# Supplementary material for: 2,6-Di­bromo-3,4,5-tri­meth­oxy­benzoic acid
Source: Acta Crystallogr E Crystallogr Commun. 2023 Sep 14;79(Pt 10):916–9. doi: 10.1107/S2056989023007831 (PMC10561206; doi:10.1107/S2056989023007831)
Supplement: Supplementary file 1 [file e-79-00916-sup1.cif]

##############################################################################
#                                                                            #
# This CIF contains the data in a paper accepted for publication in          #
# Acta Crystallographica Section E. It conforms to the requirements of       #
# Notes for Authors for Acta Crystallographica Section E, and has been       #
# peer reviewed under the auspices of the IUCr Commission on Journals.       #
#                                                                            #
# Full details of the Crystallographic Information File format               #
# are given in the paper "The Crystallographic Information File (CIF):       #
# a New Standard Archive File for Crystallography" by S. R. Hall, F. H.      #
# Allen and I. D. Brown [Acta Cryst. (1991), A47, 655-685].                  #
#                                                                            #
# The current version of the core CIF dictionary is obtainable from          #
# ftp://ftp.iucr.org/pub/cif_core.dic.                                       #
#                                                                            #
# Software is freely available for graphical display of the structure(s)     #
# in this CIF. For information consult the CIF software page                 #
# http://www.iucr.org/resources/cif/software.                                #
#                                                                            #
# This file may be used for bona fide research purposes within the           #
# scientific community so long as proper attribution is given to the journal # 
# article from which it was obtained.                                        #
#                                                                            #
##############################################################################
data_I
_audit_creation_method
;
Olex2 1.5-alpha
(compiled 2023.03.06 svn.rbb2c1857 for OlexSys, GUI svn.r6748)
;
_journal_date_recd_electronic     2023-07-18
_journal_date_accepted     2023-09-07
_journal_name_full     'Acta Crystallographica, Section E'
_journal_year     2023
_journal_volume     79
_journal_issue     10
_journal_page_first     0
_journal_page_last     0
_journal_paper_category     GO
_journal_paper_doi     10.1107/S2056989023007831
_journal_coeditor_code     JY2033
_publ_contact_author_name     'Iliyan Kolev'
_publ_contact_author_address
;
Faculty of Pharmacy
Department of Pharmaceutical Chemistry
Medical University \#8220;Prof. Dr. Paraskev Stoyanov\#8221; Varna
84 \#8220;Tzar Osvoboditel\#8221; Blvd.
9000 Varna
Bulgaria
;
_publ_contact_author_email     'ilian.kolev@mu-varna.bg'
_publ_contact_author_fax     ?
_publ_contact_author_phone     '+359 52 677 292'
_publ_section_title
;
2,6-Dibromo-3,4,5-trimethoxybenzoic acid
;
_publ_section_title_footnote     .
loop_
    _publ_author_name
    _publ_author_footnote
    _publ_author_address
    'Meurer, Florian' .
;
Faculty of Chemistry and Pharmacy
University of Regensburg
Universitaetsstr. 31
93053 Regensburg
Germany
;
    'Dimova, Tanya' .
;
Faculty of Pharmacy
Department of Pharmaceutical Chemistry
Medical University "Prof. Dr. Paraskev Stoyanov" Varna
84 "Tzar Osvoboditel" Blvd.
9000 Varna
Bulgaria
;
    'Bodensteiner, Michael' .
;
Faculty of Chemistry and Pharmacy
University of Regensburg
Universitaetsstr. 31
93053 Regensburg
Germany
;
    'Kolev, Iliyan' .
;
Faculty of Pharmacy
Department of Pharmaceutical Chemistry
Medical University "Prof. Dr. Paraskev Stoyanov" Varna
84 "Tzar Osvoboditel" Blvd.
9000 Varna
Bulgaria
;
_publ_section_synopsis
;
The previously unknown crystal structure of 2,6-dibromo-3,4,5-trimethoxybenzoic
acid was determined employing state-of-the-art Hirshfeld atom refinement and
the crystal packing was analysed using Hirshfeld surface analysis.
;
_database_code_depnum_ccdc_archive     'CCDC 2281408'
_chemical_name_systematic
;
2,6-Dibromo-3,4,5-trimethoxybenzoic acid
;
_chemical_name_common
;
2,6-Dibromo-3,4,5-trimethoxybenzoic acid
;
_chemical_formula_moiety     'C10 H10 Br2 O5'
_chemical_formula_sum     'C10 H10 Br2 O5'
_chemical_formula_iupac     'C10 H10 Br2 O5'
_chemical_formula_weight     369.995
_space_group_crystal_system     monoclinic
_space_group_name_H-M_alt     'P 1 21/n 1'
_space_group_name_Hall     '-P 2yn'
loop_
    _space_group_symop_id
    _space_group_symop_operation_xyz
    1 x,y,z
    2 -x+1/2,y+1/2,-z+1/2
    3 -x,-y,-z
    4 x-1/2,-y-1/2,z-1/2
_cell_length_a     11.4047(9)
_cell_length_b     7.1107(3)
_cell_length_c     16.8997(13)
_cell_angle_alpha     90
_cell_angle_beta     107.009(8)
_cell_angle_gamma     90
_cell_volume     1310.54(16)
_cell_formula_units_Z     4
_cell_measurement_reflns_used     1911
_cell_measurement_theta_min     3.1290
_cell_measurement_theta_max     28.8050
_cell_measurement_temperature     100.00(12)
_exptl_crystal_description     block
_exptl_crystal_colour     'clear colourless'
_exptl_crystal_size_max     0.083
_exptl_crystal_size_mid     0.058
_exptl_crystal_size_min     0.032
_exptl_crystal_density_diffrn     1.875
_exptl_crystal_F_000     718.856
loop_
    _exptl_crystal_face_index_h
    _exptl_crystal_face_index_k
    _exptl_crystal_face_index_l
    _exptl_crystal_face_perp_dist
    1 0 -2 0.0212
    2 2 1 0.0573
    0 -1 2 0.0272
    -2 -1 -2 0.0085
    0 1 -2 0.0289
    -2 1 -1 0.0057
    1 -2 1 0.0408
    1 0 0 0.0487
    -13 5 10 0.0114
    -12 1 20 0.0097
    -8 -2 23 0.0097
_exptl_absorpt_coefficient_mu     6.190
_exptl_absorpt_correction_type     gaussian
_exptl_absorpt_process_details
;
(CrysAlisPro; Rigaku OD, 2022)
;
_exptl_absorpt_correction_T_min     0.749
_exptl_absorpt_correction_T_max     0.855
_diffrn_ambient_temperature     100.00(12)
_diffrn_source     'micro-focus sealed X-ray tube'
_diffrn_radiation_type     'Mo K\a'
_diffrn_radiation_wavelength     0.71073
_diffrn_radiation_monochromator     mirror
_diffrn_measurement_device_type     'SuperNova, Dualflex, AtlasS2'
_diffrn_measurement_device     'four-circle diffractometer'
_diffrn_measurement_method     '\w scans'
_diffrn_detector     'CCD plate'
_diffrn_detector_area_resol_mean     5.2548
loop_
    _diffrn_refln_index_h
    _diffrn_refln_index_k
    _diffrn_refln_index_l
    0 0 -3
    0 0 -3
    0 0 -4
    0 0 -6
    0 0 -7
    0 0 -8
    0 0 -9
    0 0 -10
    0 0 -11
    0 0 -12
    0 0 -13
    0 0 -14
    0 0 -15
    0 0 -16
    0 0 -17
    0 0 -18
    0 0 19
    0 0 -19
    0 0 20
    0 0 -20
    0 0 21
    0 0 -21
    0 0 22
    0 0 -22
    0 0 23
    0 0 -23
    0 0 24
    0 0 -24
    0 0 25
    0 0 -25
    0 0 26
    0 0 -26
    0 1 0
    0 -1 0
    0 1 0
    0 1 1
    0 -1 -1
    0 1 -1
    0 -1 1
    0 1 -2
    0 -1 2
    0 1 2
    0 -1 -2
    0 1 -2
    0 1 3
    0 -1 3
    0 1 -3
    0 -1 -3
    0 -1 4
    0 1 4
    0 -1 -4
    0 1 -4
    0 -1 -4
    0 1 -4
    0 1 -5
    0 -1 -5
    0 -1 -6
    0 1 -6
    0 -1 -7
    0 1 -7
    0 -1 -8
    0 1 -8
    0 1 -9
    0 -1 -9
    0 1 -10
    0 -1 -10
    0 -1 -11
    0 1 -11
    0 1 -12
    0 -1 -12
    0 -1 -13
    0 1 -13
    0 -1 -14
    0 1 -14
    0 1 -15
    0 -1 -15
    0 1 -16
    0 -1 -16
    0 1 -17
    0 -1 -17
    0 1 -18
    0 -1 -18
    0 1 -19
    0 -1 -19
    0 1 19
    0 -1 19
    0 1 -20
    0 -1 -20
    0 1 20
    0 -1 20
    0 -1 -21
    0 1 -21
    0 1 21
    0 -1 21
    0 -1 22
    0 1 22
    0 -1 -22
    0 1 -22
    0 -1 23
    0 1 23
    0 -1 -23
    0 1 -23
    0 1 24
    0 -1 24
    0 -1 -24
    0 1 -24
    0 -1 25
    0 1 25
    0 -1 -25
    0 1 -25
    0 1 26
    0 -1 26
    0 -1 -26
    0 1 -26
    0 -2 0
    0 -2 0
    0 2 0
    0 -2 -1
    0 2 1
    0 2 -1
    0 -2 1
    0 2 -2
    0 -2 2
    0 -2 2
    0 2 2
    0 -2 -2
    0 2 2
    0 -2 -2
    0 2 -2
    0 2 -2
    0 -2 -2
    0 -2 -3
    0 2 -3
    0 -2 3
    0 2 3
    0 2 3
    0 2 -3
    0 -2 -3
    0 2 -3
    0 -2 -4
    0 2 -4
    0 -2 4
    0 2 4
    0 2 -4
    0 -2 -4
    0 2 -4
    0 2 -5
    0 -2 -5
    0 -2 -6
    0 2 -6
    0 2 -7
    0 -2 -7
    0 -2 -8
    0 2 -8
    0 2 -9
    0 -2 -9
    0 -2 -10
    0 2 -10
    0 -2 -11
    0 2 -11
    0 2 -12
    0 -2 -12
    0 -2 -13
    0 2 -13
    0 2 -14
    0 -2 -14
    0 2 -15
    0 -2 -15
    0 -2 -16
    0 2 -16
    0 2 -17
    0 -2 -17
    0 -2 18
    0 2 18
    0 2 -18
    0 -2 -18
    0 2 19
    0 -2 19
    0 -2 -19
    0 2 -19
    0 -2 20
    0 2 20
    0 2 -20
    0 -2 -20
    0 2 21
    0 -2 21
    0 -2 -21
    0 2 -21
    0 2 -22
    0 -2 -22
    0 2 22
    0 -2 22
    0 2 -23
    0 2 23
    0 -2 23
    0 -2 -24
    0 2 -24
    0 -2 24
    0 2 24
    0 -2 -25
    0 2 -25
    0 2 25
    0 -2 25
    0 2 -26
    0 -2 -26
    0 -2 26
    0 2 26
    0 -3 0
    0 -3 0
    0 -3 -1
    0 -3 1
    0 -3 -1
    0 -3 1
    0 -3 -2
    0 3 -2
    0 -3 -2
    0 -3 2
    0 3 2
    0 -3 2
    0 -3 2
    0 3 2
    0 3 -3
    0 -3 -3
    0 3 3
    0 -3 3
    0 -3 3
    0 -3 -3
    0 3 -4
    0 -3 -4
    0 3 4
    0 -3 4
    0 3 -4
    0 -3 -4
    0 3 -5
    0 -3 -5
    0 3 -6
    0 -3 -6
    0 3 -7
    0 -3 -7
    0 3 -8
    0 -3 -8
    0 -3 -9
    0 3 -9
    0 -3 -10
    0 3 -10
    0 -3 -11
    0 3 -11
    0 -3 -12
    0 3 -12
    0 3 -13
    0 -3 -13
    0 3 -14
    0 -3 -14
    0 -3 -15
    0 3 -15
    0 3 16
    0 -3 16
    0 -3 -16
    0 3 -16
    0 3 17
    0 -3 17
    0 3 -17
    0 -3 -17
    0 -3 18
    0 3 18
    0 3 -18
    0 -3 -18
    0 -3 19
    0 3 19
    0 -3 -19
    0 3 -19
    0 -3 -20
    0 3 -20
    0 3 20
    0 -3 20
    0 3 -21
    0 -3 -21
    0 -3 21
    0 3 21
    0 -3 -22
    0 3 -22
    0 3 22
    0 -3 22
    0 3 -23
    0 -3 -23
    0 -3 -23
    0 3 23
    0 -3 23
    0 -3 -24
    0 -3 -24
    0 3 -24
    0 -3 24
    0 3 24
    0 -3 -25
    0 -3 -25
    0 3 -25
    0 -3 25
    0 3 25
    0 -3 -26
    0 3 -26
    0 -3 26
    0 3 26
    0 -4 0
    0 -4 0
    0 -4 -1
    0 -4 1
    0 -4 -1
    0 -4 1
    0 -4 2
    0 -4 2
    0 -4 -2
    0 4 3
    0 -4 3
    0 -4 3
    0 -4 -3
    0 4 3
    0 -4 3
    0 4 -3
    0 -4 -3
    0 -4 4
    0 -4 4
    0 4 4
    0 -4 4
    0 4 4
    0 -4 -4
    0 4 -4
    0 4 -5
    0 -4 -5
    0 -4 5
    0 4 5
    0 4 -6
    0 -4 -6
    0 -4 -6
    0 4 6
    0 -4 6
    0 -4 -7
    0 4 -7
    0 -4 7
    0 4 7
    0 -4 -7
    0 4 -8
    0 -4 -8
    0 -4 -8
    0 -4 -9
    0 4 -9
    0 -4 -9
    0 4 -10
    0 -4 -10
    0 -4 -10
    0 4 11
    0 -4 -11
    0 -4 -11
    0 4 -11
    0 4 -12
    0 -4 -12
    0 -4 -12
    0 -4 12
    0 4 12
    0 4 -13
    0 -4 -13
    0 -4 13
    0 4 13
    0 4 -14
    0 -4 -14
    0 -4 14
    0 4 14
    0 4 -15
    0 -4 -15
    0 -4 15
    0 4 15
    0 -4 -16
    0 4 -16
    0 4 16
    0 -4 16
    0 -4 -17
    0 4 -17
    0 -4 -17
    0 -4 17
    0 4 17
    0 -4 -18
    0 4 -18
    0 -4 18
    0 4 18
    0 4 19
    0 -4 19
    0 4 -19
    0 -4 -19
    0 -4 -19
    0 4 20
    0 -4 20
    0 4 -20
    0 -4 -20
    0 -4 -20
    0 -4 21
    0 4 21
    0 4 -21
    0 -4 -21
    0 -4 -21
    0 -4 22
    0 4 22
    0 -4 -22
    0 4 -22
    0 -4 -22
    0 -4 23
    0 4 23
    0 -4 -23
    0 4 -23
    0 -4 -23
    0 4 24
    0 -4 24
    0 -4 -24
    0 4 -24
    0 -4 -24
    0 -4 25
    0 4 25
    0 -4 -25
    0 4 -25
    0 -4 -25
    0 -5 0
    0 -5 0
    0 -5 -1
    0 -5 1
    0 -5 1
    0 -5 -1
    0 -5 -2
    0 -5 -2
    0 -5 2
    0 -5 2
    0 -5 -3
    0 -5 3
    0 -5 3
    0 -5 -3
    0 -5 4
    0 5 4
    0 5 -4
    0 -5 -4
    0 -5 -4
    0 -5 4
    0 -5 4
    0 -5 5
    0 5 5
    0 -5 -5
    0 -5 5
    0 5 5
    0 5 -5
    0 -5 -5
    0 -5 6
    0 5 6
    0 -5 -6
    0 5 -6
    0 -5 -6
    0 -5 7
    0 5 7
    0 5 -7
    0 -5 -7
    0 -5 -7
    0 5 8
    0 -5 8
    0 5 -8
    0 -5 -8
    0 -5 -8
    0 -5 9
    0 5 9
    0 -5 -9
    0 5 -9
    0 -5 -9
    0 -5 10
    0 5 10
    0 5 -10
    0 -5 -10
    0 -5 -10
    0 -5 11
    0 5 11
    0 -5 -11
    0 5 -11
    0 -5 -11
    0 -5 12
    0 5 12
    0 -5 -12
    0 5 -12
    0 -5 -12
    0 5 13
    0 -5 13
    0 -5 -13
    0 5 -13
    0 -5 -13
    0 5 14
    0 -5 14
    0 -5 -14
    0 5 -14
    0 -5 -14
    0 -5 15
    0 5 15
    0 -5 -15
    0 5 -15
    0 -5 -15
    0 5 16
    0 -5 16
    0 -5 -16
    0 5 -16
    0 -5 -16
    0 -5 17
    0 5 17
    0 -5 -17
    0 5 -17
    0 -5 -17
    0 -5 18
    0 5 18
    0 -5 -18
    0 5 -18
    0 -5 -18
    0 5 19
    0 -5 19
    0 -5 -19
    0 -5 -19
    0 5 -19
    0 -5 20
    0 5 20
    0 -5 -20
    0 5 -20
    0 -5 -20
    0 -5 21
    0 5 21
    0 -5 -21
    0 -5 -21
    0 5 -21
    0 -5 22
    0 5 22
    0 -5 -22
    0 -5 -22
    0 5 -22
    0 5 23
    0 -5 23
    0 -5 -23
    0 5 -23
    0 -5 -23
    0 5 24
    0 -5 24
    0 -5 -24
    0 5 -24
    0 -5 -24
    0 -5 25
    0 5 25
    0 5 -25
    0 -5 -25
    0 -5 -25
    0 -6 0
    0 -6 0
    0 -6 1
    0 -6 -1
    0 -6 1
    0 -6 -1
    0 -6 2
    0 -6 -2
    0 -6 -2
    0 -6 2
    0 -6 3
    0 -6 3
    0 -6 -3
    0 -6 -3
    0 -6 4
    0 -6 -4
    0 -6 4
    0 -6 -5
    0 -6 5
    0 -6 -5
    0 6 -5
    0 -6 5
    0 6 5
    0 -6 6
    0 -6 -6
    0 -6 -6
    0 6 -6
    0 6 7
    0 -6 -7
    0 6 -7
    0 -6 -7
    0 -6 8
    0 6 8
    0 6 -8
    0 -6 -8
    0 -6 -8
    0 6 9
    0 -6 9
    0 6 -9
    0 -6 -9
    0 -6 -9
    0 6 10
    0 -6 10
    0 6 -10
    0 -6 -10
    0 -6 -10
    0 6 11
    0 -6 11
    0 6 -11
    0 -6 -11
    0 -6 -11
    0 -6 12
    0 6 12
    0 6 -12
    0 -6 -12
    0 -6 -12
    0 -6 13
    0 6 13
    0 -6 -13
    0 6 -13
    0 -6 -13
    0 6 14
    0 -6 14
    0 -6 -14
    0 6 -14
    0 -6 -14
    0 6 15
    0 -6 15
    0 6 -15
    0 -6 -15
    0 -6 -15
    0 6 16
    0 -6 16
    0 -6 -16
    0 6 -16
    0 -6 -16
    0 -6 17
    0 6 17
    0 6 -17
    0 -6 -17
    0 -6 -17
    0 6 18
    0 -6 18
    0 6 -18
    0 -6 -18
    0 -6 -18
    0 -6 19
    0 -6 -19
    0 6 -19
    0 -6 -19
    0 6 20
    0 -6 20
    0 6 -20
    0 -6 -20
    0 -6 -20
    0 6 21
    0 -6 21
    0 6 -21
    0 -6 -21
    0 -6 -21
    0 -6 -22
    0 6 22
    0 -6 -23
    0 -7 0
    0 -7 0
    0 -7 -1
    0 -7 1
    0 -7 1
    0 -7 -1
    0 -7 -2
    0 -7 2
    0 -7 -2
    0 -7 2
    0 -7 3
    0 -7 -3
    0 -7 3
    0 -7 -3
    0 -7 4
    0 -7 -4
    0 -7 4
    0 -7 -5
    0 -7 5
    0 -7 -6
    0 -7 6
    0 -7 -7
    0 -7 7
    0 -7 -8
    0 -7 8
    0 -7 -9
    0 -7 -10
    0 -7 -11
    0 -7 -12
    0 -7 -13
    0 -7 -14
    0 -7 -15
    0 -7 -16
    0 -7 -17
    0 -7 -18
    0 -7 -19
    0 -7 -20
    0 -7 -21
    0 -7 -22
    0 -8 0
    0 -8 0
    0 -8 1
    0 -8 -1
    0 -8 -1
    0 -8 1
    0 -8 2
    0 -8 -2
    0 -8 -2
    0 -8 2
    0 -8 3
    0 -8 -3
    0 -8 3
    0 -8 -4
    0 -8 4
    0 -8 -5
    0 -8 5
    0 -8 -6
    0 -8 6
    0 -8 -7
    0 -8 7
    0 -8 -8
    0 -8 8
    0 -8 -9
    0 -8 9
    0 -8 -10
    0 -8 10
    0 -8 -11
    0 -8 11
    0 -8 -12
    0 -8 12
    0 -8 -13
    0 -8 -14
    0 -8 -15
    0 -8 -16
    0 -8 -17
    0 -8 -18
    0 -8 -19
    0 -8 -20
    0 -9 0
    0 -9 0
    0 -9 1
    0 -9 -1
    0 -9 1
    0 -9 -1
    0 -9 2
    0 -9 2
    0 -9 -2
    0 -9 3
    0 -9 3
    0 -9 -3
    0 -9 -4
    0 -9 4
    0 -9 5
    0 -9 -5
    0 -9 6
    0 -9 -6
    0 -9 7
    0 -9 -7
    0 -9 8
    0 -9 -8
    0 -9 9
    0 -9 -9
    0 -9 -10
    0 -9 10
    0 -9 -11
    0 -9 11
    0 -9 -12
    0 -9 12
    0 -9 -13
    0 -9 13
    0 -9 -14
    0 -9 14
    0 -9 -15
    0 -9 15
    0 -9 -16
    0 -9 16
    0 -9 -17
    0 -9 17
    0 -9 18
    0 -10 0
    0 -10 1
    0 -10 -1
    0 -10 -2
    0 -10 2
    0 -10 -3
    0 -10 -4
    0 -10 -5
    0 -10 -6
    0 -10 -7
    0 -10 -8
    0 -10 -9
    0 -10 -10
    0 -10 -11
    0 -10 -12
    0 -10 -13
    0 -10 -14
    0 -11 0
    0 -11 -1
    0 -11 -2
    0 -11 -3
    0 -11 -4
    0 -11 -5
    0 -11 -6
    0 -11 -7
    0 -11 -8
    0 -11 -9
    0 -11 -10
    0 -12 -2
    1 0 -27
    -1 0 27
    1 0 -26
    -1 0 26
    1 0 -25
    -1 0 25
    -1 0 24
    1 0 -24
    -1 0 23
    1 0 -23
    -1 0 22
    1 0 -22
    -1 0 21
    1 0 -21
    -1 0 20
    1 0 -20
    -1 0 19
    1 0 -19
    -1 0 18
    1 0 -18
    -1 0 17
    1 0 -17
    -1 0 16
    1 0 -16
    1 0 -15
    -1 0 15
    1 0 -14
    1 0 -13
    1 0 -12
    1 0 -10
    1 0 -9
    1 0 -8
    1 0 -7
    1 0 -6
    1 0 -5
    1 0 -4
    1 0 -3
    1 0 -3
    1 0 -2
    -1 0 -2
    -1 0 -3
    -1 0 -4
    -1 0 -5
    -1 0 -6
    -1 0 -7
    -1 0 -8
    -1 0 -9
    -1 0 -10
    -1 0 -11
    -1 0 -12
    -1 0 -13
    -1 0 -14
    -1 0 -15
    -1 0 -16
    -1 0 -17
    -1 0 -18
    -1 0 -19
    -1 0 -20
    -1 0 -21
    1 0 21
    -1 0 -22
    1 0 22
    -1 0 -23
    1 0 23
    -1 0 -24
    1 0 24
    -1 0 -25
    1 0 25
    -1 0 -26
    1 0 26
    1 1 -27
    1 -1 -27
    -1 1 27
    -1 -1 27
    1 -1 -26
    1 1 -26
    -1 1 26
    -1 -1 26
    1 -1 -25
    1 1 -25
    -1 -1 25
    -1 1 25
    1 -1 -24
    1 1 -24
    -1 -1 24
    -1 1 24
    1 1 -23
    1 -1 -23
    -1 -1 23
    -1 1 23
    1 -1 -22
    1 1 -22
    -1 1 22
    -1 -1 22
    1 1 -21
    1 -1 -21
    -1 1 21
    -1 -1 21
    1 1 -20
    1 -1 -20
    -1 -1 20
    -1 1 20
    1 -1 -19
    1 1 -19
    -1 -1 19
    -1 1 19
    1 -1 -18
    1 1 -18
    -1 1 18
    -1 -1 18
    1 -1 -17
    1 1 -17
    -1 -1 17
    -1 1 17
    1 1 -16
    1 -1 -16
    -1 1 16
    -1 -1 16
    1 -1 -15
    1 1 -15
    -1 1 15
    -1 -1 15
    1 -1 -14
    1 1 -14
    -1 1 14
    -1 -1 14
    1 -1 -13
    1 1 -13
    1 1 -12
    1 -1 -12
    1 -1 -11
    1 1 -11
    1 -1 -10
    1 1 -9
    1 -1 -9
    1 1 -8
    1 -1 -8
    1 -1 -7
    1 1 -7
    1 1 -6
    1 -1 -6
    -1 1 5
    -1 -1 5
    1 -1 -5
    1 1 -5
    -1 -1 4
    -1 1 4
    -1 -1 4
    1 -1 -4
    1 1 -4
    -1 1 4
    -1 -1 3
    -1 1 3
    -1 -1 3
    1 -1 -3
    1 1 -3
    -1 1 3
    1 -1 -2
    -1 1 2
    1 -1 -2
    -1 -1 2
    1 1 -2
    1 1 -2
    1 -1 -2
    -1 1 2
    -1 -1 2
    -1 1 1
    -1 -1 1
    1 1 -1
    1 -1 -1
    -1 1 1
    1 1 -1
    1 -1 -1
    1 1 -1
    1 -1 -1
    -1 -1 0
    1 -1 0
    1 1 0
    1 -1 0
    1 1 0
    1 -1 0
    1 1 0
    1 -1 0
    -1 1 -1
    1 1 1
    -1 -1 -1
    1 -1 1
    1 1 1
    1 -1 1
    -1 1 -1
    -1 -1 -1
    1 1 2
    1 -1 2
    -1 -1 -2
    -1 1 -2
    -1 -1 -2
    -1 1 -2
    1 1 3
    1 -1 3
    -1 -1 -3
    1 1 3
    1 -1 3
    -1 1 -3
    1 1 4
    1 -1 4
    -1 -1 -4
    -1 1 -4
    1 1 5
    1 -1 5
    -1 -1 -5
    -1 1 -5
    1 1 6
    1 -1 6
    -1 -1 -6
    -1 1 -6
    1 1 7
    1 -1 7
    -1 -1 -7
    -1 1 -7
    -1 -1 -8
    -1 1 -8
    -1 -1 -9
    -1 1 -9
    -1 -1 -10
    -1 1 -10
    -1 -1 -11
    -1 1 -11
    -1 -1 -12
    -1 1 -12
    -1 1 -13
    -1 -1 -13
    -1 -1 -14
    -1 1 -14
    -1 -1 -15
    -1 1 -15
    -1 1 -16
    -1 -1 -16
    -1 -1 -17
    -1 1 -17
    -1 1 -18
    -1 -1 -18
    -1 -1 -19
    -1 1 -19
    -1 1 -20
    -1 -1 -20
    -1 -1 -21
    -1 1 -21
    1 1 21
    1 -1 21
    -1 -1 -22
    1 -1 22
    1 1 22
    -1 1 -23
    -1 -1 -23
    1 -1 23
    1 1 23
    -1 -1 -24
    -1 1 -24
    1 1 24
    1 -1 24
    -1 -1 -25
    -1 1 -25
    1 -1 25
    1 1 25
    -1 1 -26
    -1 -1 -26
    1 1 26
    1 -1 26
    1 -2 -27
    1 2 -27
    -1 -2 27
    -1 2 27
    1 -2 -26
    1 2 -26
    -1 2 26
    -1 -2 26
    1 2 -25
    1 -2 -25
    -1 -2 25
    -1 2 25
    1 -2 -24
    1 2 -24
    -1 -2 24
    -1 2 24
    -1 -2 23
    -1 2 23
    1 -2 -23
    1 2 -23
    -1 -2 22
    -1 2 22
    1 2 -22
    -1 2 21
    -1 -2 21
    1 2 -21
    1 -2 -21
    -1 2 20
    -1 -2 20
    1 -2 -20
    1 2 -20
    -1 2 19
    -1 -2 19
    1 -2 -19
    1 2 -19
    -1 2 18
    -1 -2 18
    1 2 -18
    1 -2 -18
    -1 -2 17
    -1 2 17
    1 -2 -17
    1 2 -17
    -1 2 16
    -1 -2 16
    1 2 -16
    1 -2 -16
    -1 -2 15
    -1 2 15
    1 2 -15
    1 -2 -15
    -1 -2 14
    -1 2 14
    1 2 -14
    1 -2 -14
    -1 -2 13
    -1 2 13
    1 2 -13
    1 -2 -13
    1 2 -12
    1 -2 -12
    -1 2 12
    -1 -2 12
    1 -2 -11
    1 2 -11
    1 2 -10
    1 2 -8
    1 -2 -8
    -1 -2 7
    -1 2 7
    1 -2 -7
    1 2 -7
    1 -2 -6
    1 2 -6
    -1 -2 6
    -1 2 6
    1 2 -5
    1 -2 -5
    -1 -2 5
    -1 2 5
    1 2 -4
    -1 -2 4
    -1 2 4
    1 -2 -4
    -1 -2 4
    -1 2 4
    -1 2 3
    -1 -2 3
    1 -2 -3
    1 -2 -3
    -1 2 3
    -1 -2 3
    1 2 -3
    1 2 -2
    1 -2 -2
    1 -2 -2
    -1 -2 2
    -1 -2 2
    -1 2 2
    1 -2 -2
    1 2 -2
    -1 2 1
    1 -2 -1
    1 2 -1
    -1 2 1
    -1 -2 1
    1 -2 -1
    -1 2 1
    1 -2 -1
    1 -2 0
    1 2 0
    -1 -2 0
    1 -2 0
    1 2 0
    1 -2 0
    1 -2 0
    -1 2 0
    1 -2 0
    1 -2 1
    -1 2 -1
    1 2 1
    -1 -2 -1
    1 -2 1
    1 2 1
    -1 -2 -1
    -1 2 -1
    1 -2 2
    -1 2 -2
    1 2 2
    1 -2 2
    1 2 2
    -1 2 -2
    -1 -2 -2
    1 -2 2
    1 2 2
    1 2 3
    1 -2 3
    -1 -2 -3
    -1 2 -3
    1 2 3
    1 -2 3
    1 2 3
    -1 -2 -3
    -1 2 -3
    1 -2 4
    1 2 4
    -1 -2 -4
    -1 2 -4
    -1 -2 -4
    -1 2 -4
    -1 -2 -5
    -1 2 -5
    -1 2 -5
    1 -2 5
    1 2 5
    -1 -2 -5
    -1 2 -6
    -1 -2 -6
    1 2 6
    1 -2 6
    -1 2 -7
    -1 -2 -7
    -1 -2 -8
    -1 2 -8
    -1 2 -9
    -1 -2 -9
    -1 -2 -10
    -1 2 -10
    -1 -2 -11
    -1 2 -11
    -1 2 -12
    -1 -2 -12
    -1 -2 -13
    -1 2 -13
    -1 2 -14
    -1 -2 -14
    -1 -2 -15
    -1 2 -15
    -1 2 -16
    -1 -2 -16
    -1 2 -17
    -1 -2 -17
    -1 -2 -18
    -1 2 -18
    -1 -2 -19
    -1 2 -19
    1 2 20
    1 -2 20
    -1 2 -20
    -1 -2 -20
    1 -2 21
    1 2 21
    -1 -2 -21
    -1 2 -21
    1 2 22
    1 -2 22
    -1 2 -22
    -1 -2 -22
    1 2 23
    1 -2 23
    -1 -2 -23
    -1 2 -23
    1 -2 24
    1 2 24
    -1 -2 -24
    -1 2 -24
    1 -2 25
    1 2 25
    -1 2 -25
    1 -2 26
    1 2 26
    -1 -2 -26
    1 -3 -26
    -1 3 26
    -1 -3 26
    1 3 -26
    1 -3 -26
    -1 -3 25
    -1 3 25
    1 -3 -25
    1 3 -25
    -1 3 24
    -1 -3 24
    1 -3 -24
    1 3 -24
    -1 3 23
    -1 -3 23
    1 -3 -23
    1 3 -23
    1 3 -22
    1 -3 -22
    -1 -3 22
    -1 3 22
    1 3 -21
    1 -3 -21
    -1 -3 21
    -1 3 21
    1 -3 -20
    1 3 -20
    -1 -3 20
    -1 3 20
    1 3 -19
    1 -3 -19
    -1 3 19
    -1 -3 19
    1 -3 -18
    1 3 -18
    -1 -3 18
    -1 3 18
    1 3 -17
    1 -3 -17
    -1 -3 17
    -1 3 17
    1 3 -16
    1 -3 -16
    -1 3 16
    -1 -3 16
    1 -3 -15
    1 3 -15
    -1 3 15
    -1 -3 15
    1 -3 -14
    1 3 -14
    -1 -3 14
    -1 3 14
    1 3 -13
    1 -3 -13
    -1 3 13
    -1 -3 13
    1 3 -12
    1 -3 -12
    -1 3 12
    -1 -3 12
    1 3 -11
    1 -3 -11
    -1 3 11
    -1 -3 11
    1 3 -10
    1 -3 -10
    -1 3 10
    -1 -3 10
    1 -3 -9
    1 3 -9
    -1 3 9
    -1 -3 9
    1 3 -8
    1 -3 -8
    -1 -3 8
    -1 3 8
    -1 3 7
    -1 -3 7
    1 3 -6
    1 -3 -6
    -1 -3 6
    -1 3 6
    1 3 -5
    1 -3 -5
    -1 3 5
    -1 -3 5
    1 3 -4
    1 -3 -4
    -1 -3 4
    -1 3 4
    -1 3 4
    1 3 -4
    1 -3 -4
    -1 -3 4
    1 -3 -3
    -1 -3 3
    1 -3 -3
    -1 -3 3
    -1 3 3
    1 -3 -3
    1 3 -3
    1 -3 -2
    1 3 -2
    1 -3 -2
    -1 -3 2
    1 -3 -2
    -1 -3 2
    -1 3 2
    -1 3 2
    -1 -3 2
    1 -3 -1
    -1 -3 1
    1 -3 -1
    1 -3 -1
    -1 -3 1
    1 -3 0
    1 -3 0
    -1 -3 0
    -1 -3 -1
    1 -3 1
    1 3 1
    1 -3 1
    1 3 1
    -1 -3 -1
    1 -3 1
    1 3 1
    1 -3 1
    1 3 1
    1 -3 1
    -1 -3 -2
    1 -3 2
    -1 3 -2
    -1 -3 -2
    1 3 2
    1 -3 2
    1 3 2
    -1 -3 -3
    1 3 3
    1 -3 3
    1 3 3
    1 -3 3
    1 -3 3
    -1 3 -3
    1 -3 4
    -1 3 -4
    -1 -3 -4
    -1 -3 -5
    -1 3 -5
    -1 -3 -5
    -1 -3 -6
    -1 -3 -6
    -1 3 -6
    -1 3 -7
    -1 -3 -7
    -1 -3 -7
    -1 -3 -8
    -1 -3 -8
    -1 3 -8
    -1 -3 -9
    -1 3 -9
    -1 -3 -9
    -1 -3 -10
    -1 3 -10
    -1 -3 -11
    -1 3 -11
    -1 3 -12
    -1 -3 -12
    -1 3 -13
    -1 -3 -13
    -1 -3 -14
    -1 3 -14
    -1 3 -15
    -1 -3 -15
    -1 3 -16
    -1 -3 -16
    -1 -3 -17
    -1 3 -17
    -1 3 -18
    -1 -3 -18
    -1 -3 -19
    1 -3 19
    1 3 19
    -1 3 -19
    -1 -3 -19
    -1 -3 -20
    1 3 20
    1 -3 20
    -1 -3 -20
    -1 3 -20
    1 3 21
    1 -3 21
    -1 -3 -21
    -1 3 -21
    -1 -3 -21
    1 3 22
    1 -3 22
    -1 -3 -22
    -1 -3 -22
    -1 3 -22
    1 -3 23
    1 3 23
    -1 -3 -23
    -1 3 -23
    -1 -3 -23
    1 -3 24
    1 3 24
    -1 -3 -24
    -1 3 -24
    1 -3 25
    1 3 25
    -1 -3 -25
    -1 3 -25
    1 -4 -26
    -1 -4 26
    -1 4 26
    1 -4 -26
    1 4 -26
    1 -4 -25
    1 4 -25
    1 -4 -25
    -1 -4 25
    -1 4 25
    1 -4 -24
    1 4 -24
    1 -4 -24
    -1 -4 24
    -1 4 24
    1 4 -23
    1 -4 -23
    -1 -4 23
    -1 4 23
    1 -4 -23
    1 -4 -22
    1 -4 -22
    1 4 -22
    -1 -4 22
    -1 4 22
    1 -4 -21
    1 4 -21
    -1 -4 21
    -1 4 21
    -1 -4 20
    -1 4 20
    1 -4 -20
    1 4 -20
    -1 -4 19
    -1 4 19
    1 -4 -19
    1 4 -19
    -1 -4 18
    -1 4 18
    1 -4 -18
    1 4 -18
    -1 -4 17
    -1 4 17
    1 4 -17
    1 -4 -17
    -1 4 16
    -1 -4 16
    1 -4 -16
    1 4 -16
    1 4 -15
    1 -4 -15
    -1 -4 15
    -1 4 15
    1 -4 -14
    1 4 -14
    -1 -4 14
    -1 4 14
    1 -4 -13
    1 4 -13
    -1 -4 13
    -1 4 13
    1 -4 -12
    1 4 -12
    -1 4 12
    -1 -4 12
    1 -4 -11
    1 4 -11
    -1 4 11
    -1 -4 11
    1 4 -10
    1 -4 -10
    -1 -4 10
    -1 4 10
    1 4 -9
    1 -4 -9
    -1 -4 9
    -1 4 9
    1 4 -8
    1 -4 -8
    -1 4 8
    -1 -4 8
    1 -4 -8
    1 4 -7
    1 -4 -7
    -1 -4 7
    -1 4 7
    1 -4 -7
    -1 4 6
    -1 -4 6
    1 -4 -6
    1 -4 -6
    1 4 -6
    1 4 -5
    1 4 -5
    1 -4 -5
    -1 -4 5
    -1 4 5
    -1 -4 4
    -1 4 4
    1 4 -4
    1 -4 -4
    1 4 -4
    1 -4 -4
    1 -4 -4
    1 -4 -4
    -1 -4 3
    1 -4 -3
    1 4 -3
    1 -4 -3
    1 -4 -3
    -1 4 3
    -1 -4 3
    -1 4 3
    -1 -4 3
    1 4 -3
    1 -4 -3
    -1 -4 2
    1 -4 -2
    -1 -4 2
    1 -4 -2
    1 -4 -1
    -1 -4 1
    1 -4 -1
    -1 -4 1
    -1 -4 0
    1 -4 0
    1 -4 0
    -1 -4 -1
    1 -4 1
    1 -4 1
    -1 4 -2
    -1 -4 -2
    1 -4 2
    1 -4 2
    -1 -4 -2
    1 -4 2
    1 -4 2
    1 4 2
    1 -4 3
    1 4 3
    1 -4 3
    -1 -4 -3
    -1 4 -3
    1 -4 4
    1 4 4
    1 -4 4
    -1 -4 -4
    -1 4 -4
    -1 4 -5
    -1 -4 -5
    -1 -4 -5
    -1 -4 -6
    -1 4 -6
    -1 -4 -6
    -1 -4 -7
    -1 4 -7
    -1 -4 -7
    -1 4 -8
    -1 -4 -8
    -1 -4 -8
    -1 -4 -9
    -1 4 -9
    -1 -4 -9
    -1 -4 -10
    -1 -4 -10
    -1 4 -10
    -1 -4 -11
    -1 4 -11
    -1 -4 -11
    -1 -4 -12
    -1 -4 -12
    -1 4 -12
    -1 -4 -13
    -1 -4 -13
    -1 4 -13
    -1 -4 -14
    -1 -4 -14
    -1 4 -14
    -1 -4 -15
    -1 -4 -15
    -1 4 -15
    -1 -4 -16
    -1 4 -16
    -1 -4 -16
    -1 -4 -17
    1 -4 17
    1 4 17
    -1 -4 -17
    -1 4 -17
    -1 -4 -18
    1 4 18
    1 -4 18
    -1 -4 -18
    -1 4 -18
    -1 -4 -19
    1 -4 19
    1 4 19
    -1 -4 -19
    -1 4 -19
    -1 -4 -20
    1 -4 20
    1 4 20
    -1 -4 -20
    -1 4 -20
    -1 -4 -21
    1 -4 21
    1 4 21
    -1 -4 -21
    -1 4 -21
    -1 -4 -22
    1 -4 22
    1 4 22
    -1 4 -22
    -1 -4 -22
    -1 -4 -23
    1 -4 23
    1 4 23
    -1 4 -23
    -1 -4 -23
    -1 -4 -24
    1 -4 24
    1 4 24
    -1 -4 -24
    -1 4 -24
    1 -4 25
    1 4 25
    -1 4 -25
    -1 -4 -25
    -1 -5 25
    -1 5 25
    1 -5 -25
    1 5 -25
    1 -5 -24
    -1 5 24
    -1 -5 24
    1 -5 -24
    1 5 -24
    1 5 -23
    1 -5 -23
    1 -5 -23
    -1 -5 23
    -1 5 23
    1 5 -22
    1 -5 -22
    1 -5 -22
    -1 5 22
    -1 -5 22
    1 -5 -21
    1 5 -21
    1 -5 -21
    -1 -5 21
    -1 5 21
    1 5 -20
    1 -5 -20
    1 -5 -20
    -1 5 20
    -1 -5 20
    1 -5 -19
    1 -5 -19
    -1 5 19
    -1 -5 19
    -1 -5 18
    -1 5 18
    1 -5 -18
    1 -5 -18
    1 5 -18
    -1 -5 17
    -1 5 17
    1 -5 -17
    1 5 -17
    1 -5 -17
    -1 -5 16
    -1 5 16
    1 -5 -16
    1 -5 -16
    1 5 -16
    -1 -5 15
    -1 5 15
    1 -5 -15
    1 -5 -15
    1 5 -15
    -1 -5 14
    -1 5 14
    1 -5 -14
    1 5 -14
    1 -5 -14
    -1 -5 13
    -1 5 13
    1 5 -13
    1 -5 -13
    1 -5 -13
    1 -5 -12
    1 5 -12
    1 -5 -12
    -1 -5 12
    -1 5 12
    -1 5 11
    -1 -5 11
    1 -5 -11
    1 -5 -11
    1 5 -11
    -1 -5 10
    -1 5 10
    1 -5 -10
    1 5 -10
    1 -5 -10
    -1 -5 9
    -1 5 9
    1 -5 -9
    1 -5 -9
    1 5 -9
    -1 -5 8
    -1 5 8
    1 -5 -8
    1 5 -8
    1 -5 -8
    1 5 -7
    1 -5 -7
    -1 -5 7
    -1 5 7
    1 -5 -7
    1 -5 -6
    1 -5 -6
    1 5 -6
    -1 5 5
    -1 -5 5
    1 -5 -5
    1 5 -5
    1 -5 -5
    -1 -5 5
    -1 5 5
    1 5 -4
    1 -5 -4
    -1 -5 4
    -1 5 4
    1 -5 -4
    -1 -5 4
    -1 -5 4
    1 -5 -4
    -1 5 4
    -1 -5 4
    -1 -5 3
    1 -5 -3
    -1 -5 3
    1 -5 -3
    1 -5 -2
    -1 -5 2
    -1 -5 2
    1 -5 -2
    1 -5 -1
    -1 -5 1
    1 -5 -1
    -1 -5 1
    1 -5 0
    -1 -5 0
    1 -5 0
    -1 -5 0
    1 -5 1
    -1 -5 -1
    -1 -5 -1
    1 -5 1
    1 -5 2
    1 -5 2
    -1 -5 -2
    -1 -5 -2
    1 -5 3
    1 5 3
    -1 -5 -3
    1 -5 3
    1 5 3
    1 -5 3
    1 -5 3
    1 5 3
    1 -5 3
    1 -5 4
    1 5 4
    -1 -5 -4
    1 5 4
    1 -5 4
    -1 5 -4
    1 -5 4
    1 -5 4
    -1 -5 -4
    -1 -5 -5
    -1 -5 -5
    -1 5 -5
    -1 -5 -6
    -1 -5 -6
    -1 5 -6
    -1 -5 -7
    -1 -5 -7
    -1 5 -7
    -1 -5 -8
    -1 -5 -8
    -1 5 -8
    -1 -5 -9
    -1 5 -9
    -1 -5 -9
    -1 -5 -10
    -1 5 -10
    -1 -5 -10
    -1 -5 -11
    -1 5 -11
    -1 -5 -11
    -1 -5 -12
    -1 5 -12
    -1 -5 -12
    1 -5 13
    1 5 13
    -1 -5 -13
    -1 5 -13
    -1 -5 -13
    1 5 14
    1 -5 14
    -1 -5 -14
    -1 5 -14
    -1 -5 -14
    1 5 15
    1 -5 15
    -1 -5 -15
    -1 5 -15
    -1 -5 -15
    1 5 16
    1 -5 16
    -1 5 -16
    -1 -5 -16
    -1 -5 -16
    1 5 17
    1 -5 17
    -1 -5 -17
    -1 5 -17
    -1 -5 -17
    1 5 18
    1 -5 18
    -1 -5 -18
    -1 5 -18
    -1 -5 -18
    1 -5 19
    1 5 19
    -1 -5 -19
    -1 5 -19
    1 -5 20
    1 5 20
    -1 -5 -20
    -1 5 -20
    -1 -5 -20
    1 -5 21
    1 5 21
    -1 -5 -21
    -1 5 -21
    -1 -5 -21
    1 -5 22
    1 5 22
    -1 -5 -22
    -1 5 -22
    -1 -5 -22
    1 -5 23
    1 5 23
    -1 5 -23
    -1 -5 -23
    -1 -5 -23
    1 -5 24
    1 5 24
    -1 -5 -24
    -1 -5 -24
    -1 5 -24
    1 -6 -24
    1 -6 -23
    -1 6 22
    1 -6 -22
    1 -6 -22
    -1 -6 21
    -1 6 21
    1 -6 -21
    1 -6 -21
    1 6 -21
    -1 6 20
    -1 -6 20
    1 -6 -20
    1 -6 -20
    1 6 -20
    -1 6 19
    -1 -6 19
    1 -6 -19
    1 6 -19
    1 -6 -19
    -1 6 18
    -1 -6 18
    1 -6 -18
    1 -6 -18
    1 6 -18
    -1 -6 17
    -1 6 17
    1 6 -17
    1 -6 -17
    -1 6 16
    -1 -6 16
    1 -6 -16
    1 6 -16
    1 -6 -16
    -1 -6 15
    -1 6 15
    1 -6 -15
    1 -6 -15
    1 6 -15
    -1 6 14
    -1 -6 14
    1 -6 -14
    1 6 -14
    -1 -6 13
    -1 6 13
    1 -6 -13
    1 -6 -13
    1 6 -13
    -1 -6 12
    -1 6 12
    1 -6 -12
    1 6 -12
    1 -6 -12
    -1 6 11
    -1 -6 11
    1 -6 -11
    1 -6 -11
    1 6 -11
    -1 6 10
    1 -6 -10
    1 -6 -10
    1 6 -10
    1 -6 -9
    1 -6 -9
    1 6 -9
    1 -6 -8
    1 6 -8
    1 -6 -8
    -1 -6 7
    -1 6 7
    1 6 -7
    1 -6 -7
    1 -6 -7
    -1 -6 6
    -1 -6 6
    -1 6 6
    1 -6 -6
    1 6 -6
    1 -6 -6
    -1 -6 5
    1 -6 -5
    -1 6 5
    -1 -6 5
    1 -6 -5
    -1 -6 4
    1 -6 -4
    1 -6 -4
    -1 -6 4
    1 -6 -3
    1 -6 -3
    -1 -6 3
    -1 -6 3
    1 -6 -2
    1 -6 -2
    -1 -6 2
    -1 -6 2
    -1 -6 1
    1 -6 -1
    -1 -6 1
    1 -6 -1
    1 -6 0
    -1 -6 0
    -1 -6 0
    1 -6 0
    -1 -6 -1
    1 -6 1
    -1 -6 -1
    1 -6 1
    -1 -6 -2
    1 -6 2
    -1 -6 -2
    1 -6 2
    1 -6 3
    -1 -6 -3
    1 -6 3
    1 -6 4
    1 -6 4
    -1 -6 -4
    1 -6 5
    -1 -6 -5
    1 6 5
    1 -6 5
    -1 -6 -5
    -1 6 -5
    -1 -6 -6
    -1 6 -6
    -1 -6 -6
    1 -6 6
    1 6 6
    1 -6 6
    -1 -6 -7
    -1 6 -7
    -1 -6 -7
    1 6 7
    1 -6 7
    -1 6 -8
    -1 -6 -8
    1 6 8
    1 -6 8
    -1 -6 -8
    -1 6 -9
    -1 -6 -9
    -1 -6 -9
    1 6 9
    1 -6 9
    -1 -6 -10
    -1 6 -10
    -1 -6 -10
    1 -6 10
    1 6 10
    -1 -6 -11
    -1 6 -11
    -1 -6 -11
    1 -6 11
    1 6 11
    -1 6 -12
    -1 -6 -12
    -1 -6 -12
    1 -6 12
    1 6 12
    -1 -6 -13
    -1 6 -13
    -1 -6 -13
    1 -6 13
    1 6 13
    -1 -6 -14
    -1 6 -14
    -1 -6 -14
    1 -6 14
    1 6 14
    -1 -6 -15
    -1 6 -15
    -1 -6 -15
    1 -6 15
    1 6 15
    -1 -6 -16
    -1 6 -16
    -1 -6 -16
    1 -6 16
    1 6 16
    -1 -6 -17
    -1 6 -17
    -1 -6 -17
    1 -6 17
    1 6 17
    -1 6 -18
    -1 -6 -18
    -1 -6 -18
    1 -6 18
    1 6 18
    -1 -6 -19
    -1 6 -19
    -1 -6 -19
    1 -6 19
    1 6 19
    -1 6 -20
    -1 -6 -20
    -1 -6 -20
    1 -6 20
    1 6 20
    -1 -6 -21
    -1 -6 -21
    1 6 21
    -1 -6 -22
    -1 -6 -23
    1 -7 -22
    1 -7 -21
    1 -7 -20
    1 -7 -19
    1 -7 -18
    1 -7 -17
    1 -7 -16
    1 -7 -15
    1 -7 -14
    1 -7 -13
    1 -7 -12
    1 -7 -11
    1 -7 -10
    1 -7 -9
    -1 -7 8
    1 -7 -8
    -1 -7 7
    1 -7 -7
    -1 -7 6
    1 -7 -6
    1 -7 -5
    -1 -7 5
    1 -7 -4
    -1 -7 4
    1 -7 -4
    1 -7 -3
    1 -7 -3
    -1 -7 3
    -1 -7 3
    1 -7 -2
    1 -7 -2
    -1 -7 2
    -1 -7 2
    1 -7 -1
    -1 -7 1
    -1 -7 1
    1 -7 -1
    1 -7 0
    -1 -7 0
    1 -7 0
    -1 -7 0
    -1 -7 -1
    1 -7 1
    -1 -7 -1
    1 -7 1
    -1 -7 -2
    1 -7 2
    1 -7 2
    -1 -7 -2
    1 -7 3
    1 -7 3
    -1 -7 -3
    1 -7 4
    -1 -7 -4
    1 -7 4
    -1 -7 -5
    1 -7 5
    -1 -7 -6
    1 -7 6
    -1 -7 -7
    1 -7 7
    -1 -7 -8
    1 -7 8
    -1 -7 -9
    -1 -7 -10
    -1 -7 -11
    -1 -7 -12
    -1 -7 -13
    -1 -7 -14
    -1 -7 -15
    -1 -7 -16
    -1 -7 -17
    -1 -7 -18
    -1 -7 -19
    -1 -7 -20
    -1 -7 -21
    1 -8 -20
    1 -8 -19
    1 -8 -18
    1 -8 -17
    1 -8 -16
    1 -8 -15
    1 -8 -14
    1 -8 -13
    -1 -8 12
    1 -8 -12
    -1 -8 11
    1 -8 -11
    -1 -8 10
    1 -8 -10
    -1 -8 9
    1 -8 -9
    -1 -8 8
    1 -8 -8
    1 -8 -7
    -1 -8 7
    1 -8 -6
    -1 -8 6
    -1 -8 5
    1 -8 -5
    -1 -8 4
    1 -8 -4
    -1 -8 3
    1 -8 -3
    1 -8 -3
    -1 -8 3
    -1 -8 2
    -1 -8 2
    1 -8 -2
    1 -8 -2
    1 -8 -1
    -1 -8 1
    -1 -8 1
    1 -8 -1
    -1 -8 0
    1 -8 0
    1 -8 0
    -1 -8 0
    -1 -8 -1
    1 -8 1
    1 -8 1
    -1 -8 -1
    -1 -8 -2
    1 -8 2
    1 -8 2
    -1 -8 -3
    1 -8 3
    1 -8 3
    -1 -8 -4
    1 -8 4
    -1 -8 -5
    1 -8 5
    -1 -8 -6
    1 -8 6
    -1 -8 -7
    1 -8 7
    -1 -8 -8
    1 -8 8
    -1 -8 -9
    1 -8 9
    -1 -8 -10
    1 -8 10
    -1 -8 -11
    1 -8 11
    -1 -8 -12
    1 -8 12
    -1 -8 -13
    -1 -8 -14
    -1 -8 -15
    -1 -8 -16
    -1 -8 -17
    -1 -8 -18
    -1 -8 -19
    1 -9 -17
    -1 -9 17
    1 -9 -16
    -1 -9 16
    1 -9 -15
    -1 -9 15
    1 -9 -14
    -1 -9 14
    1 -9 -13
    -1 -9 13
    1 -9 -12
    -1 -9 12
    1 -9 -11
    -1 -9 11
    1 -9 -10
    -1 -9 10
    1 -9 -9
    -1 -9 9
    1 -9 -8
    -1 -9 8
    1 -9 -7
    -1 -9 7
    1 -9 -6
    -1 -9 6
    1 -9 -5
    -1 -9 5
    1 -9 -4
    -1 -9 4
    1 -9 -3
    -1 -9 3
    -1 -9 2
    1 -9 -2
    -1 -9 2
    1 -9 -2
    -1 -9 1
    1 -9 -1
    1 -9 -1
    -1 -9 1
    1 -9 0
    -1 -9 0
    1 -9 0
    -1 -9 0
    1 -9 1
    -1 -9 -1
    1 -9 1
    1 -9 2
    1 -9 2
    -1 -9 -2
    -1 -9 -3
    1 -9 3
    1 -9 3
    1 -9 4
    -1 -9 -4
    1 -9 5
    -1 -9 -5
    -1 -9 -6
    1 -9 6
    -1 -9 -7
    1 -9 7
    -1 -9 -8
    1 -9 8
    -1 -9 -9
    1 -9 9
    1 -9 10
    -1 -9 -10
    1 -9 11
    -1 -9 -11
    1 -9 12
    -1 -9 -12
    1 -9 13
    -1 -9 -13
    1 -9 14
    -1 -9 -14
    1 -9 15
    -1 -9 -15
    1 -9 16
    -1 -9 -16
    1 -9 17
    -1 -9 -17
    1 -9 18
    1 -10 -14
    1 -10 -13
    1 -10 -12
    1 -10 -11
    1 -10 -10
    1 -10 -9
    1 -10 -8
    1 -10 -7
    1 -10 -6
    1 -10 -5
    1 -10 -4
    1 -10 -3
    1 -10 -2
    1 -10 -1
    -1 -10 1
    1 -10 -1
    1 -10 0
    -1 -10 0
    1 -10 0
    -1 -10 -1
    1 -10 1
    1 -10 1
    1 -10 2
    1 -10 2
    -1 -10 -2
    1 -10 3
    -1 -10 -3
    1 -10 4
    -1 -10 -4
    1 -10 5
    -1 -10 -5
    -1 -10 -6
    1 -10 6
    -1 -10 -7
    1 -10 7
    -1 -10 -8
    1 -10 8
    1 -10 9
    -1 -10 -9
    1 -10 10
    -1 -10 -10
    1 -10 11
    -1 -10 -11
    1 -10 12
    -1 -10 -12
    1 -10 13
    -1 -10 -13
    1 -10 14
    1 -11 -10
    1 -11 -9
    1 -11 -8
    1 -11 -7
    1 -11 -6
    1 -11 -5
    1 -11 -4
    1 -11 -3
    1 -11 -2
    1 -11 -1
    -1 -11 0
    1 -11 0
    -1 -11 -1
    -1 -11 -2
    -1 -11 -3
    -1 -11 -4
    -1 -11 -5
    -1 -11 -6
    -1 -11 -7
    -1 -11 -8
    -1 -11 -9
    1 -12 -2
    1 -12 -1
    2 0 -27
    -2 0 27
    2 0 -26
    -2 0 26
    2 0 -25
    -2 0 25
    2 0 -24
    -2 0 24
    2 0 -23
    -2 0 23
    2 0 -22
    -2 0 22
    2 0 -21
    -2 0 21
    2 0 -20
    -2 0 20
    2 0 -19
    -2 0 19
    2 0 -18
    -2 0 18
    -2 0 17
    2 0 -17
    -2 0 16
    2 0 -16
    -2 0 15
    2 0 -15
    -2 0 14
    2 0 -13
    -2 0 13
    2 0 -12
    -2 0 12
    2 0 -11
    2 0 -10
    2 0 -9
    2 0 -8
    2 0 -7
    2 0 -6
    2 0 -5
    2 0 -4
    2 0 -4
    2 0 -3
    2 0 -3
    2 0 -2
    2 0 -2
    -2 0 2
    2 0 -2
    2 0 -1
    -2 0 1
    2 0 -1
    2 0 -1
    -2 0 0
    2 0 0
    2 0 1
    -2 0 -1
    -2 0 -2
    -2 0 -2
    -2 0 -3
    -2 0 -3
    -2 0 -4
    -2 0 -5
    -2 0 -6
    -2 0 -7
    -2 0 -8
    -2 0 -9
    -2 0 -10
    2 0 10
    -2 0 -11
    -2 0 -12
    -2 0 -13
    -2 0 -14
    -2 0 -15
    -2 0 -16
    -2 0 -17
    -2 0 -18
    -2 0 -19
    -2 0 -20
    -2 0 -21
    -2 0 -22
    -2 0 -23
    2 0 23
    -2 0 -24
    2 0 24
    -2 0 -25
    2 0 25
    2 -1 -27
    2 1 -27
    -2 -1 27
    -2 1 27
    2 -1 -26
    2 1 -26
    -2 -1 26
    -2 1 26
    2 1 -25
    2 -1 -25
    -2 -1 25
    -2 1 25
    2 -1 -24
    2 1 -24
    -2 -1 24
    -2 1 24
    2 1 -23
    2 -1 -23
    -2 -1 23
    -2 1 23
    2 -1 -22
    2 1 -22
    -2 -1 22
    -2 1 22
    2 -1 -21
    2 1 -21
    -2 -1 21
    -2 1 21
    2 1 -20
    2 -1 -20
    -2 -1 20
    -2 1 20
    2 -1 -19
    2 1 -19
    -2 -1 19
    -2 1 19
    2 1 -18
    2 -1 -18
    -2 -1 18
    -2 1 18
    2 1 -17
    2 -1 -17
    -2 1 17
    -2 -1 17
    2 -1 -16
    2 1 -16
    -2 -1 16
    -2 1 16
    2 -1 -15
    2 1 -15
    -2 1 15
    -2 -1 15
    -2 1 14
    -2 -1 14
    2 1 -13
    2 -1 -13
    -2 1 13
    -2 -1 13
    2 1 -12
    2 -1 -12
    -2 1 12
    -2 -1 12
    2 -1 -11
    2 1 -11
    -2 1 11
    -2 -1 11
    2 -1 -10
    2 1 -10
    -2 1 10
    -2 -1 10
    2 1 -9
    2 -1 -9
    -2 -1 9
    -2 1 9
    2 1 -8
    2 -1 -8
    -2 1 8
    -2 -1 8
    2 -1 -7
    2 1 -7
    -2 1 7
    -2 -1 7
    2 1 -6
    2 -1 -6
    -2 1 6
    -2 -1 6
    2 1 -5
    2 -1 -5
    -2 1 5
    -2 -1 5
    2 -1 -4
    2 1 -4
    -2 -1 4
    -2 1 4
    2 1 -4
    2 -1 -4
    -2 1 3
    -2 -1 3
    2 -1 -3
    2 1 -3
    2 -1 -3
    -2 -1 3
    2 -1 -3
    -2 1 3
    2 1 -3
    -2 -1 2
    2 -1 -2
    -2 1 2
    2 1 -2
    2 -1 -2
    2 -1 -2
    2 1 -2
    -2 1 2
    -2 -1 2
    2 1 -1
    2 -1 -1
    2 -1 -1
    -2 1 1
    -2 -1 1
    2 -1 -1
    2 1 -1
    2 1 -1
    -2 -1 0
    2 1 0
    2 -1 0
    2 1 0
    -2 -1 0
    2 -1 0
    2 -1 0
    2 1 0
    2 1 1
    -2 -1 -1
    2 1 1
    2 -1 1
    -2 -1 -1
    -2 1 -1
    2 -1 2
    2 1 2
    -2 1 -2
    -2 -1 -2
    2 1 2
    -2 -1 -2
    -2 -1 -3
    -2 1 -3
    -2 -1 -3
    2 1 4
    2 -1 4
    -2 -1 -4
    -2 1 -4
    -2 -1 -4
    2 1 5
    2 -1 5
    -2 1 -5
    -2 -1 -5
    2 1 6
    2 -1 6
    -2 1 -6
    -2 -1 -6
    -2 1 -7
    -2 -1 -7
    2 -1 7
    2 1 7
    -2 1 -8
    -2 -1 -8
    2 1 8
    2 -1 8
    -2 1 -9
    -2 -1 -9
    2 -1 9
    2 1 9
    -2 1 -10
    -2 -1 -10
    2 1 10
    2 -1 10
    -2 -1 -11
    -2 1 -11
    -2 1 -12
    -2 -1 -12
    -2 1 -13
    -2 -1 -13
    -2 1 -14
    -2 -1 -14
    -2 -1 -15
    -2 1 -15
    -2 1 -16
    -2 -1 -16
    -2 -1 -17
    -2 1 -17
    -2 -1 -18
    -2 1 -18
    -2 -1 -19
    -2 1 -19
    -2 -1 -20
    -2 1 -20
    -2 -1 -21
    -2 1 -21
    -2 -1 -22
    -2 1 -22
    -2 -1 -23
    -2 1 -23
    2 1 23
    2 -1 23
    -2 -1 -24
    -2 1 -24
    2 1 24
    2 -1 24
    -2 -1 -25
    -2 1 -25
    2 1 25
    2 -1 25
    -2 -2 27
    -2 2 27
    2 -2 -27
    2 2 -27
    -2 -2 26
    -2 2 26
    2 -2 -26
    2 2 -26
    -2 -2 25
    -2 2 25
    2 -2 -25
    2 2 -25
    -2 -2 24
    -2 2 24
    2 -2 -24
    2 2 -24
    -2 -2 23
    -2 2 23
    2 2 -23
    2 -2 -23
    -2 -2 22
    2 2 -22
    2 -2 -22
    -2 -2 21
    -2 2 21
    2 -2 -21
    2 2 -21
    -2 -2 20
    -2 2 20
    2 -2 -20
    2 2 -20
    -2 -2 19
    -2 2 19
    2 -2 -19
    2 2 -19
    -2 -2 18
    -2 2 18
    2 -2 -18
    2 2 -18
    -2 -2 17
    -2 2 17
    2 2 -17
    2 -2 -17
    -2 -2 16
    -2 2 16
    2 2 -16
    2 -2 -16
    -2 -2 15
    -2 2 15
    2 -2 -15
    2 2 -15
    -2 2 14
    -2 -2 14
    2 2 -14
    2 -2 -14
    -2 2 13
    -2 -2 13
    -2 -2 12
    -2 2 12
    2 2 -12
    2 -2 -12
    -2 -2 11
    -2 2 11
    2 2 -11
    2 -2 -11
    -2 -2 10
    -2 2 10
    2 -2 -10
    2 2 -10
    2 2 -9
    2 -2 -9
    -2 -2 9
    -2 2 9
    2 2 -8
    2 -2 -8
    -2 2 8
    -2 -2 8
    2 -2 -7
    2 2 -7
    -2 2 7
    -2 -2 7
    2 2 -6
    2 -2 -6
    -2 -2 6
    -2 2 6
    2 -2 -5
    2 2 -5
    -2 -2 5
    -2 2 5
    -2 -2 4
    2 -2 -4
    -2 2 4
    2 2 -4
    2 2 -4
    2 -2 -4
    2 -2 -4
    -2 -2 3
    -2 2 3
    2 -2 -3
    -2 2 3
    -2 -2 3
    2 -2 -3
    2 2 -3
    2 -2 -3
    2 2 -3
    2 -2 -2
    2 2 -2
    -2 -2 2
    -2 2 2
    2 -2 -2
    -2 -2 2
    -2 2 2
    2 2 -1
    2 -2 -1
    2 -2 -1
    -2 2 1
    -2 -2 1
    -2 -2 1
    2 2 -1
    2 -2 -1
    2 -2 0
    2 2 0
    2 -2 0
    2 2 0
    2 -2 0
    2 -2 0
    -2 -2 -1
    2 -2 1
    2 2 1
    2 -2 1
    -2 -2 -1
    -2 2 -1
    2 2 1
    -2 2 -2
    -2 -2 -2
    -2 -2 -2
    2 -2 2
    -2 2 -2
    2 2 2
    2 -2 2
    -2 -2 -3
    -2 2 -3
    -2 2 -3
    -2 -2 -3
    -2 2 -4
    -2 -2 -4
    -2 -2 -4
    -2 2 -4
    2 2 4
    2 -2 4
    -2 2 -5
    -2 -2 -5
    -2 2 -5
    -2 -2 -5
    2 -2 5
    2 2 5
    -2 -2 -6
    -2 2 -6
    -2 -2 -6
    2 -2 6
    2 2 6
    -2 2 -6
    -2 -2 -7
    2 2 7
    2 -2 7
    -2 -2 -7
    -2 2 -7
    -2 -2 -8
    2 2 8
    2 -2 8
    -2 2 -8
    -2 -2 -8
    2 2 9
    2 -2 9
    -2 -2 -9
    -2 2 -9
    -2 -2 -10
    -2 2 -10
    -2 -2 -11
    -2 2 -11
    -2 -2 -12
    -2 2 -12
    -2 -2 -13
    -2 2 -13
    -2 -2 -14
    -2 2 -14
    -2 -2 -15
    -2 2 -15
    -2 -2 -16
    -2 2 -16
    -2 -2 -17
    -2 2 -17
    -2 2 -18
    -2 -2 -18
    -2 -2 -19
    -2 2 -19
    -2 -2 -20
    -2 -2 -20
    -2 2 -20
    -2 -2 -21
    -2 2 -21
    -2 -2 -22
    -2 2 -22
    2 2 22
    2 -2 22
    -2 -2 -23
    -2 2 -23
    2 2 23
    2 -2 23
    -2 -2 -24
    -2 2 -24
    2 2 24
    2 -2 24
    -2 -2 -25
    -2 2 -25
    2 -2 25
    2 2 25
    -2 -3 27
    -2 3 27
    2 -3 -27
    2 3 -27
    -2 3 26
    -2 -3 26
    2 3 -26
    2 -3 -26
    -2 -3 25
    -2 3 25
    2 -3 -25
    2 3 -25
    -2 3 24
    -2 -3 24
    2 3 -24
    -2 3 23
    -2 -3 23
    2 -3 -23
    2 3 -23
    -2 -3 22
    -2 3 22
    2 -3 -22
    2 3 -22
    -2 -3 21
    -2 3 21
    2 -3 -21
    2 3 -21
    -2 -3 20
    -2 3 20
    2 -3 -20
    2 3 -20
    -2 -3 19
    -2 3 19
    2 -3 -19
    2 3 -19
    -2 -3 18
    -2 3 18
    2 -3 -18
    2 3 -18
    -2 3 17
    -2 -3 17
    2 -3 -17
    2 3 -17
    2 -3 -16
    2 3 -16
    -2 -3 16
    -2 3 16
    2 -3 -15
    2 3 -15
    -2 -3 15
    -2 3 15
    2 3 -14
    2 -3 -14
    -2 -3 14
    -2 3 14
    2 -3 -13
    2 3 -13
    -2 -3 13
    -2 3 13
    -2 -3 12
    -2 3 12
    2 3 -11
    2 -3 -11
    -2 -3 11
    -2 3 11
    -2 -3 10
    -2 3 10
    2 3 -10
    2 -3 -10
    2 -3 -9
    2 3 -9
    -2 -3 9
    -2 3 9
    -2 -3 8
    -2 3 8
    2 -3 -8
    2 3 -8
    2 3 -7
    2 -3 -7
    -2 -3 7
    -2 3 7
    2 3 -6
    2 -3 -6
    -2 3 6
    -2 -3 6
    2 3 -5
    2 -3 -5
    2 -3 -4
    2 3 -4
    -2 3 4
    -2 -3 4
    -2 3 4
    -2 -3 4
    2 -3 -4
    2 -3 -3
    -2 3 3
    -2 -3 3
    -2 3 3
    -2 -3 3
    2 -3 -3
    2 3 -3
    2 3 -3
    2 -3 -3
    2 3 -2
    2 -3 -2
    2 -3 -2
    -2 -3 2
    -2 -3 2
    -2 3 2
    2 -3 -2
    2 3 -2
    2 -3 -2
    2 -3 -1
    2 3 -1
    2 -3 -1
    2 -3 -1
    2 3 -1
    -2 -3 1
    2 -3 -1
    2 3 -1
    2 -3 -1
    2 -3 0
    2 3 0
    2 -3 0
    2 -3 0
    2 3 0
    2 -3 0
    2 3 0
    -2 -3 0
    2 -3 0
    2 -3 1
    2 3 1
    2 -3 1
    2 3 1
    -2 -3 -1
    2 -3 1
    2 3 1
    2 -3 1
    2 3 2
    2 -3 2
    -2 -3 -2
    2 3 2
    -2 3 -2
    2 -3 2
    2 -3 3
    2 3 3
    2 -3 3
    -2 -3 -3
    -2 3 -3
    -2 -3 -3
    2 3 3
    -2 3 -4
    -2 -3 -4
    -2 -3 -4
    2 -3 4
    2 3 4
    2 3 5
    2 -3 5
    -2 3 -5
    -2 -3 -5
    -2 -3 -5
    -2 -3 -6
    2 -3 6
    2 3 6
    -2 -3 -6
    -2 3 -6
    2 3 7
    2 -3 7
    -2 -3 -7
    -2 -3 -7
    -2 3 -7
    2 -3 8
    2 3 8
    -2 -3 -8
    -2 -3 -8
    -2 3 -8
    -2 -3 -9
    -2 3 -9
    -2 -3 -9
    -2 -3 -10
    -2 -3 -10
    -2 3 -10
    -2 -3 -11
    -2 -3 -11
    -2 3 -11
    -2 -3 -12
    -2 -3 -12
    -2 3 -12
    -2 -3 -13
    -2 -3 -13
    -2 3 -13
    -2 -3 -14
    -2 -3 -14
    -2 3 -14
    -2 -3 -15
    -2 -3 -15
    -2 3 -15
    -2 -3 -16
    -2 -3 -16
    -2 3 -16
    -2 -3 -17
    -2 -3 -17
    -2 3 -17
    -2 -3 -18
    -2 -3 -18
    -2 3 -18
    -2 -3 -19
    -2 -3 -19
    -2 3 -19
    -2 -3 -20
    -2 -3 -20
    -2 3 -20
    2 -3 21
    2 3 21
    -2 -3 -21
    -2 -3 -21
    -2 3 -21
    2 3 22
    2 -3 22
    -2 -3 -22
    -2 -3 -22
    -2 3 -22
    2 3 23
    2 -3 23
    -2 -3 -23
    -2 3 -23
    2 -3 24
    2 3 24
    -2 -3 -24
    -2 3 -24
    2 -3 25
    2 3 25
    -2 -3 -25
    -2 3 -25
    2 -4 -26
    2 -4 -26
    2 4 -26
    -2 4 26
    -2 -4 26
    2 -4 -25
    2 4 -25
    2 -4 -25
    -2 -4 25
    -2 4 25
    2 4 -24
    2 -4 -24
    -2 -4 24
    -2 4 24
    -2 4 23
    -2 -4 23
    2 -4 -23
    2 4 -23
    -2 -4 22
    -2 4 22
    2 4 -22
    2 -4 -22
    -2 4 21
    -2 -4 21
    2 -4 -21
    2 4 -21
    -2 -4 20
    -2 4 20
    2 -4 -20
    2 4 -20
    -2 -4 19
    -2 4 19
    2 4 -19
    2 -4 -19
    -2 -4 18
    -2 4 18
    2 -4 -18
    2 4 -18
    -2 -4 17
    -2 4 17
    2 -4 -17
    2 4 -17
    -2 -4 16
    -2 4 16
    2 -4 -16
    2 4 -16
    -2 -4 15
    -2 4 15
    2 -4 -15
    2 4 -15
    -2 -4 14
    -2 4 14
    2 -4 -14
    2 4 -14
    -2 -4 13
    -2 4 13
    2 4 -13
    2 -4 -13
    -2 -4 12
    -2 4 12
    2 4 -12
    2 -4 -12
    -2 4 11
    -2 -4 11
    2 -4 -11
    2 4 -11
    -2 -4 10
    -2 4 10
    2 4 -10
    -2 -4 9
    -2 4 9
    2 4 -8
    2 -4 -8
    -2 -4 8
    -2 4 8
    2 -4 -7
    2 4 -7
    2 -4 -6
    2 -4 -6
    2 4 -6
    2 -4 -5
    2 -4 -5
    2 4 -5
    2 -4 -5
    -2 -4 5
    -2 4 5
    2 -4 -4
    2 4 -4
    2 -4 -4
    2 -4 -4
    -2 -4 4
    -2 4 4
    -2 -4 4
    -2 4 4
    2 -4 -3
    2 4 -3
    2 -4 -3
    -2 -4 3
    2 -4 -3
    -2 -4 3
    -2 4 3
    -2 -4 3
    2 4 -2
    2 -4 -2
    2 -4 -2
    2 4 -2
    2 -4 -2
    2 4 -2
    2 -4 -2
    2 -4 -2
    -2 -4 2
    2 4 -1
    2 4 -1
    2 -4 -1
    2 -4 -1
    2 4 -1
    2 -4 -1
    2 -4 -1
    -2 -4 1
    2 -4 -1
    2 -4 0
    2 4 0
    2 -4 0
    2 -4 0
    2 4 0
    2 4 0
    -2 -4 0
    2 -4 0
    2 -4 0
    2 4 1
    2 -4 1
    -2 -4 -1
    2 -4 1
    2 4 1
    2 -4 1
    2 -4 1
    2 4 1
    2 -4 1
    2 -4 1
    2 4 1
    2 4 2
    2 -4 2
    -2 -4 -2
    2 4 2
    2 -4 2
    2 -4 2
    2 4 2
    2 -4 2
    2 -4 2
    -2 -4 -3
    -2 4 -3
    2 -4 3
    2 4 3
    2 -4 3
    -2 -4 -4
    -2 4 -4
    -2 -4 -4
    2 4 4
    2 -4 4
    2 -4 4
    -2 -4 -5
    -2 4 -5
    -2 -4 -5
    2 -4 5
    2 4 5
    -2 -4 -6
    -2 -4 -6
    -2 4 -6
    -2 -4 -7
    -2 4 -7
    -2 -4 -7
    -2 -4 -8
    -2 -4 -8
    -2 4 -8
    -2 -4 -9
    -2 -4 -9
    -2 4 -9
    -2 -4 -10
    -2 -4 -10
    -2 4 -10
    -2 -4 -11
    -2 4 -11
    -2 -4 -11
    -2 -4 -12
    -2 4 -12
    -2 -4 -12
    -2 -4 -13
    -2 4 -13
    -2 -4 -13
    -2 -4 -14
    -2 4 -14
    -2 -4 -14
    -2 -4 -15
    -2 4 -15
    -2 -4 -15
    -2 -4 -16
    -2 4 -16
    -2 -4 -16
    -2 -4 -17
    -2 4 -17
    -2 -4 -17
    -2 -4 -18
    -2 4 -18
    -2 -4 -18
    -2 4 -19
    -2 -4 -19
    2 4 19
    2 -4 19
    -2 -4 -19
    -2 -4 -20
    -2 4 -20
    2 4 20
    2 -4 20
    -2 -4 -20
    -2 -4 -21
    -2 4 -21
    2 4 21
    2 -4 21
    -2 -4 -21
    -2 -4 -22
    -2 4 -22
    2 4 22
    2 -4 22
    -2 -4 -22
    -2 -4 -23
    -2 4 -23
    2 -4 23
    2 4 23
    -2 -4 -24
    -2 4 -24
    2 -4 24
    2 4 24
    2 -5 -26
    2 5 -26
    -2 5 26
    -2 5 25
    -2 -5 25
    2 -5 -25
    2 5 -25
    2 -5 -25
    -2 5 24
    -2 -5 24
    2 -5 -24
    2 5 -24
    2 -5 -24
    -2 -5 23
    -2 5 23
    2 -5 -23
    2 5 -23
    2 -5 -23
    -2 -5 22
    -2 5 22
    2 -5 -22
    2 -5 -22
    2 5 -22
    2 -5 -21
    2 5 -21
    -2 -5 21
    -2 5 21
    -2 -5 20
    -2 5 20
    2 -5 -20
    2 5 -20
    -2 5 19
    -2 -5 19
    2 5 -19
    2 -5 -19
    2 -5 -19
    -2 5 18
    -2 -5 18
    2 5 -18
    2 -5 -18
    -2 5 17
    -2 -5 17
    2 -5 -17
    2 5 -17
    2 -5 -16
    2 5 -16
    -2 -5 16
    -2 5 16
    -2 5 15
    -2 -5 15
    2 -5 -15
    2 5 -15
    -2 5 14
    -2 -5 14
    2 5 -14
    2 -5 -14
    -2 -5 13
    -2 5 13
    2 -5 -13
    2 5 -13
    2 -5 -12
    -2 5 12
    -2 -5 12
    2 -5 -12
    2 5 -12
    2 -5 -11
    2 -5 -11
    -2 -5 11
    -2 5 11
    2 5 -11
    2 -5 -10
    -2 -5 10
    -2 5 10
    2 -5 -10
    2 5 -10
    2 5 -9
    2 -5 -9
    2 -5 -9
    2 5 -8
    2 -5 -8
    2 -5 -8
    2 5 -7
    2 -5 -7
    -2 5 7
    -2 -5 7
    2 -5 -7
    2 -5 -6
    2 -5 -6
    2 5 -6
    -2 -5 6
    -2 5 6
    2 -5 -5
    2 -5 -5
    2 -5 -5
    2 5 -5
    -2 5 5
    -2 -5 5
    2 5 -5
    -2 5 5
    -2 -5 5
    2 5 -4
    2 5 -4
    2 -5 -4
    -2 -5 4
    2 -5 -4
    2 -5 -4
    -2 5 4
    -2 -5 4
    -2 -5 3
    2 -5 -3
    2 -5 -3
    2 5 -3
    2 5 -3
    2 -5 -3
    2 5 -3
    2 -5 -3
    -2 -5 3
    2 -5 -2
    -2 -5 2
    -2 -5 2
    2 -5 -2
    -2 -5 1
    2 -5 -1
    2 -5 -1
    -2 -5 1
    -2 -5 0
    2 -5 0
    -2 -5 0
    2 -5 0
    2 -5 1
    -2 -5 -1
    -2 -5 -1
    2 -5 1
    2 5 1
    2 -5 1
    2 5 1
    2 -5 1
    -2 -5 -2
    2 -5 2
    2 -5 2
    2 5 2
    2 -5 2
    2 5 2
    2 -5 2
    2 5 2
    2 -5 2
    2 5 3
    2 -5 3
    2 -5 3
    2 5 3
    2 -5 3
    -2 -5 -3
    2 -5 3
    2 -5 4
    -2 5 -4
    -2 -5 -4
    -2 -5 -4
    2 -5 4
    -2 -5 -5
    -2 5 -5
    -2 -5 -5
    -2 -5 -6
    -2 -5 -6
    -2 5 -6
    -2 -5 -7
    -2 -5 -7
    -2 5 -7
    -2 -5 -8
    -2 5 -8
    -2 -5 -8
    -2 -5 -9
    -2 5 -9
    -2 -5 -9
    -2 5 -10
    -2 -5 -10
    -2 -5 -10
    -2 5 -11
    -2 -5 -11
    -2 -5 -11
    -2 -5 -12
    -2 5 -12
    -2 -5 -12
    -2 -5 -13
    -2 5 -13
    -2 -5 -13
    -2 -5 -14
    -2 5 -14
    -2 -5 -14
    -2 5 -15
    -2 -5 -15
    -2 -5 -15
    -2 -5 -16
    -2 -5 -16
    -2 5 -16
    -2 -5 -17
    -2 5 -17
    -2 -5 -17
    2 5 17
    2 -5 17
    -2 5 -18
    -2 -5 -18
    -2 -5 -18
    2 5 18
    2 -5 18
    -2 -5 -19
    -2 5 -19
    -2 -5 -19
    2 5 19
    2 -5 19
    -2 5 -20
    -2 -5 -20
    -2 -5 -20
    2 5 20
    2 -5 20
    -2 5 -21
    -2 -5 -21
    -2 -5 -21
    2 -5 21
    2 5 21
    -2 -5 -22
    -2 5 -22
    -2 -5 -22
    2 -5 22
    2 5 22
    -2 -5 -23
    -2 5 -23
    2 -5 23
    2 5 23
    -2 -5 -24
    -2 5 -24
    2 -5 24
    2 5 24
    2 -6 -24
    2 -6 -23
    2 -6 -22
    2 6 -22
    2 -6 -22
    -2 6 21
    2 -6 -21
    2 6 -21
    2 -6 -21
    -2 -6 20
    -2 6 20
    2 -6 -20
    2 6 -20
    2 -6 -20
    -2 -6 19
    -2 6 19
    2 -6 -19
    2 -6 -19
    2 6 -19
    2 -6 -18
    2 6 -18
    2 -6 -18
    -2 6 18
    -2 -6 18
    2 6 -17
    2 -6 -17
    2 -6 -17
    -2 -6 17
    -2 6 17
    2 6 -16
    2 -6 -16
    2 -6 -16
    -2 6 16
    -2 -6 16
    2 -6 -15
    2 6 -15
    2 -6 -15
    -2 6 15
    2 -6 -14
    2 6 -14
    2 -6 -14
    2 6 -13
    2 -6 -13
    2 -6 -13
    2 -6 -12
    2 6 -12
    2 -6 -12
    2 -6 -11
    2 6 -11
    2 -6 -11
    2 6 -10
    2 -6 -10
    2 -6 -10
    2 -6 -9
    2 6 -9
    -2 6 9
    -2 -6 9
    2 -6 -9
    2 -6 -8
    -2 -6 8
    -2 6 8
    2 -6 -8
    2 6 -8
    2 -6 -7
    2 6 -7
    -2 6 7
    -2 -6 7
    2 -6 -7
    2 -6 -6
    2 6 -6
    -2 -6 6
    -2 6 6
    -2 -6 6
    2 -6 -6
    2 -6 -5
    2 -6 -5
    -2 6 5
    2 6 -5
    -2 -6 5
    2 -6 -5
    2 -6 -4
    2 -6 -4
    -2 -6 4
    -2 -6 3
    -2 -6 3
    2 -6 -3
    2 -6 -3
    -2 -6 2
    -2 -6 2
    2 -6 -2
    2 -6 -2
    -2 -6 1
    2 -6 -1
    -2 -6 1
    2 -6 -1
    -2 -6 0
    2 -6 0
    2 -6 0
    -2 -6 0
    2 -6 1
    -2 -6 -1
    2 -6 1
    -2 -6 -1
    -2 -6 -2
    2 -6 2
    2 -6 2
    2 -6 3
    2 -6 3
    2 -6 3
    2 6 3
    2 6 3
    2 -6 3
    -2 -6 -3
    -2 -6 -4
    2 -6 4
    2 -6 4
    2 6 4
    2 -6 4
    2 -6 5
    -2 6 -5
    -2 -6 -5
    -2 -6 -5
    2 -6 6
    -2 6 -6
    -2 -6 -6
    -2 -6 -6
    -2 -6 -7
    -2 6 -7
    -2 -6 -7
    -2 6 -8
    -2 -6 -8
    -2 -6 -8
    -2 -6 -9
    -2 6 -9
    -2 -6 -9
    -2 6 -10
    -2 -6 -10
    -2 -6 -10
    -2 -6 -11
    -2 6 -11
    -2 -6 -11
    2 6 12
    2 -6 12
    -2 -6 -12
    -2 6 -12
    -2 -6 -12
    -2 -6 -13
    2 6 13
    2 -6 13
    -2 -6 -13
    -2 6 -13
    -2 -6 -14
    2 6 14
    2 -6 14
    -2 -6 -14
    -2 6 -14
    -2 -6 -15
    2 6 15
    2 -6 15
    -2 6 -15
    -2 -6 -15
    -2 -6 -16
    2 6 16
    2 -6 16
    -2 6 -16
    -2 -6 -16
    -2 -6 -17
    2 -6 17
    2 6 17
    -2 -6 -17
    -2 6 -17
    -2 -6 -18
    2 -6 18
    2 6 18
    -2 6 -18
    -2 -6 -18
    -2 -6 -19
    2 -6 19
    2 6 19
    -2 -6 -19
    -2 6 -19
    -2 -6 -20
    2 -6 20
    2 6 20
    -2 6 -20
    -2 -6 -21
    2 6 21
    -2 -6 -22
    2 -7 -22
    2 -7 -21
    2 -7 -20
    2 -7 -19
    2 -7 -18
    2 -7 -17
    2 -7 -16
    2 -7 -15
    2 -7 -14
    2 -7 -13
    2 -7 -12
    2 -7 -11
    2 -7 -10
    2 -7 -9
    -2 -7 8
    2 -7 -8
    -2 -7 7
    2 -7 -7
    -2 -7 6
    2 -7 -6
    2 -7 -5
    -2 -7 5
    2 -7 -5
    2 -7 -4
    2 -7 -4
    -2 -7 4
    2 -7 -3
    2 -7 -3
    -2 -7 3
    -2 -7 3
    2 -7 -2
    -2 -7 2
    2 -7 -2
    -2 -7 2
    2 -7 -1
    2 -7 -1
    -2 -7 1
    -2 -7 1
    -2 -7 0
    2 -7 0
    2 -7 0
    -2 -7 0
    -2 -7 -1
    2 -7 1
    -2 -7 -1
    2 -7 1
    2 -7 2
    -2 -7 -2
    2 -7 2
    2 -7 3
    -2 -7 -3
    2 -7 3
    2 -7 4
    -2 -7 -4
    2 -7 4
    -2 -7 -5
    2 -7 5
    -2 -7 -6
    2 -7 6
    -2 -7 -7
    2 -7 7
    -2 -7 -8
    2 -7 8
    -2 -7 -9
    2 -7 9
    -2 -7 -10
    -2 -7 -11
    -2 -7 -12
    -2 -7 -13
    -2 -7 -14
    -2 -7 -15
    -2 -7 -16
    -2 -7 -17
    -2 -7 -18
    -2 -7 -19
    -2 -7 -20
    -2 -7 -21
    2 -8 -20
    2 -8 -19
    2 -8 -18
    2 -8 -17
    2 -8 -16
    2 -8 -15
    2 -8 -14
    2 -8 -13
    2 -8 -12
    -2 -8 12
    2 -8 -11
    -2 -8 11
    2 -8 -10
    -2 -8 10
    2 -8 -9
    -2 -8 9
    2 -8 -8
    -2 -8 8
    -2 -8 7
    2 -8 -7
    -2 -8 6
    2 -8 -6
    -2 -8 5
    2 -8 -5
    -2 -8 4
    2 -8 -4
    2 -8 -4
    -2 -8 3
    2 -8 -3
    2 -8 -3
    -2 -8 3
    -2 -8 2
    -2 -8 2
    2 -8 -2
    2 -8 -2
    2 -8 -1
    -2 -8 1
    -2 -8 1
    2 -8 -1
    -2 -8 0
    2 -8 0
    -2 -8 0
    2 -8 0
    2 -8 1
    -2 -8 -1
    2 -8 1
    2 -8 2
    -2 -8 -2
    2 -8 2
    2 -8 3
    -2 -8 -3
    2 -8 3
    -2 -8 -4
    2 -8 4
    -2 -8 -5
    2 -8 5
    -2 -8 -6
    2 -8 6
    2 -8 7
    -2 -8 -7
    2 -8 8
    -2 -8 -8
    2 -8 9
    -2 -8 -9
    2 -8 10
    -2 -8 -10
    2 -8 11
    -2 -8 -11
    2 -8 12
    -2 -8 -12
    2 -8 13
    -2 -8 -13
    -2 -8 -14
    -2 -8 -15
    -2 -8 -16
    -2 -8 -17
    -2 -8 -18
    -2 -8 -19
    2 -9 -18
    2 -9 -17
    2 -9 -16
    2 -9 -15
    2 -9 -14
    2 -9 -13
    2 -9 -12
    2 -9 -11
    2 -9 -10
    2 -9 -9
    2 -9 -8
    2 -9 -7
    2 -9 -6
    2 -9 -5
    2 -9 -4
    2 -9 -3
    2 -9 -3
    2 -9 -2
    -2 -9 2
    2 -9 -2
    2 -9 -1
    -2 -9 1
    2 -9 -1
    2 -9 0
    2 -9 0
    -2 -9 0
    2 -9 1
    2 -9 1
    -2 -9 -1
    2 -9 2
    2 -9 2
    -2 -9 -2
    -2 -9 -3
    2 -9 3
    2 -9 3
    2 -9 4
    -2 -9 -4
    2 -9 5
    -2 -9 -5
    2 -9 6
    -2 -9 -6
    2 -9 7
    -2 -9 -7
    -2 -9 -8
    2 -9 8
    -2 -9 -9
    2 -9 9
    -2 -9 -10
    2 -9 10
    -2 -9 -11
    2 -9 11
    -2 -9 -12
    2 -9 12
    -2 -9 -13
    2 -9 13
    -2 -9 -14
    2 -9 14
    -2 -9 -15
    2 -9 15
    -2 -9 -16
    2 -9 16
    2 -9 17
    2 -10 -15
    2 -10 -14
    2 -10 -13
    2 -10 -12
    2 -10 -11
    2 -10 -10
    2 -10 -9
    2 -10 -8
    2 -10 -7
    2 -10 -6
    2 -10 -5
    2 -10 -4
    2 -10 -3
    2 -10 -2
    2 -10 -2
    2 -10 -1
    -2 -10 1
    2 -10 -1
    -2 -10 0
    2 -10 0
    2 -10 0
    2 -10 1
    -2 -10 -1
    2 -10 1
    -2 -10 -2
    2 -10 2
    2 -10 2
    -2 -10 -3
    2 -10 3
    -2 -10 -4
    2 -10 4
    2 -10 5
    -2 -10 -5
    2 -10 6
    -2 -10 -6
    2 -10 7
    -2 -10 -7
    2 -10 8
    -2 -10 -8
    2 -10 9
    -2 -10 -9
    2 -10 10
    -2 -10 -10
    2 -10 11
    -2 -10 -11
    -2 -10 -12
    2 -10 12
    -2 -10 -13
    2 -10 13
    2 -10 14
    2 -11 -10
    2 -11 -9
    2 -11 -8
    2 -11 -7
    2 -11 -6
    2 -11 -5
    2 -11 -4
    2 -11 -3
    2 -11 -2
    2 -11 -1
    2 -11 0
    -2 -11 -1
    -2 -11 -2
    -2 -11 -3
    -2 -11 -4
    -2 -11 -5
    -2 -11 -6
    -2 -11 -7
    -2 -11 -8
    2 -12 -3
    2 -12 -2
    2 -12 -1
    3 0 -27
    -3 0 27
    3 0 -26
    -3 0 26
    3 0 -25
    -3 0 25
    3 0 -24
    -3 0 24
    3 0 -23
    -3 0 23
    3 0 -22
    -3 0 22
    3 0 -21
    -3 0 21
    3 0 -20
    -3 0 20
    -3 0 19
    3 0 -19
    -3 0 18
    3 0 -18
    -3 0 17
    3 0 -16
    -3 0 16
    3 0 -15
    -3 0 15
    3 0 -14
    -3 0 14
    -3 0 13
    3 0 -13
    3 0 -12
    -3 0 12
    3 0 -11
    3 0 -10
    3 0 -9
    3 0 -8
    3 0 -7
    3 0 -6
    3 0 -5
    -3 0 4
    3 0 -4
    -3 0 3
    3 0 -3
    3 0 -2
    -3 0 2
    3 0 -2
    3 0 -2
    3 0 -1
    -3 0 1
    3 0 -1
    3 0 0
    -3 0 0
    3 0 0
    3 0 1
    -3 0 -1
    -3 0 -2
    3 0 2
    -3 0 -2
    -3 0 -3
    -3 0 -3
    -3 0 -4
    -3 0 -4
    -3 0 -5
    -3 0 -5
    -3 0 -6
    -3 0 -7
    -3 0 -8
    3 0 9
    -3 0 -9
    3 0 10
    -3 0 -10
    3 0 11
    -3 0 -11
    3 0 12
    -3 0 -12
    -3 0 -13
    -3 0 -14
    -3 0 -15
    -3 0 -16
    -3 0 -17
    -3 0 -18
    -3 0 -19
    -3 0 -20
    -3 0 -21
    -3 0 -22
    -3 0 -23
    -3 0 -24
    3 0 24
    -3 0 -25
    3 0 25
    3 1 -27
    3 -1 -27
    -3 -1 27
    -3 1 27
    3 -1 -26
    3 1 -26
    -3 -1 26
    -3 1 26
    3 -1 -25
    3 1 -25
    -3 -1 25
    -3 1 25
    3 -1 -24
    3 1 -24
    -3 -1 24
    -3 1 24
    3 -1 -23
    3 1 -23
    -3 -1 23
    -3 1 23
    3 -1 -22
    3 1 -22
    -3 -1 22
    -3 1 22
    3 1 -21
    3 -1 -21
    -3 -1 21
    -3 1 21
    3 -1 -20
    3 1 -20
    -3 -1 20
    -3 1 20
    3 1 -19
    3 -1 -19
    -3 -1 19
    -3 1 19
    3 1 -18
    3 -1 -18
    -3 -1 18
    -3 1 18
    -3 -1 17
    -3 1 17
    3 1 -16
    3 -1 -16
    -3 -1 16
    -3 1 16
    3 1 -15
    3 -1 -15
    -3 -1 15
    -3 1 15
    3 -1 -14
    3 1 -14
    -3 -1 14
    -3 1 14
    3 -1 -13
    3 1 -13
    -3 -1 13
    -3 1 13
    3 1 -12
    3 -1 -12
    -3 -1 12
    -3 1 12
    3 -1 -11
    3 1 -11
    -3 -1 11
    -3 1 11
    3 -1 -10
    3 1 -10
    -3 -1 10
    -3 1 10
    -3 -1 9
    -3 1 9
    3 -1 -9
    3 1 -9
    -3 -1 8
    -3 1 8
    3 -1 -8
    3 1 -8
    -3 1 7
    -3 -1 7
    3 -1 -7
    3 1 -7
    3 1 -6
    3 -1 -6
    3 -1 -5
    3 1 -5
    -3 1 4
    3 -1 -4
    3 1 -4
    -3 -1 4
    3 -1 -4
    3 -1 -3
    -3 1 3
    -3 -1 3
    3 1 -3
    3 -1 -3
    -3 -1 2
    3 -1 -2
    -3 1 2
    3 1 -2
    -3 1 2
    -3 -1 2
    3 1 -2
    3 -1 -2
    -3 -1 2
    3 -1 -2
    3 1 -1
    3 1 -1
    3 -1 -1
    3 -1 -1
    3 1 -1
    3 -1 -1
    -3 1 1
    -3 -1 1
    3 1 -1
    3 -1 0
    3 1 0
    -3 -1 0
    3 1 0
    3 -1 0
    3 -1 0
    3 1 0
    3 1 1
    -3 -1 -1
    -3 -1 -1
    -3 1 -1
    3 1 2
    -3 1 -2
    -3 -1 -2
    -3 -1 -2
    3 1 3
    -3 -1 -3
    -3 -1 -3
    -3 1 -3
    -3 1 -4
    -3 -1 -4
    -3 -1 -4
    -3 -1 -5
    -3 1 -5
    -3 -1 -5
    3 1 6
    3 -1 6
    -3 -1 -6
    -3 1 -6
    -3 -1 -6
    -3 -1 -7
    -3 1 -7
    -3 -1 -7
    3 -1 7
    3 1 7
    -3 -1 -8
    3 1 8
    3 -1 8
    -3 -1 -8
    -3 1 -8
    3 -1 9
    3 1 9
    -3 -1 -9
    -3 1 -9
    3 -1 10
    3 1 10
    -3 -1 -10
    -3 1 -10
    3 -1 11
    3 1 11
    -3 -1 -11
    -3 1 -11
    3 1 12
    3 -1 12
    -3 -1 -12
    -3 1 -12
    -3 -1 -13
    -3 1 -13
    -3 -1 -14
    -3 1 -14
    -3 -1 -15
    -3 1 -15
    -3 -1 -16
    -3 1 -16
    -3 -1 -17
    -3 1 -17
    -3 -1 -18
    -3 -1 -18
    -3 1 -18
    -3 -1 -19
    -3 1 -19
    -3 -1 -20
    -3 1 -20
    -3 -1 -21
    -3 1 -21
    -3 -1 -22
    -3 1 -22
    -3 1 -23
    -3 -1 -23
    3 1 24
    3 -1 24
    -3 -1 -24
    -3 1 -24
    3 1 25
    3 -1 25
    -3 1 -25
    -3 -1 -25
    -3 -2 27
    -3 2 27
    3 -2 -27
    3 2 -27
    -3 2 26
    -3 -2 26
    3 -2 -26
    3 2 -26
    -3 -2 25
    -3 2 25
    3 -2 -25
    3 2 -25
    -3 2 24
    -3 -2 24
    3 -2 -24
    3 2 -24
    -3 -2 23
    -3 2 23
    3 -2 -23
    3 2 -23
    -3 -2 22
    -3 2 22
    3 -2 -22
    3 2 -22
    -3 -2 21
    -3 2 21
    3 -2 -21
    3 2 -21
    -3 -2 20
    -3 2 20
    3 2 -20
    3 -2 -20
    -3 -2 19
    -3 2 19
    3 -2 -19
    3 2 -19
    -3 -2 18
    -3 2 18
    3 -2 -18
    3 2 -18
    -3 -2 17
    -3 2 17
    3 -2 -17
    3 2 -17
    -3 -2 16
    -3 2 16
    3 2 -15
    3 -2 -15
    -3 -2 15
    -3 2 15
    3 -2 -14
    3 2 -14
    -3 -2 14
    -3 2 14
    3 2 -13
    3 -2 -13
    -3 -2 13
    -3 2 13
    3 -2 -12
    3 2 -12
    -3 -2 12
    -3 2 12
    3 -2 -11
    3 2 -11
    -3 -2 11
    -3 2 11
    3 2 -10
    3 -2 -10
    -3 -2 10
    -3 2 10
    -3 -2 9
    -3 2 9
    3 2 -9
    3 -2 -9
    -3 -2 8
    -3 2 8
    3 -2 -8
    3 2 -8
    3 2 -7
    3 -2 -7
    3 2 -6
    3 -2 -6
    3 -2 -5
    3 2 -5
    3 -2 -5
    -3 -2 5
    -3 2 5
    3 -2 -4
    3 2 -4
    -3 2 4
    -3 -2 4
    3 -2 -4
    3 -2 -3
    3 2 -3
    -3 -2 3
    -3 2 3
    3 -2 -3
    3 -2 -2
    -3 -2 2
    3 -2 -2
    3 2 -2
    -3 2 2
    3 -2 -2
    3 2 -2
    -3 -2 1
    3 -2 -1
    3 2 -1
    3 -2 -1
    3 -2 -1
    -3 -2 1
    3 2 -1
    -3 2 1
    3 -2 -1
    3 2 -1
    3 -2 0
    3 2 0
    3 -2 0
    -3 -2 0
    3 -2 0
    3 2 0
    -3 2 -1
    -3 -2 -1
    -3 -2 -1
    3 -2 1
    -3 -2 -2
    -3 -2 -2
    -3 2 -2
    3 -2 2
    -3 -2 -3
    -3 2 -3
    -3 -2 -3
    -3 -2 -4
    -3 2 -4
    -3 -2 -4
    -3 2 -4
    -3 2 -5
    -3 -2 -5
    -3 2 -5
    -3 -2 -5
    3 -2 5
    3 2 5
    -3 2 -6
    -3 -2 -6
    3 -2 6
    3 2 6
    -3 2 -6
    -3 -2 -6
    -3 2 -7
    -3 -2 -7
    3 2 7
    3 -2 7
    -3 -2 -7
    -3 2 -7
    -3 2 -8
    -3 -2 -8
    -3 -2 -8
    3 2 8
    3 -2 8
    -3 2 -8
    -3 -2 -9
    -3 2 -9
    3 2 9
    3 -2 9
    -3 -2 -9
    -3 -2 -10
    -3 2 -10
    3 2 10
    3 -2 10
    -3 -2 -10
    3 -2 11
    3 2 11
    -3 -2 -11
    -3 -2 -11
    -3 2 -11
    -3 -2 -12
    -3 -2 -12
    -3 2 -12
    -3 -2 -13
    -3 2 -13
    -3 -2 -13
    -3 -2 -14
    -3 -2 -14
    -3 2 -14
    -3 -2 -15
    -3 -2 -15
    -3 2 -15
    -3 -2 -16
    -3 -2 -16
    -3 2 -16
    -3 -2 -17
    -3 -2 -17
    -3 2 -17
    -3 -2 -18
    -3 -2 -18
    -3 2 -18
    -3 -2 -19
    -3 -2 -19
    -3 2 -19
    -3 -2 -20
    -3 2 -20
    -3 -2 -21
    -3 2 -21
    -3 -2 -22
    -3 2 -22
    3 2 23
    3 -2 23
    -3 -2 -23
    -3 2 -23
    3 2 24
    3 -2 24
    -3 -2 -24
    -3 2 -24
    -3 -2 -25
    3 2 25
    3 -2 25
    3 -3 -27
    3 3 -27
    -3 -3 27
    -3 3 27
    3 -3 -26
    3 3 -26
    -3 3 26
    -3 -3 26
    3 -3 -25
    3 3 -25
    -3 3 25
    -3 -3 25
    3 -3 -24
    3 3 -24
    -3 -3 24
    -3 3 24
    3 -3 -23
    3 3 -23
    -3 3 23
    -3 -3 23
    3 -3 -22
    3 3 -22
    -3 3 22
    -3 -3 22
    3 -3 -21
    3 3 -21
    -3 -3 21
    -3 3 21
    3 3 -20
    3 -3 -20
    -3 -3 20
    -3 3 20
    3 -3 -19
    -3 -3 19
    -3 3 19
    3 -3 -18
    3 3 -18
    -3 -3 18
    -3 3 18
    3 -3 -17
    3 3 -17
    -3 -3 17
    -3 3 17
    3 -3 -16
    3 3 -16
    -3 -3 16
    -3 3 16
    -3 -3 15
    -3 3 15
    -3 -3 14
    -3 3 14
    3 3 -14
    3 -3 -14
    -3 -3 13
    -3 3 13
    3 -3 -13
    3 3 -13
    -3 -3 12
    -3 3 12
    3 3 -12
    3 -3 -12
    -3 -3 11
    -3 3 11
    3 -3 -11
    3 3 -11
    -3 -3 10
    -3 3 10
    3 -3 -10
    3 3 -10
    -3 3 9
    -3 -3 9
    3 -3 -9
    3 3 -9
    3 -3 -8
    3 3 -8
    3 3 -7
    3 -3 -7
    -3 3 6
    -3 -3 6
    3 3 -6
    3 -3 -6
    3 3 -5
    3 -3 -5
    -3 3 5
    3 -3 -5
    -3 -3 5
    3 -3 -4
    -3 3 4
    -3 -3 4
    3 3 -4
    3 -3 -4
    3 -3 -3
    3 3 -3
    3 -3 -3
    -3 -3 3
    -3 3 3
    3 3 -2
    3 -3 -2
    3 -3 -2
    3 3 -2
    -3 -3 2
    -3 3 2
    3 -3 -2
    3 -3 -2
    -3 -3 2
    3 3 -1
    3 -3 -1
    3 3 -1
    3 -3 -1
    -3 -3 1
    3 3 -1
    3 -3 -1
    3 -3 -1
    3 -3 -1
    3 3 0
    3 -3 0
    3 3 0
    3 -3 0
    3 -3 0
    3 -3 0
    3 -3 0
    -3 -3 -1
    3 3 1
    3 -3 1
    3 -3 1
    -3 -3 -2
    -3 3 -2
    3 3 2
    -3 -3 -2
    3 -3 2
    -3 -3 -3
    -3 3 -3
    -3 -3 -3
    3 -3 3
    3 3 3
    3 3 4
    3 -3 4
    -3 -3 -4
    -3 3 -4
    -3 -3 -4
    -3 3 -4
    3 3 5
    3 -3 5
    -3 -3 -5
    -3 3 -5
    -3 -3 -5
    -3 3 -5
    -3 -3 -6
    -3 3 -6
    3 -3 6
    3 3 6
    -3 -3 -6
    -3 3 -6
    -3 -3 -7
    -3 3 -7
    3 3 7
    3 -3 7
    -3 -3 -7
    -3 3 -7
    3 3 8
    3 -3 8
    -3 -3 -8
    -3 3 -8
    -3 -3 -8
    3 3 9
    3 -3 9
    -3 -3 -9
    -3 -3 -9
    -3 3 -9
    -3 -3 -10
    -3 -3 -10
    -3 3 -10
    3 -3 10
    3 3 10
    -3 -3 -11
    -3 3 -11
    -3 -3 -11
    -3 -3 -12
    -3 -3 -12
    -3 3 -12
    -3 -3 -13
    -3 -3 -13
    -3 3 -13
    -3 -3 -14
    -3 -3 -14
    -3 3 -14
    -3 -3 -15
    -3 -3 -15
    -3 3 -15
    -3 -3 -16
    -3 3 -16
    -3 -3 -16
    -3 -3 -17
    -3 -3 -17
    -3 3 -17
    -3 -3 -18
    -3 -3 -18
    -3 3 -18
    -3 -3 -19
    -3 -3 -19
    -3 3 -19
    -3 -3 -20
    -3 -3 -20
    -3 3 -20
    -3 -3 -21
    -3 3 -21
    -3 -3 -22
    3 3 22
    3 -3 22
    -3 3 -23
    -3 -3 -23
    3 3 23
    3 -3 23
    3 3 24
    3 -3 24
    -3 -3 -24
    -3 3 -24
    -3 -4 26
    -3 4 26
    3 4 -26
    -3 -4 25
    -3 4 25
    3 4 -25
    -3 -4 24
    -3 4 24
    3 -4 -24
    3 4 -24
    -3 -4 23
    -3 4 23
    3 -4 -23
    3 4 -23
    -3 -4 22
    -3 4 22
    3 -4 -22
    3 4 -22
    -3 -4 21
    -3 4 21
    3 -4 -21
    3 4 -21
    -3 -4 20
    -3 4 20
    3 -4 -20
    3 4 -20
    -3 -4 19
    -3 4 19
    3 -4 -19
    -3 4 18
    -3 -4 18
    3 -4 -18
    3 4 -18
    -3 -4 17
    -3 4 17
    3 -4 -17
    3 4 -17
    3 4 -16
    3 -4 -16
    -3 4 16
    -3 -4 16
    3 -4 -15
    3 4 -15
    -3 4 15
    -3 -4 15
    3 -4 -14
    3 4 -14
    -3 -4 14
    -3 4 14
    -3 -4 13
    -3 4 13
    3 4 -12
    3 -4 -12
    -3 -4 12
    -3 4 12
    -3 -4 11
    -3 4 11
    3 -4 -11
    3 4 -11
    3 -4 -10
    3 4 -10
    3 4 -9
    3 -4 -9
    3 -4 -8
    3 4 -8
    -3 -4 7
    -3 4 7
    3 -4 -7
    3 4 -7
    -3 -4 6
    3 -4 -6
    -3 4 6
    3 4 -6
    3 -4 -6
    3 -4 -5
    -3 -4 5
    -3 4 5
    3 4 -5
    3 -4 -5
    3 4 -4
    3 -4 -4
    -3 -4 4
    -3 4 4
    3 -4 -4
    3 -4 -4
    3 -4 -3
    3 4 -3
    3 -4 -3
    -3 4 3
    -3 -4 3
    3 -4 -3
    -3 -4 3
    3 4 -3
    3 -4 -3
    3 4 -2
    3 -4 -2
    3 -4 -2
    3 4 -2
    3 -4 -2
    -3 -4 2
    3 -4 -2
    3 4 -1
    3 -4 -1
    3 -4 -1
    3 -4 -1
    3 4 -1
    -3 -4 1
    3 -4 -1
    3 -4 -1
    3 4 -1
    3 -4 0
    3 -4 0
    3 4 0
    3 -4 0
    3 -4 0
    3 4 0
    3 4 0
    3 -4 0
    3 -4 1
    -3 -4 -1
    3 -4 1
    3 -4 2
    3 4 2
    3 -4 2
    -3 -4 -2
    -3 -4 -2
    3 -4 3
    3 4 3
    3 -4 3
    -3 -4 -3
    -3 4 -3
    -3 -4 -3
    3 4 4
    3 -4 4
    3 -4 4
    -3 -4 -4
    -3 4 -4
    -3 -4 -4
    3 -4 5
    3 4 5
    -3 -4 -5
    -3 4 -5
    -3 -4 -5
    3 4 6
    3 -4 6
    -3 -4 -6
    -3 -4 -6
    -3 4 -6
    -3 -4 -7
    -3 4 -7
    -3 -4 -7
    3 4 7
    3 -4 7
    -3 -4 -8
    -3 -4 -8
    -3 4 -8
    3 -4 8
    3 4 8
    -3 -4 -9
    3 -4 9
    -3 -4 -9
    -3 4 -9
    -3 4 -10
    -3 -4 -10
    -3 -4 -10
    -3 -4 -11
    -3 4 -11
    -3 -4 -11
    -3 -4 -12
    -3 4 -12
    -3 -4 -12
    -3 4 -13
    -3 -4 -13
    -3 -4 -13
    -3 -4 -14
    -3 -4 -14
    -3 4 -14
    -3 4 -15
    -3 -4 -15
    -3 -4 -15
    -3 4 -16
    -3 -4 -16
    -3 -4 -16
    -3 -4 -17
    -3 4 -17
    -3 -4 -17
    -3 -4 -18
    -3 4 -18
    -3 -4 -18
    -3 -4 -19
    -3 4 -19
    -3 -4 -19
    -3 -4 -20
    -3 4 -20
    -3 -4 -20
    3 4 21
    3 -4 21
    -3 4 -21
    -3 -4 -21
    -3 -4 -21
    -3 4 -22
    -3 -4 -22
    3 4 22
    -3 4 -23
    3 4 23
    3 -4 23
    -3 4 -24
    3 -4 24
    3 4 24
    3 -5 -26
    3 5 -26
    3 -5 -25
    3 -5 -25
    3 5 -25
    3 -5 -24
    3 5 -24
    3 -5 -24
    3 -5 -23
    3 -5 -23
    3 5 -23
    -3 -5 22
    -3 5 22
    3 -5 -22
    3 5 -22
    -3 5 21
    -3 -5 21
    3 5 -21
    3 -5 -21
    -3 -5 20
    3 -5 -20
    3 5 -20
    -3 -5 19
    -3 5 19
    3 -5 -19
    3 5 -19
    -3 -5 18
    -3 5 18
    3 -5 -18
    3 5 -18
    -3 5 17
    -3 -5 17
    3 -5 -17
    3 5 -17
    -3 -5 16
    -3 5 16
    3 -5 -16
    3 5 -16
    -3 -5 15
    -3 5 15
    3 -5 -15
    3 5 -15
    3 5 -14
    3 -5 -14
    3 5 -13
    3 -5 -13
    3 -5 -12
    3 5 -12
    3 5 -11
    -3 5 9
    -3 -5 9
    3 -5 -9
    3 5 -9
    3 -5 -9
    -3 5 8
    -3 -5 8
    3 -5 -8
    3 -5 -8
    3 5 -8
    3 -5 -7
    -3 5 7
    3 -5 -7
    3 5 -7
    -3 -5 7
    -3 -5 6
    -3 5 6
    3 -5 -6
    3 5 -6
    3 -5 -6
    3 -5 -6
    -3 5 5
    -3 -5 5
    3 -5 -5
    3 -5 -5
    3 5 -5
    3 -5 -5
    -3 -5 4
    -3 5 4
    3 -5 -4
    3 -5 -4
    -3 -5 4
    3 5 -4
    3 -5 -4
    3 5 -3
    -3 -5 3
    3 -5 -3
    3 -5 -3
    3 5 -3
    3 -5 -3
    -3 -5 3
    3 -5 -3
    3 -5 -2
    3 5 -2
    -3 -5 2
    3 -5 -2
    3 5 -2
    3 -5 -2
    3 5 -2
    3 -5 -2
    -3 -5 2
    3 -5 -2
    3 -5 -1
    3 5 -1
    3 -5 -1
    -3 -5 1
    3 5 -1
    3 -5 -1
    3 5 -1
    3 -5 -1
    3 -5 -1
    -3 -5 1
    3 5 0
    3 -5 0
    3 5 0
    3 -5 0
    3 -5 0
    -3 -5 0
    3 -5 0
    3 5 0
    -3 -5 0
    3 -5 0
    3 -5 1
    3 -5 1
    -3 -5 -1
    3 5 1
    3 -5 1
    3 5 1
    3 -5 1
    3 -5 1
    3 5 1
    3 5 1
    3 -5 1
    3 -5 2
    3 5 2
    3 -5 2
    3 -5 2
    -3 -5 -2
    3 -5 2
    3 -5 3
    3 5 3
    3 -5 3
    3 -5 3
    -3 -5 -3
    3 -5 4
    -3 -5 -4
    3 -5 4
    -3 5 -4
    -3 -5 -4
    3 -5 4
    3 5 4
    -3 5 -5
    -3 -5 -5
    -3 -5 -5
    3 -5 5
    3 5 5
    -3 -5 -6
    3 -5 6
    -3 5 -6
    -3 -5 -6
    -3 -5 -7
    -3 5 -7
    -3 -5 -7
    -3 -5 -8
    -3 -5 -8
    -3 5 -8
    -3 -5 -9
    -3 5 -9
    -3 -5 -9
    -3 -5 -10
    -3 5 -10
    -3 -5 -10
    -3 -5 -11
    -3 5 -11
    -3 -5 -11
    -3 5 -12
    -3 -5 -12
    -3 -5 -12
    -3 -5 -13
    -3 5 -13
    -3 -5 -13
    -3 -5 -14
    -3 5 -14
    -3 5 -15
    -3 -5 -15
    -3 -5 -16
    -3 5 -16
    -3 -5 -16
    -3 -5 -17
    -3 5 -17
    -3 -5 -17
    -3 5 -18
    -3 -5 -18
    -3 -5 -18
    3 5 19
    3 -5 19
    -3 5 -19
    -3 -5 -19
    -3 -5 -19
    -3 -5 -20
    -3 5 -20
    -3 -5 -20
    3 5 20
    3 -5 20
    -3 -5 -21
    3 5 21
    3 -5 21
    -3 5 -21
    -3 -5 -21
    3 5 22
    3 -5 22
    -3 5 -22
    -3 -5 -22
    3 -5 23
    3 5 23
    -3 5 -23
    -3 -5 -23
    3 -6 -24
    3 -6 -23
    3 -6 -22
    3 -6 -22
    3 6 -22
    3 -6 -21
    3 -6 -21
    3 6 -21
    3 -6 -20
    3 -6 -20
    3 6 -20
    3 -6 -19
    3 -6 -19
    3 6 -19
    3 6 -18
    3 -6 -18
    3 -6 -17
    3 -6 -17
    3 6 -17
    3 -6 -16
    3 -6 -16
    3 6 -16
    3 -6 -15
    3 -6 -15
    3 6 -15
    3 -6 -14
    3 6 -14
    3 -6 -14
    3 -6 -13
    3 -6 -13
    3 6 -13
    -3 -6 12
    -3 6 12
    3 -6 -12
    3 6 -12
    3 -6 -12
    3 -6 -11
    3 6 -11
    -3 -6 11
    -3 6 11
    3 -6 -11
    3 -6 -10
    3 6 -10
    -3 6 10
    3 -6 -10
    -3 -6 10
    3 -6 -9
    -3 6 9
    -3 -6 9
    3 -6 -9
    3 6 -9
    3 6 -8
    3 -6 -8
    3 -6 -8
    -3 -6 8
    -3 6 8
    -3 -6 7
    -3 6 7
    3 -6 -7
    3 6 -7
    3 -6 -7
    3 -6 -6
    -3 -6 6
    3 -6 -6
    -3 6 6
    -3 -6 6
    3 -6 -6
    3 6 -6
    3 -6 -5
    -3 -6 5
    3 -6 -5
    3 6 -5
    3 -6 -4
    3 6 -4
    -3 -6 4
    3 -6 -4
    3 -6 -3
    -3 -6 3
    3 -6 -3
    -3 -6 3
    -3 -6 2
    3 -6 -2
    -3 -6 2
    3 -6 -2
    3 -6 -1
    -3 -6 1
    -3 -6 1
    3 -6 -1
    3 -6 0
    -3 -6 0
    -3 -6 0
    3 -6 0
    3 -6 1
    -3 -6 -1
    3 6 1
    3 -6 1
    3 -6 1
    3 -6 2
    -3 -6 -2
    3 -6 2
    3 -6 2
    3 6 2
    -3 -6 -3
    3 -6 3
    3 -6 3
    3 -6 3
    3 6 3
    3 -6 4
    3 -6 4
    -3 -6 -4
    -3 -6 -5
    -3 -6 -5
    3 -6 5
    -3 -6 -6
    -3 6 -6
    3 -6 6
    -3 -6 -6
    -3 -6 -7
    -3 6 -7
    -3 -6 -7
    -3 -6 -8
    -3 6 -8
    -3 -6 -8
    -3 -6 -9
    -3 -6 -9
    -3 6 -9
    -3 -6 -10
    -3 6 -10
    -3 -6 -10
    -3 -6 -11
    -3 -6 -11
    -3 6 -11
    -3 -6 -12
    -3 -6 -12
    -3 6 -12
    -3 -6 -13
    -3 6 -13
    -3 -6 -13
    -3 -6 -14
    -3 6 -14
    -3 -6 -14
    -3 -6 -15
    -3 6 -15
    -3 -6 -15
    3 6 16
    3 -6 16
    -3 -6 -16
    -3 6 -16
    -3 -6 -16
    3 6 17
    3 -6 17
    -3 -6 -17
    -3 6 -17
    -3 -6 -17
    3 6 18
    3 -6 18
    -3 -6 -18
    -3 -6 -18
    -3 6 -18
    3 6 19
    3 -6 19
    -3 -6 -19
    -3 -6 -19
    -3 6 -19
    3 6 20
    -3 -6 -20
    -3 -6 -20
    -3 -6 -21
    3 -7 -22
    3 -7 -21
    3 -7 -20
    3 -7 -19
    3 -7 -18
    3 -7 -17
    3 -7 -16
    3 -7 -15
    3 -7 -14
    3 -7 -13
    3 -7 -12
    3 -7 -11
    3 -7 -10
    -3 -7 9
    3 -7 -9
    -3 -7 8
    3 -7 -8
    -3 -7 7
    3 -7 -7
    -3 -7 6
    3 -7 -6
    3 -7 -6
    3 -7 -5
    -3 -7 5
    3 -7 -5
    -3 -7 4
    3 -7 -4
    3 -7 -4
    3 -7 -3
    -3 -7 3
    3 -7 -3
    -3 -7 3
    -3 -7 2
    3 -7 -2
    3 -7 -2
    -3 -7 2
    3 -7 -1
    -3 -7 1
    -3 -7 1
    3 -7 -1
    3 -7 0
    -3 -7 0
    3 -7 0
    -3 -7 -1
    3 -7 1
    3 -7 1
    -3 -7 -2
    3 -7 2
    3 -7 2
    3 -7 3
    -3 -7 -3
    3 -7 3
    3 -7 4
    -3 -7 -4
    3 -7 4
    -3 -7 -5
    3 -7 5
    -3 -7 -6
    3 -7 6
    -3 -7 -7
    3 -7 7
    -3 -7 -8
    3 -7 8
    -3 -7 -9
    3 -7 9
    -3 -7 -10
    -3 -7 -11
    -3 -7 -12
    -3 -7 -13
    -3 -7 -14
    -3 -7 -15
    -3 -7 -16
    -3 -7 -17
    -3 -7 -18
    -3 -7 -19
    -3 -7 -20
    -3 -7 -21
    3 -8 -20
    3 -8 -19
    3 -8 -18
    3 -8 -17
    3 -8 -16
    3 -8 -15
    3 -8 -14
    3 -8 -13
    3 -8 -12
    -3 -8 12
    3 -8 -11
    -3 -8 11
    3 -8 -10
    -3 -8 10
    -3 -8 9
    3 -8 -9
    -3 -8 8
    3 -8 -8
    -3 -8 7
    3 -8 -7
    -3 -8 6
    3 -8 -6
    3 -8 -5
    3 -8 -5
    -3 -8 5
    3 -8 -4
    3 -8 -4
    3 -8 -3
    3 -8 -3
    3 -8 -2
    3 -8 -2
    -3 -8 2
    3 -8 -1
    3 -8 -1
    -3 -8 1
    3 -8 0
    3 -8 0
    -3 -8 0
    -3 -8 -1
    3 -8 1
    3 -8 1
    3 -8 2
    -3 -8 -2
    3 -8 2
    -3 -8 -3
    3 -8 3
    3 -8 3
    -3 -8 -4
    3 -8 4
    -3 -8 -5
    3 -8 5
    -3 -8 -6
    3 -8 6
    3 -8 7
    -3 -8 -7
    3 -8 8
    -3 -8 -8
    3 -8 9
    -3 -8 -9
    3 -8 10
    -3 -8 -10
    3 -8 11
    -3 -8 -11
    3 -8 12
    -3 -8 -12
    3 -8 13
    -3 -8 -13
    3 -8 14
    -3 -8 -14
    -3 -8 -15
    -3 -8 -16
    -3 -8 -17
    -3 -8 -18
    3 -9 -18
    3 -9 -17
    3 -9 -16
    3 -9 -15
    3 -9 -14
    3 -9 -13
    3 -9 -12
    3 -9 -11
    3 -9 -10
    3 -9 -9
    3 -9 -8
    3 -9 -7
    3 -9 -6
    3 -9 -5
    3 -9 -4
    3 -9 -4
    3 -9 -3
    3 -9 -3
    3 -9 -2
    3 -9 -2
    -3 -9 1
    3 -9 -1
    3 -9 -1
    3 -9 0
    -3 -9 0
    3 -9 0
    3 -9 1
    -3 -9 -1
    3 -9 1
    3 -9 2
    -3 -9 -2
    3 -9 2
    -3 -9 -3
    3 -9 3
    3 -9 3
    -3 -9 -4
    3 -9 4
    -3 -9 -5
    3 -9 5
    -3 -9 -6
    3 -9 6
    -3 -9 -7
    3 -9 7
    -3 -9 -8
    3 -9 8
    -3 -9 -9
    3 -9 9
    3 -9 10
    -3 -9 -10
    3 -9 11
    -3 -9 -11
    3 -9 12
    -3 -9 -12
    3 -9 13
    -3 -9 -13
    3 -9 14
    -3 -9 -14
    3 -9 15
    -3 -9 -15
    3 -9 16
    -3 -9 -16
    3 -10 -15
    3 -10 -14
    3 -10 -13
    3 -10 -12
    3 -10 -11
    3 -10 -10
    3 -10 -9
    3 -10 -8
    3 -10 -7
    3 -10 -6
    3 -10 -5
    3 -10 -4
    3 -10 -3
    3 -10 -3
    3 -10 -2
    3 -10 -2
    3 -10 -1
    3 -10 -1
    3 -10 0
    -3 -10 0
    3 -10 0
    3 -10 1
    3 -10 1
    -3 -10 -1
    3 -10 2
    -3 -10 -2
    3 -10 2
    -3 -10 -3
    3 -10 3
    -3 -10 -4
    3 -10 4
    -3 -10 -5
    3 -10 5
    -3 -10 -6
    3 -10 6
    -3 -10 -7
    3 -10 7
    -3 -10 -8
    3 -10 8
    -3 -10 -9
    3 -10 9
    -3 -10 -10
    3 -10 10
    -3 -10 -11
    3 -10 11
    -3 -10 -12
    3 -10 12
    3 -10 13
    3 -11 -10
    3 -11 -9
    3 -11 -8
    3 -11 -7
    3 -11 -6
    3 -11 -5
    3 -11 -4
    3 -11 -3
    3 -11 -2
    3 -11 -1
    3 -11 -1
    3 -11 0
    3 -11 0
    -3 -11 -1
    3 -11 1
    3 -11 2
    -3 -11 -2
    3 -11 3
    -3 -11 -3
    3 -11 4
    -3 -11 -4
    3 -11 5
    -3 -11 -5
    3 -11 6
    -3 -11 -6
    -3 -11 -7
    3 -11 7
    3 -11 8
    3 -11 9
    3 -12 -3
    3 -12 -2
    3 -12 -1
    -4 0 28
    4 0 -28
    -4 0 27
    4 0 -27
    -4 0 26
    4 0 -26
    -4 0 25
    4 0 -25
    -4 0 24
    4 0 -24
    -4 0 23
    4 0 -23
    -4 0 22
    4 0 -22
    -4 0 21
    4 0 -21
    4 0 -20
    -4 0 20
    -4 0 19
    -4 0 18
    4 0 -18
    -4 0 17
    4 0 -17
    -4 0 16
    4 0 -16
    -4 0 15
    4 0 -15
    -4 0 14
    4 0 -14
    -4 0 13
    4 0 -13
    -4 0 12
    4 0 -12
    -4 0 11
    4 0 -11
    4 0 -10
    4 0 -9
    4 0 -8
    4 0 -7
    4 0 -6
    4 0 -5
    4 0 -4
    4 0 -3
    4 0 -3
    -4 0 3
    4 0 -2
    4 0 -2
    -4 0 2
    4 0 -1
    4 0 0
    -4 0 -1
    4 0 1
    -4 0 -2
    4 0 2
    -4 0 -3
    -4 0 -3
    -4 0 -4
    -4 0 -4
    -4 0 -5
    -4 0 -5
    -4 0 -6
    -4 0 -6
    -4 0 -7
    -4 0 -7
    -4 0 -8
    4 0 8
    -4 0 -8
    -4 0 -9
    4 0 9
    -4 0 -9
    -4 0 -10
    4 0 10
    -4 0 -10
    -4 0 -11
    4 0 11
    -4 0 -11
    -4 0 -12
    -4 0 -12
    4 0 12
    -4 0 -13
    4 0 13
    -4 0 -13
    -4 0 -14
    -4 0 -14
    -4 0 -15
    -4 0 -15
    -4 0 -16
    -4 0 -17
    -4 0 -18
    -4 0 -19
    -4 0 -20
    -4 0 -21
    -4 0 -22
    -4 0 -23
    -4 0 -24
    4 -1 -28
    4 1 -28
    4 -1 -27
    4 1 -27
    -4 1 27
    -4 -1 27
    4 1 -26
    4 -1 -26
    -4 -1 26
    -4 1 26
    4 -1 -25
    4 1 -25
    -4 1 25
    -4 -1 25
    4 -1 -24
    4 1 -24
    -4 -1 24
    -4 1 24
    4 -1 -23
    4 1 -23
    -4 -1 23
    -4 1 23
    4 -1 -22
    4 1 -22
    -4 -1 22
    -4 1 22
    -4 -1 21
    -4 1 21
    4 -1 -21
    4 1 -21
    -4 -1 20
    -4 1 20
    4 -1 -20
    4 1 -20
    -4 -1 19
    -4 1 19
    -4 -1 18
    -4 1 18
    4 1 -18
    4 -1 -18
    -4 -1 17
    -4 1 17
    4 1 -17
    4 -1 -17
    -4 -1 16
    -4 1 16
    4 1 -16
    4 -1 -16
    -4 -1 15
    4 -1 -15
    4 1 -15
    -4 -1 14
    -4 1 14
    4 1 -14
    4 -1 -14
    -4 -1 13
    -4 1 13
    4 1 -13
    4 -1 -13
    4 -1 -12
    4 1 -12
    -4 -1 12
    -4 1 12
    4 1 -11
    4 -1 -11
    -4 -1 11
    -4 1 11
    4 -1 -10
    4 1 -10
    -4 -1 10
    -4 1 10
    4 -1 -9
    4 1 -9
    4 -1 -8
    4 1 -8
    -4 -1 7
    -4 1 7
    4 -1 -7
    4 1 -7
    -4 -1 6
    -4 1 6
    4 1 -6
    4 -1 -6
    -4 -1 5
    -4 1 5
    4 1 -5
    4 -1 -5
    4 -1 -4
    4 1 -4
    -4 1 4
    -4 -1 4
    4 -1 -4
    -4 -1 4
    -4 -1 3
    4 -1 -3
    -4 -1 3
    -4 1 3
    4 -1 -3
    4 1 -3
    -4 -1 2
    4 -1 -2
    -4 -1 2
    -4 1 2
    4 1 -2
    4 -1 -2
    -4 -1 1
    -4 1 1
    4 -1 -1
    4 1 -1
    4 -1 0
    4 1 0
    -4 -1 -1
    -4 1 -1
    4 1 1
    -4 -1 -1
    -4 -1 -2
    -4 1 -2
    -4 -1 -2
    4 1 2
    -4 1 -3
    -4 -1 -3
    -4 -1 -3
    -4 -1 -4
    -4 1 -4
    -4 -1 -4
    -4 -1 -5
    -4 1 -5
    -4 -1 -5
    -4 -1 -6
    -4 -1 -6
    -4 1 -6
    -4 -1 -7
    -4 1 -7
    -4 1 -7
    -4 -1 -7
    4 1 7
    4 -1 7
    4 1 8
    4 -1 8
    -4 -1 -8
    -4 1 -8
    -4 -1 -8
    4 -1 9
    4 1 9
    -4 -1 -9
    -4 -1 -9
    -4 1 -9
    4 -1 10
    4 1 10
    -4 -1 -10
    -4 1 -10
    -4 -1 -10
    4 1 11
    4 -1 11
    -4 -1 -11
    -4 1 -11
    -4 -1 -11
    4 1 12
    4 -1 12
    -4 -1 -12
    -4 -1 -12
    -4 1 -12
    -4 -1 -13
    -4 1 -13
    4 -1 13
    4 1 13
    -4 -1 -13
    -4 -1 -14
    -4 1 -14
    -4 -1 -14
    -4 -1 -15
    -4 1 -15
    -4 -1 -15
    -4 -1 -16
    -4 1 -16
    -4 -1 -16
    -4 -1 -17
    -4 1 -17
    -4 -1 -18
    -4 1 -18
    -4 -1 -19
    -4 1 -19
    -4 -1 -20
    -4 1 -20
    -4 1 -21
    -4 -1 -21
    -4 1 -22
    -4 -1 -22
    -4 -1 -23
    -4 1 -23
    -4 -1 -24
    -4 1 -24
    4 -2 -27
    4 2 -27
    -4 2 27
    4 -2 -26
    4 2 -26
    -4 2 26
    -4 -2 26
    4 -2 -25
    4 2 -25
    -4 -2 25
    -4 2 25
    4 -2 -24
    4 2 -24
    -4 -2 24
    -4 2 24
    4 -2 -23
    4 2 -23
    -4 -2 23
    -4 2 23
    4 -2 -22
    4 2 -22
    -4 2 22
    -4 -2 22
    4 2 -21
    -4 -2 21
    -4 2 21
    4 -2 -21
    -4 -2 20
    -4 2 20
    4 -2 -20
    4 2 -20
    -4 2 19
    -4 -2 19
    4 2 -19
    4 -2 -19
    -4 -2 18
    -4 2 18
    -4 2 17
    -4 -2 17
    4 2 -17
    4 -2 -17
    -4 -2 16
    -4 2 16
    4 2 -16
    4 -2 -16
    -4 -2 15
    -4 2 15
    4 -2 -15
    4 2 -15
    -4 -2 14
    -4 2 14
    4 -2 -14
    4 2 -14
    -4 2 13
    -4 -2 13
    4 -2 -13
    4 2 -13
    -4 -2 12
    -4 2 12
    4 2 -12
    4 -2 -12
    -4 -2 11
    -4 2 11
    4 2 -11
    4 -2 -11
    4 -2 -10
    4 2 -10
    4 -2 -9
    4 2 -9
    4 -2 -8
    4 2 -8
    4 2 -7
    4 -2 -7
    -4 -2 7
    -4 2 7
    4 -2 -6
    4 2 -6
    -4 -2 6
    -4 2 6
    -4 2 5
    4 -2 -5
    4 2 -5
    4 -2 -5
    -4 -2 5
    4 -2 -4
    4 2 -4
    4 -2 -4
    -4 -2 4
    -4 2 4
    4 2 -3
    4 -2 -3
    4 -2 -3
    -4 -2 3
    -4 2 3
    4 -2 -2
    4 2 -2
    4 -2 -2
    -4 -2 2
    -4 2 2
    4 2 -1
    4 -2 -1
    4 -2 -1
    -4 -2 0
    4 -2 0
    4 -2 1
    -4 -2 -1
    -4 2 -1
    -4 -2 -1
    4 -2 1
    -4 -2 -2
    4 -2 2
    -4 -2 -2
    -4 2 -2
    -4 2 -3
    -4 -2 -3
    -4 -2 -3
    -4 -2 -4
    -4 -2 -4
    -4 2 -4
    -4 -2 -5
    -4 -2 -5
    -4 2 -5
    4 2 6
    4 -2 6
    -4 -2 -6
    -4 2 -6
    -4 -2 -6
    -4 -2 -7
    -4 -2 -7
    -4 2 -7
    4 -2 7
    4 2 7
    -4 -2 -8
    -4 2 -8
    -4 -2 -8
    -4 2 -8
    4 -2 8
    4 2 8
    -4 -2 -9
    -4 2 -9
    -4 -2 -9
    -4 2 -9
    4 2 9
    4 -2 9
    4 2 10
    4 -2 10
    -4 -2 -10
    -4 2 -10
    -4 -2 -10
    4 2 11
    4 -2 11
    -4 -2 -11
    -4 -2 -11
    -4 2 -11
    -4 -2 -12
    -4 2 -12
    -4 -2 -12
    4 2 12
    4 -2 12
    -4 -2 -13
    -4 2 -13
    -4 -2 -13
    4 2 13
    4 -2 13
    -4 -2 -14
    -4 2 -14
    -4 -2 -14
    -4 -2 -15
    -4 -2 -15
    -4 2 -15
    -4 -2 -16
    -4 2 -16
    -4 -2 -16
    -4 -2 -17
    -4 2 -17
    -4 -2 -17
    -4 -2 -18
    -4 2 -18
    -4 -2 -19
    -4 2 -19
    -4 -2 -20
    -4 2 -20
    -4 -2 -21
    -4 2 -21
    -4 2 -22
    -4 -2 -22
    -4 -2 -23
    -4 2 -23
    4 2 24
    4 -2 24
    -4 -2 -24
    -4 2 -24
    4 -3 -27
    4 3 -27
    4 -3 -26
    4 3 -26
    4 -3 -25
    4 3 -25
    -4 -3 25
    -4 3 25
    4 -3 -24
    4 3 -24
    -4 3 24
    -4 -3 24
    4 -3 -23
    4 3 -23
    -4 -3 23
    -4 3 23
    4 -3 -22
    4 3 -22
    -4 -3 22
    -4 3 22
    4 -3 -21
    4 3 -21
    -4 3 21
    -4 -3 21
    -4 -3 20
    -4 3 20
    4 3 -20
    4 -3 -20
    -4 -3 19
    -4 3 19
    4 -3 -19
    4 3 -19
    -4 -3 18
    -4 3 18
    4 -3 -18
    4 3 -18
    -4 -3 17
    -4 3 17
    4 3 -16
    4 -3 -16
    -4 -3 16
    -4 3 16
    4 3 -15
    4 -3 -15
    -4 -3 15
    -4 3 15
    4 -3 -14
    4 3 -14
    -4 -3 14
    -4 3 14
    4 3 -13
    4 -3 -13
    -4 -3 13
    -4 3 13
    4 3 -12
    4 -3 -12
    4 3 -11
    4 -3 -11
    4 3 -10
    4 -3 -10
    4 -3 -9
    4 3 -9
    4 -3 -8
    4 3 -8
    -4 -3 8
    -4 3 8
    4 3 -7
    4 -3 -7
    -4 -3 7
    -4 3 7
    4 -3 -6
    4 3 -6
    4 -3 -6
    -4 3 6
    -4 -3 6
    4 -3 -5
    -4 3 5
    -4 -3 5
    4 3 -5
    4 -3 -5
    -4 3 4
    -4 -3 4
    4 -3 -4
    4 3 -4
    4 -3 -4
    4 3 -3
    4 -3 -3
    -4 -3 3
    -4 3 3
    4 -3 -3
    4 3 -2
    4 -3 -2
    -4 -3 2
    -4 3 2
    4 -3 -2
    4 3 -1
    4 -3 -1
    -4 -3 1
    4 -3 -1
    4 -3 -1
    4 -3 0
    -4 -3 0
    4 -3 0
    4 3 1
    4 -3 1
    4 -3 1
    -4 -3 -1
    -4 -3 -2
    -4 3 -2
    4 -3 2
    -4 -3 -2
    4 3 2
    4 -3 2
    4 3 3
    -4 -3 -3
    -4 -3 -3
    -4 3 -3
    4 -3 3
    -4 -3 -4
    -4 3 -4
    -4 -3 -4
    4 3 5
    4 -3 5
    -4 -3 -5
    -4 -3 -5
    -4 3 -5
    4 3 6
    4 -3 6
    -4 3 -6
    -4 -3 -6
    -4 -3 -6
    -4 3 -7
    4 -3 7
    4 3 7
    -4 -3 -7
    -4 3 -7
    -4 -3 -7
    -4 3 -8
    4 3 8
    4 -3 8
    -4 -3 -8
    -4 3 -8
    -4 -3 -8
    -4 -3 -9
    -4 -3 -9
    -4 3 -9
    4 -3 9
    4 3 9
    -4 -3 -10
    -4 3 -10
    4 3 10
    4 -3 10
    -4 -3 -10
    -4 -3 -11
    -4 -3 -11
    -4 3 -11
    4 -3 11
    4 3 11
    -4 -3 -12
    4 3 12
    4 -3 12
    -4 -3 -12
    -4 3 -12
    -4 -3 -13
    -4 3 -13
    -4 -3 -13
    -4 -3 -14
    -4 3 -14
    -4 -3 -14
    -4 -3 -15
    -4 3 -15
    -4 -3 -15
    -4 -3 -16
    -4 3 -16
    -4 -3 -16
    -4 -3 -17
    -4 3 -17
    -4 -3 -17
    -4 -3 -18
    -4 -3 -18
    -4 3 -18
    -4 3 -19
    -4 -3 -19
    -4 -3 -20
    -4 3 -20
    -4 -3 -21
    -4 3 -21
    -4 3 -22
    -4 -3 -22
    -4 -3 -23
    -4 3 -23
    4 3 23
    -4 -3 -24
    -4 3 -24
    4 3 24
    4 -4 -27
    4 4 -27
    4 -4 -26
    4 4 -26
    4 4 -25
    4 -4 -25
    4 -4 -24
    4 4 -24
    4 -4 -23
    4 4 -23
    4 4 -22
    4 -4 -22
    -4 4 21
    4 -4 -21
    4 4 -21
    -4 -4 20
    -4 4 20
    4 -4 -20
    4 4 -20
    -4 -4 19
    -4 4 19
    4 -4 -19
    4 4 -19
    -4 -4 18
    -4 4 18
    4 4 -18
    4 -4 -18
    -4 -4 17
    -4 4 17
    4 -4 -17
    4 4 -17
    4 4 -15
    4 -4 -15
    4 -4 -14
    4 4 -14
    4 4 -13
    4 -4 -13
    4 -4 -12
    4 4 -12
    4 4 -11
    4 -4 -11
    4 4 -10
    4 -4 -10
    -4 -4 10
    -4 4 10
    -4 4 9
    -4 -4 9
    4 -4 -9
    4 4 -9
    -4 -4 8
    -4 4 8
    4 4 -8
    4 -4 -8
    4 -4 -7
    4 4 -7
    -4 -4 7
    -4 4 7
    4 4 -6
    4 -4 -6
    -4 4 6
    -4 -4 6
    4 -4 -6
    4 -4 -5
    -4 -4 5
    -4 4 5
    4 -4 -5
    4 4 -5
    4 -4 -4
    4 4 -4
    4 -4 -4
    -4 4 4
    -4 -4 4
    -4 -4 3
    4 -4 -3
    -4 4 3
    -4 -4 3
    4 4 -3
    4 -4 -3
    4 -4 -3
    -4 -4 2
    4 -4 -2
    4 -4 -2
    4 4 -2
    -4 -4 2
    4 -4 -2
    -4 -4 1
    4 -4 -1
    4 -4 -1
    4 -4 -1
    4 4 -1
    4 -4 0
    4 4 0
    -4 -4 0
    4 -4 0
    4 -4 0
    4 -4 1
    4 -4 1
    -4 -4 -1
    -4 -4 -2
    4 -4 2
    4 4 2
    4 -4 2
    -4 -4 -3
    -4 4 -3
    4 -4 3
    -4 -4 -3
    4 4 3
    4 -4 3
    -4 -4 -4
    -4 -4 -4
    -4 4 -4
    4 4 4
    4 -4 4
    -4 -4 -5
    -4 -4 -5
    -4 4 -5
    4 -4 5
    4 4 5
    -4 -4 -6
    -4 4 -6
    -4 -4 -6
    4 4 6
    4 -4 6
    -4 -4 -7
    -4 4 -7
    -4 -4 -7
    4 -4 7
    4 4 7
    -4 -4 -8
    -4 -4 -8
    -4 4 -8
    4 -4 8
    4 4 8
    -4 -4 -9
    -4 -4 -9
    -4 4 -9
    4 4 9
    4 -4 9
    -4 -4 -10
    -4 -4 -10
    -4 4 -10
    4 4 10
    4 -4 10
    -4 -4 -11
    -4 4 -11
    -4 -4 -11
    -4 -4 -12
    -4 4 -12
    -4 -4 -12
    -4 4 -13
    -4 -4 -13
    -4 -4 -13
    -4 -4 -14
    -4 -4 -14
    -4 4 -14
    -4 -4 -15
    -4 -4 -15
    -4 4 -15
    -4 4 -16
    -4 -4 -16
    -4 -4 -16
    -4 4 -17
    -4 -4 -17
    -4 -4 -17
    -4 -4 -18
    -4 4 -18
    -4 -4 -18
    -4 4 -19
    -4 -4 -19
    -4 -4 -19
    -4 -4 -20
    -4 4 -20
    -4 -4 -21
    -4 4 -21
    -4 -4 -22
    -4 4 -22
    4 4 22
    4 -4 22
    -4 4 -23
    -4 -4 -23
    4 4 23
    4 -4 23
    4 5 -26
    4 -5 -26
    4 -5 -25
    4 5 -25
    4 -5 -25
    4 -5 -24
    4 5 -24
    4 -5 -23
    4 5 -23
    4 -5 -22
    4 5 -22
    4 -5 -21
    4 5 -21
    4 -5 -20
    4 5 -20
    4 -5 -19
    4 5 -19
    4 -5 -18
    4 5 -18
    4 -5 -17
    4 5 -17
    4 5 -16
    4 -5 -16
    4 -5 -15
    4 5 -15
    4 -5 -13
    4 5 -13
    4 -5 -12
    4 5 -12
    -4 5 12
    4 -5 -11
    4 5 -11
    -4 -5 11
    -4 5 11
    4 -5 -10
    4 5 -10
    -4 -5 10
    -4 5 10
    4 5 -9
    4 -5 -9
    -4 -5 9
    -4 5 9
    -4 5 8
    -4 -5 8
    4 5 -8
    4 -5 -8
    4 -5 -7
    4 -5 -7
    -4 -5 7
    -4 5 7
    4 -5 -7
    4 5 -7
    4 -5 -6
    -4 -5 6
    -4 5 6
    4 -5 -6
    4 -5 -6
    4 5 -6
    4 -5 -5
    4 5 -5
    -4 -5 5
    4 -5 -5
    4 -5 -5
    -4 5 5
    -4 -5 5
    -4 -5 4
    4 -5 -4
    4 5 -4
    4 -5 -4
    -4 5 4
    -4 -5 4
    4 -5 -4
    4 -5 -3
    4 5 -3
    4 -5 -3
    4 -5 -3
    -4 -5 3
    -4 -5 2
    -4 -5 2
    4 5 -2
    4 -5 -2
    4 -5 -2
    4 -5 -2
    4 -5 -1
    4 -5 -1
    -4 -5 1
    4 5 -1
    4 -5 -1
    4 -5 0
    4 -5 0
    4 5 0
    4 -5 0
    -4 -5 0
    4 -5 1
    4 -5 1
    -4 -5 -1
    4 5 1
    4 -5 1
    4 -5 2
    4 5 2
    4 -5 2
    -4 -5 -2
    4 5 3
    4 -5 3
    -4 -5 -3
    4 -5 3
    4 -5 3
    4 -5 4
    4 5 4
    -4 5 -4
    -4 -5 -4
    4 -5 4
    -4 -5 -4
    4 -5 4
    4 5 5
    4 -5 5
    -4 -5 -5
    -4 5 -5
    -4 -5 -5
    4 -5 5
    -4 -5 -6
    -4 5 -6
    -4 -5 -6
    4 -5 6
    4 5 6
    -4 -5 -7
    -4 -5 -7
    -4 5 -7
    4 5 7
    4 -5 7
    -4 -5 -8
    -4 -5 -8
    -4 5 -8
    4 -5 8
    4 5 8
    -4 5 -9
    -4 -5 -9
    -4 -5 -9
    -4 -5 -10
    -4 5 -10
    -4 -5 -10
    -4 -5 -11
    -4 -5 -11
    -4 5 -11
    -4 -5 -12
    -4 5 -12
    -4 -5 -12
    -4 -5 -13
    -4 5 -13
    -4 -5 -13
    -4 -5 -14
    -4 5 -14
    -4 -5 -14
    -4 5 -15
    -4 -5 -15
    -4 -5 -15
    -4 -5 -16
    -4 5 -16
    -4 -5 -16
    -4 5 -17
    -4 -5 -17
    -4 -5 -17
    -4 -5 -18
    -4 5 -18
    -4 -5 -18
    -4 -5 -19
    -4 5 -19
    -4 -5 -19
    -4 5 -20
    -4 -5 -20
    4 5 21
    4 -5 21
    -4 -5 -21
    -4 5 -21
    4 5 22
    4 -5 22
    -4 -5 -22
    -4 5 -22
    4 -6 -24
    4 -6 -23
    4 -6 -22
    4 -6 -22
    4 6 -22
    4 -6 -21
    4 6 -21
    4 -6 -21
    4 -6 -20
    4 -6 -20
    4 6 -20
    4 -6 -19
    4 -6 -19
    4 -6 -18
    4 6 -18
    4 -6 -17
    4 -6 -17
    4 6 -17
    -4 -6 17
    -4 6 17
    4 -6 -16
    4 -6 -16
    4 6 -16
    -4 6 16
    -4 -6 16
    4 -6 -15
    4 6 -15
    -4 6 15
    -4 -6 15
    4 -6 -14
    4 -6 -14
    4 6 -14
    -4 6 14
    -4 -6 14
    -4 -6 13
    -4 6 13
    4 -6 -13
    4 -6 -13
    4 6 -13
    4 -6 -12
    4 6 -12
    4 -6 -12
    -4 -6 12
    -4 6 12
    4 6 -11
    -4 -6 11
    -4 6 11
    4 -6 -11
    -4 -6 10
    -4 6 10
    4 -6 -10
    -4 -6 9
    -4 6 9
    4 -6 -9
    4 6 -9
    4 -6 -9
    4 -6 -8
    4 6 -8
    -4 6 8
    -4 -6 8
    4 -6 -8
    -4 6 7
    -4 -6 7
    4 -6 -7
    -4 -6 7
    4 -6 -7
    4 6 -7
    -4 6 6
    4 -6 -6
    4 6 -6
    4 -6 -6
    -4 -6 6
    4 -6 -6
    -4 -6 6
    -4 -6 5
    4 -6 -5
    4 -6 -5
    4 6 -5
    4 -6 -5
    -4 -6 4
    4 -6 -4
    4 -6 -4
    4 -6 -4
    4 6 -4
    4 -6 -3
    -4 -6 3
    4 -6 -3
    4 6 -3
    4 -6 -3
    -4 -6 2
    4 -6 -2
    4 -6 -2
    -4 -6 2
    4 -6 -2
    4 6 -2
    4 -6 -1
    4 6 -1
    4 -6 -1
    4 -6 -1
    -4 -6 1
    4 6 0
    4 -6 0
    4 6 0
    4 -6 0
    4 -6 0
    4 -6 0
    -4 -6 0
    4 -6 1
    4 6 1
    4 -6 1
    -4 -6 -1
    4 -6 1
    4 6 1
    4 -6 1
    4 -6 2
    -4 -6 -2
    4 6 2
    4 -6 2
    4 -6 2
    4 6 2
    4 -6 2
    4 -6 3
    4 -6 3
    -4 -6 -3
    4 -6 3
    4 6 3
    4 -6 3
    4 6 3
    -4 -6 -4
    4 -6 4
    4 6 4
    4 -6 4
    4 -6 4
    -4 -6 -5
    4 -6 5
    4 -6 5
    -4 6 -6
    -4 -6 -6
    4 -6 6
    -4 -6 -6
    -4 6 -7
    -4 -6 -7
    -4 -6 -7
    4 -6 7
    -4 -6 -8
    -4 6 -8
    -4 -6 -8
    -4 -6 -9
    -4 -6 -9
    -4 6 -9
    -4 -6 -10
    -4 -6 -10
    -4 6 -10
    -4 -6 -11
    -4 6 -11
    -4 -6 -11
    -4 -6 -12
    -4 -6 -12
    -4 6 -12
    -4 -6 -13
    -4 6 -13
    -4 -6 -14
    -4 -6 -14
    -4 6 -14
    -4 -6 -15
    -4 6 -15
    -4 -6 -15
    -4 -6 -16
    -4 -6 -16
    -4 6 -16
    -4 -6 -17
    -4 6 -17
    -4 -6 -17
    -4 -6 -18
    -4 -6 -18
    -4 6 -18
    4 -6 18
    4 6 18
    -4 -6 -19
    -4 -6 -19
    -4 6 -19
    4 6 19
    -4 -6 -20
    4 -7 -22
    4 -7 -21
    4 -7 -20
    4 -7 -19
    4 -7 -18
    4 -7 -17
    4 -7 -16
    4 -7 -15
    4 -7 -14
    4 -7 -13
    4 -7 -12
    4 -7 -11
    4 -7 -10
    -4 -7 9
    4 -7 -9
    -4 -7 8
    4 -7 -8
    -4 -7 7
    4 -7 -7
    -4 -7 6
    4 -7 -6
    4 -7 -6
    -4 -7 5
    4 -7 -5
    4 -7 -5
    4 -7 -4
    4 -7 -4
    -4 -7 4
    4 -7 -3
    -4 -7 3
    4 -7 -2
    4 -7 -2
    -4 -7 2
    -4 -7 2
    -4 -7 1
    4 -7 -1
    4 -7 -1
    4 -7 0
    4 -7 0
    -4 -7 0
    4 -7 1
    -4 -7 -1
    4 -7 1
    4 -7 2
    -4 -7 -2
    4 -7 2
    -4 -7 -3
    4 -7 3
    4 -7 3
    4 -7 4
    4 -7 4
    -4 -7 -4
    -4 -7 -5
    4 -7 5
    -4 -7 -6
    4 -7 6
    -4 -7 -7
    4 -7 7
    -4 -7 -8
    4 -7 8
    -4 -7 -9
    4 -7 9
    -4 -7 -10
    4 -7 10
    -4 -7 -11
    -4 -7 -12
    -4 -7 -13
    -4 -7 -14
    -4 -7 -15
    -4 -7 -16
    -4 -7 -17
    -4 -7 -18
    -4 -7 -19
    4 -8 -20
    4 -8 -19
    4 -8 -18
    4 -8 -17
    4 -8 -16
    4 -8 -15
    4 -8 -14
    4 -8 -13
    4 -8 -12
    4 -8 -11
    4 -8 -10
    4 -8 -9
    4 -8 -8
    4 -8 -7
    4 -8 -6
    4 -8 -6
    4 -8 -5
    4 -8 -5
    4 -8 -4
    4 -8 -4
    4 -8 -3
    4 -8 -3
    4 -8 -2
    4 -8 -2
    4 -8 -1
    4 -8 -1
    -4 -8 1
    4 -8 0
    4 -8 0
    -4 -8 0
    4 -8 1
    4 -8 1
    -4 -8 -1
    4 -8 2
    -4 -8 -2
    4 -8 2
    4 -8 3
    4 -8 3
    -4 -8 -3
    4 -8 4
    -4 -8 -4
    4 -8 5
    -4 -8 -5
    4 -8 6
    -4 -8 -6
    -4 -8 -7
    4 -8 7
    -4 -8 -8
    4 -8 8
    -4 -8 -9
    4 -8 9
    -4 -8 -10
    4 -8 10
    -4 -8 -11
    4 -8 11
    -4 -8 -12
    4 -8 12
    -4 -8 -13
    4 -8 13
    -4 -8 -14
    4 -8 14
    -4 -8 -15
    4 -8 15
    -4 -8 -16
    4 -8 16
    -4 -8 -17
    -4 -8 -18
    4 -9 -18
    4 -9 -17
    4 -9 -16
    4 -9 -15
    4 -9 -14
    4 -9 -13
    4 -9 -12
    4 -9 -11
    4 -9 -10
    4 -9 -9
    4 -9 -8
    4 -9 -7
    4 -9 -6
    4 -9 -5
    4 -9 -5
    4 -9 -4
    4 -9 -4
    4 -9 -3
    4 -9 -3
    4 -9 -2
    4 -9 -2
    -4 -9 1
    4 -9 -1
    4 -9 -1
    4 -9 0
    4 -9 0
    -4 -9 0
    4 -9 1
    -4 -9 -1
    4 -9 1
    -4 -9 -2
    4 -9 2
    4 -9 2
    -4 -9 -3
    4 -9 3
    -4 -9 -4
    4 -9 4
    -4 -9 -5
    4 -9 5
    -4 -9 -6
    4 -9 6
    -4 -9 -7
    4 -9 7
    -4 -9 -8
    4 -9 8
    -4 -9 -9
    4 -9 9
    -4 -9 -10
    4 -9 10
    4 -9 11
    -4 -9 -11
    4 -9 12
    -4 -9 -12
    4 -9 13
    -4 -9 -13
    4 -9 14
    -4 -9 -14
    4 -9 15
    -4 -9 -15
    4 -10 -15
    4 -10 -14
    4 -10 -13
    4 -10 -12
    4 -10 -11
    4 -10 -10
    4 -10 -9
    4 -10 -8
    4 -10 -7
    4 -10 -6
    4 -10 -5
    4 -10 -4
    4 -10 -4
    4 -10 -3
    4 -10 -3
    4 -10 -2
    4 -10 -2
    4 -10 -1
    4 -10 -1
    4 -10 0
    4 -10 0
    4 -10 1
    -4 -10 -1
    4 -10 1
    -4 -10 -2
    4 -10 2
    -4 -10 -3
    4 -10 3
    -4 -10 -4
    4 -10 4
    4 -10 5
    -4 -10 -5
    4 -10 6
    -4 -10 -6
    4 -10 7
    -4 -10 -7
    4 -10 8
    -4 -10 -8
    4 -10 9
    -4 -10 -9
    4 -10 10
    -4 -10 -10
    4 -10 11
    -4 -10 -11
    4 -10 12
    4 -11 -10
    4 -11 -9
    4 -11 -8
    4 -11 -7
    4 -11 -6
    4 -11 -5
    4 -11 -4
    4 -11 -3
    4 -11 -2
    4 -11 -2
    4 -11 -1
    4 -11 -1
    4 -11 0
    4 -11 0
    4 -11 1
    -4 -11 -2
    4 -11 2
    4 -11 3
    -4 -11 -3
    4 -11 4
    -4 -11 -4
    4 -11 5
    -4 -11 -5
    4 -11 6
    -4 -11 -6
    4 -11 7
    4 -11 8
    4 -11 9
    5 0 -28
    5 0 -27
    5 0 -26
    5 0 -25
    5 0 -24
    -5 0 24
    5 0 -23
    -5 0 23
    5 0 -22
    -5 0 22
    -5 0 21
    5 0 -20
    -5 0 20
    5 0 -19
    -5 0 19
    5 0 -18
    -5 0 18
    5 0 -17
    -5 0 17
    5 0 -16
    -5 0 16
    -5 0 15
    5 0 -15
    5 0 -14
    5 0 -13
    5 0 -12
    5 0 -11
    5 0 -10
    5 0 -9
    5 0 -8
    5 0 -7
    5 0 -6
    5 0 -5
    5 0 -4
    5 0 -4
    5 0 -3
    5 0 -3
    5 0 -2
    5 0 -2
    5 0 -1
    5 0 0
    5 0 0
    -5 0 -1
    5 0 1
    -5 0 -2
    5 0 2
    -5 0 -3
    -5 0 -4
    -5 0 -5
    -5 0 -5
    -5 0 -6
    -5 0 -6
    5 0 7
    -5 0 -7
    -5 0 -7
    5 0 8
    -5 0 -8
    -5 0 -8
    -5 0 -9
    -5 0 -9
    5 0 9
    5 0 10
    -5 0 -10
    -5 0 -10
    -5 0 -11
    -5 0 -11
    5 0 11
    5 0 12
    -5 0 -12
    -5 0 -12
    5 0 13
    -5 0 -13
    -5 0 -13
    5 0 14
    -5 0 -14
    -5 0 -15
    -5 0 -16
    -5 0 -17
    -5 0 -18
    -5 0 -19
    -5 0 -20
    -5 0 -21
    -5 0 -22
    -5 0 -23
    5 -1 -28
    5 1 -28
    5 -1 -27
    5 1 -27
    5 -1 -26
    5 1 -26
    5 -1 -25
    5 1 -25
    5 -1 -24
    5 1 -24
    -5 1 24
    5 1 -23
    5 -1 -23
    -5 -1 23
    -5 1 23
    5 -1 -22
    5 1 -22
    -5 -1 22
    -5 1 22
    -5 -1 21
    -5 1 21
    5 1 -20
    5 -1 -20
    -5 -1 20
    -5 1 20
    5 -1 -19
    5 1 -19
    -5 -1 19
    -5 1 19
    5 1 -18
    5 -1 -18
    -5 -1 18
    -5 1 18
    5 -1 -17
    5 1 -17
    -5 -1 17
    -5 1 17
    5 -1 -16
    5 1 -16
    -5 -1 16
    -5 1 16
    5 1 -15
    5 -1 -15
    -5 -1 15
    -5 1 15
    5 -1 -14
    5 1 -14
    5 -1 -13
    5 1 -13
    5 1 -12
    5 -1 -12
    5 -1 -11
    5 1 -11
    5 1 -10
    5 -1 -10
    5 -1 -9
    5 1 -9
    -5 -1 9
    -5 1 9
    5 -1 -8
    5 1 -8
    -5 1 8
    -5 -1 8
    -5 1 7
    -5 -1 7
    5 -1 -7
    5 1 -7
    5 -1 -6
    5 1 -6
    -5 -1 6
    -5 1 6
    5 -1 -5
    5 1 -5
    5 -1 -5
    -5 -1 5
    -5 1 5
    -5 1 4
    -5 -1 4
    -5 -1 4
    5 -1 -4
    5 -1 -4
    5 1 -4
    -5 1 3
    -5 -1 3
    5 -1 -3
    -5 -1 3
    5 1 -3
    5 -1 -3
    5 1 -2
    5 1 -2
    5 -1 -2
    -5 -1 2
    -5 1 2
    5 -1 -2
    5 -1 -1
    5 1 -1
    5 1 0
    5 -1 0
    -5 -1 -1
    -5 1 -1
    -5 -1 -2
    -5 1 -2
    -5 -1 -3
    -5 1 -3
    -5 -1 -3
    -5 -1 -4
    -5 1 -4
    -5 -1 -4
    -5 1 -5
    -5 -1 -5
    -5 -1 -5
    -5 -1 -6
    -5 -1 -6
    -5 1 -6
    5 -1 7
    5 1 7
    -5 -1 -7
    -5 -1 -7
    -5 1 -7
    -5 -1 -8
    -5 1 -8
    5 1 8
    5 -1 8
    -5 -1 -8
    5 -1 9
    5 1 9
    -5 -1 -9
    -5 1 -9
    -5 1 -9
    -5 -1 -9
    5 1 10
    5 -1 10
    -5 -1 -10
    -5 1 -10
    -5 1 -10
    -5 -1 -10
    5 -1 11
    5 1 11
    -5 1 -11
    -5 -1 -11
    -5 -1 -11
    -5 1 -11
    -5 -1 -12
    -5 1 -12
    -5 -1 -12
    5 -1 12
    5 1 12
    5 1 13
    5 -1 13
    -5 -1 -13
    -5 1 -13
    -5 -1 -13
    -5 -1 -14
    -5 -1 -14
    -5 1 -14
    5 1 14
    5 -1 14
    -5 1 -15
    -5 -1 -15
    -5 -1 -16
    -5 1 -16
    -5 -1 -17
    -5 1 -17
    -5 -1 -18
    -5 1 -18
    -5 -1 -19
    -5 1 -19
    -5 -1 -20
    -5 1 -20
    -5 -1 -21
    -5 1 -21
    -5 -1 -22
    -5 1 -22
    -5 -1 -23
    -5 1 -23
    5 -2 -27
    5 2 -27
    5 -2 -26
    5 2 -26
    5 -2 -25
    5 2 -25
    5 -2 -24
    5 2 -24
    5 -2 -23
    5 2 -23
    5 -2 -22
    5 2 -22
    5 -2 -21
    5 2 -21
    -5 -2 21
    -5 2 21
    -5 -2 20
    -5 2 20
    -5 -2 19
    -5 2 19
    5 -2 -19
    5 2 -19
    -5 -2 18
    -5 2 18
    5 2 -18
    5 -2 -18
    -5 -2 17
    -5 2 17
    5 -2 -17
    5 2 -17
    5 2 -16
    5 -2 -16
    5 -2 -15
    5 2 -15
    5 -2 -14
    5 2 -14
    5 2 -13
    5 -2 -13
    5 2 -12
    5 -2 -12
    5 -2 -11
    5 2 -11
    5 -2 -10
    5 2 -10
    -5 -2 10
    -5 2 10
    -5 -2 9
    -5 2 9
    5 2 -9
    5 -2 -9
    5 -2 -8
    5 2 -8
    -5 -2 8
    -5 2 8
    5 2 -7
    5 -2 -7
    -5 -2 7
    -5 2 7
    -5 2 6
    -5 -2 6
    5 -2 -6
    5 2 -6
    5 -2 -6
    5 -2 -5
    -5 2 5
    -5 -2 5
    5 2 -5
    5 -2 -5
    5 2 -4
    5 -2 -4
    -5 2 4
    -5 -2 4
    5 -2 -4
    -5 -2 4
    5 -2 -3
    -5 -2 3
    -5 -2 3
    -5 2 3
    5 -2 -3
    5 2 -3
    -5 -2 2
    -5 2 2
    5 -2 -2
    5 -2 -2
    5 2 -2
    5 -2 -1
    5 2 -1
    5 -2 -1
    5 -2 0
    -5 -2 -1
    -5 -2 -1
    5 -2 1
    5 -2 1
    -5 -2 -2
    5 -2 2
    -5 -2 -2
    -5 2 -2
    -5 -2 -3
    -5 -2 -3
    -5 2 -3
    -5 -2 -4
    -5 2 -4
    -5 -2 -4
    -5 -2 -5
    -5 2 -5
    -5 -2 -5
    -5 2 -6
    -5 -2 -6
    -5 -2 -6
    5 -2 7
    5 2 7
    -5 -2 -7
    -5 2 -7
    -5 -2 -7
    5 2 8
    5 -2 8
    -5 2 -8
    -5 -2 -8
    -5 -2 -8
    -5 2 -9
    5 2 9
    5 -2 9
    -5 -2 -9
    -5 -2 -9
    -5 -2 -10
    -5 2 -10
    -5 -2 -10
    5 2 10
    5 -2 10
    -5 -2 -11
    -5 2 -11
    -5 -2 -11
    5 2 11
    5 -2 11
    -5 -2 -12
    -5 2 -12
    -5 -2 -12
    5 2 12
    5 -2 12
    -5 -2 -13
    -5 2 -13
    -5 -2 -13
    5 2 13
    5 -2 13
    -5 -2 -14
    -5 2 -14
    -5 -2 -14
    5 -2 14
    5 2 14
    -5 -2 -15
    -5 -2 -15
    -5 2 -15
    -5 -2 -16
    -5 2 -16
    -5 -2 -16
    -5 -2 -17
    -5 2 -17
    -5 -2 -18
    -5 2 -18
    -5 -2 -19
    -5 2 -19
    -5 -2 -20
    -5 2 -20
    -5 -2 -21
    -5 2 -21
    -5 -2 -22
    -5 2 -22
    -5 -2 -23
    -5 2 -23
    5 -3 -27
    5 3 -27
    5 -3 -26
    5 3 -26
    5 -3 -25
    5 3 -25
    5 -3 -24
    5 3 -24
    5 -3 -23
    5 3 -23
    5 -3 -22
    5 3 -22
    5 -3 -21
    5 3 -21
    5 -3 -20
    5 3 -20
    5 3 -19
    5 -3 -19
    5 -3 -18
    5 3 -18
    5 -3 -17
    5 3 -17
    5 -3 -16
    5 3 -16
    5 -3 -15
    5 3 -15
    5 -3 -14
    5 3 -14
    5 3 -13
    5 -3 -13
    5 -3 -12
    5 3 -12
    -5 -3 11
    -5 3 11
    5 3 -11
    5 -3 -11
    -5 -3 10
    -5 3 10
    5 3 -10
    5 -3 -10
    -5 -3 9
    -5 3 9
    5 -3 -9
    5 3 -9
    5 3 -8
    5 -3 -8
    -5 -3 8
    -5 3 8
    -5 3 7
    5 -3 -7
    -5 -3 7
    5 3 -7
    5 -3 -7
    5 -3 -6
    5 -3 -6
    5 3 -6
    -5 -3 6
    -5 3 6
    5 -3 -5
    5 -3 -5
    5 3 -5
    -5 3 5
    -5 -3 5
    -5 3 4
    -5 -3 4
    5 3 -4
    5 -3 -4
    5 -3 -4
    5 -3 -3
    5 3 -3
    5 -3 -3
    -5 -3 3
    -5 3 3
    5 -3 -2
    5 3 -2
    5 -3 -2
    5 -3 -1
    5 3 -1
    5 -3 -1
    -5 -3 0
    5 -3 0
    5 -3 0
    -5 -3 -1
    5 -3 1
    5 -3 1
    -5 -3 -2
    5 -3 2
    5 -3 2
    5 3 2
    -5 -3 -2
    -5 3 -2
    -5 -3 -3
    -5 -3 -3
    -5 3 -3
    5 -3 3
    -5 -3 -4
    -5 3 -4
    -5 -3 -4
    -5 3 -5
    -5 -3 -5
    -5 -3 -5
    5 -3 6
    5 3 6
    -5 -3 -6
    -5 -3 -6
    -5 3 -6
    -5 -3 -7
    -5 3 -7
    -5 -3 -7
    5 3 7
    5 -3 7
    -5 -3 -8
    -5 -3 -8
    -5 3 -8
    5 3 8
    5 -3 8
    -5 -3 -9
    5 3 9
    5 -3 9
    -5 -3 -9
    -5 3 -9
    -5 -3 -10
    -5 -3 -10
    -5 3 -10
    5 3 10
    5 -3 10
    -5 -3 -11
    -5 -3 -11
    -5 3 -11
    5 -3 11
    5 3 11
    -5 -3 -12
    -5 -3 -12
    -5 3 -12
    5 -3 12
    5 3 12
    -5 -3 -13
    -5 -3 -13
    -5 3 -13
    5 -3 13
    5 3 13
    -5 -3 -14
    -5 -3 -14
    -5 3 -14
    -5 -3 -15
    -5 3 -15
    -5 -3 -15
    -5 -3 -16
    -5 3 -16
    -5 -3 -16
    -5 -3 -17
    -5 3 -17
    -5 -3 -17
    -5 -3 -18
    -5 3 -18
    -5 -3 -19
    -5 3 -19
    -5 -3 -20
    -5 3 -20
    -5 -3 -21
    -5 3 -21
    -5 3 -22
    -5 -3 -22
    -5 -3 -23
    -5 3 -23
    5 -4 -27
    5 4 -27
    5 -4 -26
    5 4 -26
    5 -4 -25
    5 4 -25
    5 4 -24
    5 -4 -24
    5 -4 -23
    5 4 -23
    5 -4 -22
    5 4 -22
    5 -4 -21
    5 4 -21
    5 -4 -20
    5 4 -20
    5 -4 -19
    5 4 -19
    5 -4 -17
    5 4 -17
    5 -4 -16
    5 4 -16
    5 -4 -15
    5 4 -15
    5 4 -14
    5 -4 -14
    -5 -4 13
    -5 4 13
    5 4 -13
    5 -4 -13
    5 -4 -12
    5 4 -12
    -5 -4 12
    -5 4 12
    5 -4 -11
    5 4 -11
    -5 -4 11
    -5 4 11
    5 -4 -10
    5 4 -10
    -5 4 10
    -5 -4 10
    -5 4 9
    -5 -4 9
    5 4 -9
    5 -4 -9
    5 -4 -8
    5 4 -8
    -5 4 8
    -5 -4 8
    -5 -4 7
    -5 4 7
    5 4 -7
    5 -4 -7
    5 -4 -7
    5 4 -6
    5 -4 -6
    5 -4 -6
    -5 4 6
    -5 -4 6
    5 -4 -5
    5 4 -5
    5 -4 -5
    -5 -4 5
    -5 4 5
    5 -4 -4
    5 4 -4
    -5 4 4
    -5 -4 4
    -5 -4 4
    5 -4 -4
    5 -4 -3
    5 -4 -3
    5 4 -3
    5 -4 -3
    5 4 -2
    5 -4 -2
    5 -4 -2
    5 -4 -2
    5 -4 -1
    5 -4 -1
    5 -4 -1
    5 4 -1
    -5 -4 1
    -5 -4 0
    5 -4 0
    5 -4 0
    5 -4 0
    5 4 0
    5 -4 1
    5 -4 1
    -5 -4 -1
    -5 -4 -2
    5 -4 2
    5 -4 2
    -5 -4 -3
    5 -4 3
    5 -4 3
    5 4 3
    -5 -4 -3
    -5 4 -3
    -5 -4 -4
    -5 4 -4
    -5 -4 -4
    -5 -4 -5
    -5 4 -5
    5 4 5
    5 -4 5
    -5 -4 -5
    -5 -4 -6
    -5 4 -6
    5 4 6
    5 -4 6
    -5 -4 -6
    -5 -4 -7
    -5 -4 -7
    -5 4 -7
    5 -4 7
    5 4 7
    -5 -4 -8
    -5 -4 -8
    -5 4 -8
    5 4 8
    5 -4 8
    -5 -4 -9
    5 -4 9
    5 4 9
    -5 -4 -9
    -5 4 -9
    -5 -4 -10
    -5 4 -10
    -5 -4 -10
    5 4 10
    5 -4 10
    5 4 11
    5 -4 11
    -5 -4 -11
    -5 4 -11
    -5 -4 -11
    5 4 12
    5 -4 12
    -5 -4 -12
    -5 -4 -12
    -5 4 -12
    -5 -4 -13
    -5 -4 -13
    -5 4 -13
    -5 -4 -14
    -5 4 -14
    -5 -4 -14
    -5 -4 -15
    -5 4 -15
    -5 -4 -15
    -5 -4 -16
    -5 4 -16
    -5 -4 -16
    -5 -4 -17
    -5 4 -17
    -5 -4 -17
    -5 -4 -18
    -5 4 -18
    -5 -4 -19
    -5 4 -19
    -5 -4 -20
    -5 4 -20
    -5 -4 -21
    -5 4 -21
    -5 -4 -22
    -5 4 -22
    5 -5 -26
    5 5 -26
    -5 -5 26
    -5 5 26
    5 -5 -25
    5 5 -25
    5 -5 -24
    5 5 -24
    5 -5 -23
    5 5 -23
    5 -5 -22
    5 5 -22
    5 -5 -21
    5 5 -21
    5 -5 -20
    5 5 -20
    5 -5 -19
    5 5 -19
    5 -5 -18
    5 5 -18
    -5 -5 17
    -5 5 17
    5 -5 -17
    5 5 -17
    -5 -5 16
    -5 5 16
    -5 -5 15
    -5 5 15
    5 5 -15
    5 -5 -15
    -5 5 14
    -5 -5 14
    5 -5 -14
    5 5 -14
    -5 5 13
    -5 -5 13
    5 -5 -13
    5 5 -13
    -5 -5 12
    -5 5 12
    5 5 -12
    5 -5 -12
    5 5 -11
    5 -5 -11
    -5 5 11
    -5 -5 11
    5 5 -10
    5 -5 -10
    -5 -5 10
    -5 5 10
    5 -5 -9
    5 5 -9
    -5 -5 9
    -5 5 9
    5 -5 -8
    5 5 -8
    -5 5 8
    -5 -5 8
    5 -5 -7
    5 5 -7
    5 -5 -7
    -5 -5 7
    -5 5 7
    -5 5 6
    -5 -5 6
    5 -5 -6
    5 -5 -6
    5 5 -6
    5 -5 -6
    -5 5 5
    -5 -5 5
    5 -5 -5
    5 5 -5
    -5 -5 5
    5 -5 -5
    5 -5 -5
    5 5 -4
    5 -5 -4
    -5 -5 4
    5 -5 -4
    5 -5 -4
    5 5 -3
    5 -5 -3
    5 -5 -3
    5 -5 -3
    5 5 -2
    5 -5 -2
    5 -5 -2
    5 -5 -2
    -5 -5 1
    5 -5 -1
    5 -5 -1
    5 5 -1
    5 -5 -1
    5 -5 0
    -5 -5 0
    5 5 0
    5 -5 0
    5 -5 0
    5 -5 1
    5 -5 1
    -5 -5 -1
    5 5 1
    5 -5 1
    -5 -5 -2
    5 -5 2
    5 -5 2
    5 -5 3
    5 5 3
    5 -5 3
    -5 -5 -3
    5 -5 4
    5 5 4
    -5 -5 -4
    5 -5 4
    5 -5 5
    -5 -5 -5
    -5 5 -5
    -5 -5 -5
    5 5 5
    5 -5 5
    -5 -5 -6
    5 5 6
    5 -5 6
    -5 -5 -6
    -5 5 -6
    5 5 7
    5 -5 7
    -5 5 -7
    -5 -5 -7
    -5 -5 -7
    -5 -5 -8
    5 -5 8
    5 5 8
    -5 5 -8
    -5 -5 -8
    -5 5 -9
    -5 -5 -9
    -5 -5 -9
    5 5 9
    5 -5 9
    5 -5 10
    -5 -5 -10
    5 5 10
    -5 5 -10
    -5 -5 -10
    -5 -5 -11
    -5 5 -11
    -5 -5 -11
    -5 5 -12
    -5 -5 -12
    -5 -5 -12
    -5 -5 -13
    -5 5 -13
    -5 -5 -13
    -5 -5 -14
    -5 5 -14
    -5 -5 -14
    -5 -5 -15
    -5 5 -15
    -5 -5 -15
    -5 -5 -16
    -5 5 -16
    -5 -5 -16
    -5 -5 -17
    -5 5 -17
    -5 -5 -17
    -5 -5 -18
    -5 5 -18
    -5 -5 -18
    -5 -5 -19
    -5 5 -19
    -5 -5 -20
    -5 5 -20
    -5 -5 -21
    -5 5 -21
    5 -5 22
    -5 -5 -22
    -5 5 -22
    5 -6 -24
    5 -6 -23
    5 -6 -22
    5 6 -22
    -5 -6 22
    -5 6 22
    5 -6 -21
    5 6 -21
    -5 -6 21
    -5 6 21
    5 6 -20
    5 -6 -20
    -5 -6 20
    -5 6 20
    5 -6 -19
    5 6 -19
    -5 -6 19
    -5 6 19
    5 -6 -18
    5 6 -18
    -5 -6 18
    -5 6 18
    5 -6 -17
    5 6 -17
    -5 -6 17
    -5 6 17
    5 6 -16
    5 -6 -16
    -5 -6 16
    -5 6 16
    -5 -6 15
    5 -6 -15
    5 6 -15
    -5 6 15
    -5 -6 14
    -5 6 14
    5 6 -13
    5 -6 -13
    -5 -6 13
    -5 6 13
    5 -6 -12
    5 6 -12
    5 -6 -12
    -5 -6 12
    -5 6 12
    5 -6 -11
    5 6 -11
    -5 6 11
    -5 -6 11
    5 -6 -11
    -5 6 10
    -5 -6 10
    5 -6 -10
    5 -6 -10
    5 6 -10
    5 -6 -9
    5 -6 -9
    5 6 -9
    -5 6 9
    -5 -6 9
    5 -6 -8
    -5 6 8
    -5 -6 8
    5 -6 -8
    5 6 -8
    5 -6 -7
    -5 -6 7
    -5 6 7
    5 -6 -7
    5 6 -7
    5 -6 -7
    -5 -6 7
    -5 6 6
    -5 -6 6
    -5 -6 6
    5 -6 -6
    5 -6 -6
    5 6 -6
    5 -6 -6
    -5 -6 5
    5 -6 -5
    5 -6 -5
    5 6 -5
    5 -6 -5
    5 6 -4
    5 -6 -4
    5 -6 -4
    -5 -6 4
    5 -6 -4
    5 -6 -3
    5 6 -3
    5 -6 -3
    5 -6 -3
    5 6 -2
    5 -6 -2
    5 -6 -2
    5 -6 -2
    5 6 -1
    5 -6 -1
    -5 -6 1
    5 -6 -1
    5 -6 -1
    -5 -6 0
    5 -6 0
    5 -6 0
    5 6 0
    5 -6 0
    5 6 1
    5 -6 1
    5 -6 1
    5 -6 1
    -5 -6 -1
    5 6 1
    5 -6 2
    -5 -6 -2
    5 -6 2
    5 6 2
    5 -6 2
    5 -6 2
    5 6 2
    5 -6 3
    5 6 3
    5 6 3
    5 -6 3
    -5 -6 -3
    5 -6 3
    5 -6 3
    5 6 4
    5 -6 4
    -5 -6 -4
    5 -6 4
    5 -6 5
    5 6 5
    5 -6 5
    -5 -6 -5
    5 -6 6
    5 6 6
    -5 -6 -6
    5 -6 6
    -5 -6 -6
    -5 -6 -7
    5 6 7
    5 -6 7
    -5 -6 -7
    -5 6 -7
    5 -6 7
    -5 -6 -8
    -5 -6 -8
    -5 6 -8
    5 -6 8
    -5 -6 -9
    -5 -6 -9
    -5 6 -9
    -5 -6 -10
    -5 -6 -10
    -5 6 -10
    -5 -6 -11
    -5 -6 -11
    -5 6 -11
    -5 -6 -12
    -5 -6 -12
    -5 6 -12
    -5 -6 -13
    -5 6 -13
    -5 -6 -13
    -5 6 -14
    -5 -6 -14
    -5 -6 -15
    -5 6 -15
    -5 -6 -15
    -5 -6 -16
    -5 6 -16
    -5 -6 -17
    -5 -6 -17
    -5 6 -17
    -5 -6 -18
    -5 -6 -18
    -5 6 -18
    5 -7 -22
    5 -7 -21
    5 -7 -20
    5 -7 -19
    5 -7 -18
    5 -7 -17
    5 -7 -16
    5 -7 -15
    5 -7 -14
    5 -7 -13
    5 -7 -12
    5 -7 -11
    5 -7 -10
    5 -7 -9
    5 -7 -8
    5 -7 -7
    5 -7 -7
    5 -7 -6
    5 -7 -6
    5 -7 -5
    5 -7 -5
    5 -7 -4
    5 -7 -4
    5 -7 -3
    5 -7 -3
    5 -7 -2
    5 -7 -2
    5 -7 -1
    -5 -7 1
    5 -7 -1
    -5 -7 0
    5 -7 0
    5 -7 0
    5 -7 1
    5 -7 1
    -5 -7 -1
    -5 -7 -2
    5 -7 2
    5 -7 3
    -5 -7 -3
    5 -7 3
    5 -7 4
    -5 -7 -4
    5 -7 5
    -5 -7 -5
    5 -7 6
    -5 -7 -6
    5 -7 7
    -5 -7 -7
    5 -7 8
    -5 -7 -8
    5 -7 9
    -5 -7 -9
    5 -7 10
    -5 -7 -10
    5 -7 11
    -5 -7 -11
    -5 -7 -12
    -5 -7 -13
    -5 -7 -14
    -5 -7 -15
    -5 -7 -16
    -5 -7 -17
    -5 -7 -18
    5 -8 -20
    5 -8 -19
    5 -8 -18
    5 -8 -17
    5 -8 -16
    5 -8 -15
    5 -8 -14
    5 -8 -13
    5 -8 -12
    5 -8 -11
    5 -8 -10
    5 -8 -9
    5 -8 -8
    5 -8 -7
    5 -8 -6
    5 -8 -6
    5 -8 -5
    5 -8 -5
    5 -8 -4
    5 -8 -4
    5 -8 -3
    5 -8 -3
    5 -8 -2
    5 -8 -2
    5 -8 -1
    -5 -8 1
    5 -8 -1
    -5 -8 0
    5 -8 0
    5 -8 0
    5 -8 1
    5 -8 1
    -5 -8 -1
    5 -8 2
    5 -8 2
    -5 -8 -2
    5 -8 3
    -5 -8 -3
    5 -8 3
    5 -8 4
    -5 -8 -4
    5 -8 5
    -5 -8 -5
    5 -8 6
    -5 -8 -6
    5 -8 7
    -5 -8 -7
    5 -8 8
    -5 -8 -8
    5 -8 9
    -5 -8 -9
    5 -8 10
    -5 -8 -10
    5 -8 11
    -5 -8 -11
    5 -8 12
    -5 -8 -12
    5 -8 13
    -5 -8 -13
    5 -8 14
    -5 -8 -14
    5 -8 15
    -5 -8 -15
    5 -8 16
    -5 -8 -16
    -5 -8 -17
    5 -9 -18
    5 -9 -17
    5 -9 -16
    5 -9 -15
    5 -9 -14
    5 -9 -13
    5 -9 -12
    5 -9 -11
    5 -9 -10
    5 -9 -9
    5 -9 -8
    5 -9 -7
    5 -9 -6
    5 -9 -5
    5 -9 -5
    5 -9 -4
    5 -9 -4
    5 -9 -3
    5 -9 -3
    5 -9 -2
    5 -9 -2
    5 -9 -1
    5 -9 -1
    5 -9 0
    5 -9 0
    -5 -9 0
    -5 -9 -1
    5 -9 1
    5 -9 1
    5 -9 2
    5 -9 2
    -5 -9 -2
    5 -9 3
    -5 -9 -3
    5 -9 4
    -5 -9 -4
    5 -9 5
    -5 -9 -5
    5 -9 6
    -5 -9 -6
    5 -9 7
    -5 -9 -7
    5 -9 8
    -5 -9 -8
    5 -9 9
    -5 -9 -9
    5 -9 10
    -5 -9 -10
    -5 -9 -11
    5 -9 11
    -5 -9 -12
    5 -9 12
    -5 -9 -13
    5 -9 13
    -5 -9 -14
    5 -9 14
    5 -10 -15
    5 -10 -14
    5 -10 -13
    5 -10 -12
    5 -10 -11
    5 -10 -10
    5 -10 -9
    5 -10 -8
    5 -10 -7
    5 -10 -6
    5 -10 -5
    5 -10 -4
    5 -10 -4
    5 -10 -3
    5 -10 -3
    5 -10 -2
    5 -10 -2
    5 -10 -1
    5 -10 -1
    5 -10 0
    5 -10 0
    5 -10 1
    5 -10 2
    -5 -10 -2
    5 -10 3
    -5 -10 -3
    5 -10 4
    -5 -10 -4
    5 -10 5
    -5 -10 -5
    5 -10 6
    -5 -10 -6
    5 -10 7
    -5 -10 -7
    5 -10 8
    -5 -10 -8
    5 -10 9
    -5 -10 -9
    5 -10 10
    -5 -10 -10
    5 -10 11
    5 -11 -10
    5 -11 -9
    5 -11 -8
    5 -11 -7
    5 -11 -6
    5 -11 -5
    5 -11 -4
    5 -11 -3
    5 -11 -3
    5 -11 -2
    5 -11 -2
    5 -11 -1
    5 -11 0
    5 -11 1
    5 -11 2
    5 -11 3
    5 -11 4
    -5 -11 -4
    5 -11 5
    5 -11 6
    5 -11 7
    6 0 -28
    6 0 -27
    6 0 -26
    6 0 -25
    6 0 -24
    6 0 -23
    6 0 -22
    6 0 -21
    6 0 -20
    6 0 -19
    6 0 -18
    6 0 -17
    6 0 -16
    6 0 -15
    6 0 -14
    6 0 -13
    6 0 -12
    -6 0 12
    6 0 -11
    -6 0 11
    6 0 -10
    -6 0 10
    6 0 -9
    6 0 -8
    6 0 -7
    6 0 -6
    6 0 -5
    6 0 -4
    6 0 -4
    6 0 -3
    6 0 -3
    6 0 -2
    6 0 -2
    6 0 -1
    6 0 0
    6 0 0
    6 0 1
    -6 0 -1
    6 0 1
    -6 0 -2
    6 0 2
    6 0 3
    -6 0 -3
    -6 0 -4
    -6 0 -5
    -6 0 -6
    -6 0 -7
    -6 0 -7
    -6 0 -8
    6 0 8
    -6 0 -8
    -6 0 -9
    6 0 9
    -6 0 -9
    6 0 10
    -6 0 -10
    -6 0 -10
    -6 0 -11
    6 0 11
    -6 0 -12
    6 0 12
    6 0 13
    -6 0 -13
    6 0 14
    -6 0 -14
    6 0 15
    -6 0 -15
    -6 0 -16
    -6 0 -17
    -6 0 -18
    -6 0 -19
    -6 0 -20
    -6 0 -21
    -6 0 -22
    -6 0 -23
    6 -1 -28
    6 1 -28
    6 -1 -27
    6 1 -27
    6 -1 -26
    6 1 -26
    6 -1 -25
    6 1 -25
    6 -1 -24
    6 1 -24
    6 -1 -23
    6 1 -23
    6 -1 -22
    6 1 -22
    6 -1 -21
    6 1 -21
    6 -1 -20
    6 1 -20
    6 -1 -19
    6 1 -19
    6 -1 -18
    6 1 -18
    6 1 -17
    6 -1 -17
    6 1 -16
    6 -1 -16
    6 -1 -15
    6 1 -15
    6 1 -14
    6 -1 -14
    6 1 -13
    6 -1 -13
    -6 1 12
    -6 -1 12
    6 -1 -12
    6 1 -12
    6 1 -11
    6 -1 -11
    -6 -1 11
    -6 1 11
    6 1 -10
    6 -1 -10
    -6 -1 10
    -6 1 10
    6 -1 -9
    6 1 -9
    -6 1 9
    -6 -1 9
    6 1 -8
    6 -1 -8
    -6 -1 8
    -6 1 8
    -6 1 7
    -6 -1 7
    6 1 -7
    6 -1 -7
    -6 -1 6
    -6 1 6
    6 1 -6
    6 -1 -6
    6 -1 -5
    6 1 -5
    6 -1 -5
    -6 1 5
    -6 -1 5
    6 -1 -4
    6 1 -4
    -6 -1 4
    -6 1 4
    6 -1 -4
    -6 -1 3
    -6 1 3
    -6 -1 3
    6 -1 -3
    6 -1 -3
    6 1 -3
    -6 1 2
    -6 -1 2
    6 -1 -2
    6 1 -2
    6 1 -2
    6 -1 -2
    6 1 -1
    6 -1 -1
    6 -1 0
    6 1 0
    6 -1 1
    -6 -1 -2
    -6 1 -2
    -6 -1 -3
    -6 1 -3
    -6 -1 -4
    -6 -1 -4
    -6 1 -4
    -6 -1 -5
    -6 -1 -5
    -6 1 -5
    -6 -1 -6
    -6 -1 -6
    -6 1 -6
    -6 -1 -7
    -6 1 -7
    -6 -1 -7
    6 -1 8
    6 1 8
    -6 -1 -8
    -6 -1 -8
    -6 1 -8
    6 1 9
    6 -1 9
    -6 -1 -9
    -6 -1 -9
    -6 1 -9
    -6 -1 -10
    6 -1 10
    6 1 10
    -6 -1 -10
    -6 1 -10
    -6 -1 -11
    -6 -1 -11
    -6 1 -11
    6 -1 11
    6 1 11
    -6 -1 -12
    6 1 12
    6 -1 12
    -6 -1 -12
    -6 1 -12
    -6 -1 -13
    -6 1 -13
    6 -1 13
    6 1 13
    -6 -1 -14
    -6 1 -14
    6 -1 14
    6 1 14
    -6 -1 -15
    -6 1 -15
    6 1 15
    6 -1 15
    -6 -1 -16
    -6 1 -16
    -6 -1 -17
    -6 1 -17
    -6 -1 -18
    -6 1 -18
    -6 -1 -19
    -6 1 -19
    -6 -1 -20
    -6 1 -20
    -6 -1 -21
    -6 1 -21
    -6 -1 -22
    -6 1 -22
    6 -2 -27
    6 2 -27
    6 -2 -26
    6 2 -26
    6 -2 -25
    6 2 -25
    6 -2 -24
    6 2 -24
    6 -2 -23
    6 2 -23
    6 -2 -21
    6 2 -21
    6 -2 -20
    6 2 -20
    6 -2 -19
    6 2 -19
    6 -2 -18
    6 2 -18
    6 -2 -17
    6 2 -17
    6 2 -16
    6 -2 -16
    6 2 -15
    6 -2 -15
    6 2 -14
    6 -2 -14
    -6 -2 13
    -6 2 13
    6 2 -13
    6 -2 -13
    -6 2 12
    -6 -2 12
    6 -2 -12
    6 2 -12
    6 -2 -11
    6 2 -11
    -6 -2 11
    -6 2 11
    6 -2 -10
    6 2 -10
    -6 -2 10
    -6 2 10
    -6 2 9
    -6 -2 9
    6 -2 -9
    6 2 -9
    -6 -2 8
    -6 2 8
    6 2 -8
    6 -2 -8
    -6 -2 7
    -6 2 7
    6 2 -7
    6 -2 -7
    6 -2 -6
    -6 -2 6
    -6 2 6
    6 -2 -6
    6 2 -6
    -6 -2 5
    6 -2 -5
    -6 -2 5
    -6 2 5
    6 -2 -5
    6 2 -5
    6 2 -4
    6 -2 -4
    -6 2 4
    -6 -2 4
    6 -2 -4
    -6 -2 4
    6 -2 -3
    6 2 -3
    -6 -2 3
    -6 2 3
    6 -2 -3
    6 2 -2
    6 -2 -2
    6 -2 -2
    6 2 -1
    6 -2 -1
    6 -2 -1
    6 -2 0
    6 2 0
    6 -2 1
    6 2 1
    -6 -2 -2
    -6 2 -2
    -6 -2 -2
    6 -2 2
    -6 -2 -3
    -6 -2 -3
    -6 2 -3
    -6 -2 -4
    -6 -2 -4
    -6 2 -4
    -6 -2 -5
    -6 2 -5
    -6 -2 -5
    -6 -2 -6
    -6 -2 -6
    -6 2 -6
    6 2 7
    -6 -2 -7
    -6 2 -7
    -6 -2 -7
    -6 -2 -8
    -6 2 -8
    6 2 8
    6 -2 8
    -6 -2 -8
    -6 -2 -9
    -6 2 -9
    -6 -2 -9
    6 2 9
    6 -2 9
    -6 -2 -10
    -6 2 -10
    -6 -2 -10
    6 2 10
    6 -2 10
    -6 -2 -11
    -6 2 -11
    -6 -2 -11
    6 2 11
    6 -2 11
    -6 -2 -12
    -6 2 -12
    -6 -2 -12
    6 2 12
    6 -2 12
    6 -2 13
    6 2 13
    -6 -2 -13
    -6 -2 -13
    -6 2 -13
    6 2 14
    6 -2 14
    -6 -2 -14
    -6 -2 -14
    -6 2 -14
    -6 2 -15
    -6 -2 -15
    6 -2 15
    6 2 15
    -6 2 -16
    -6 -2 -16
    -6 2 -17
    -6 -2 -17
    -6 -2 -18
    -6 2 -18
    -6 -2 -19
    -6 2 -19
    -6 -2 -20
    -6 2 -20
    -6 -2 -21
    -6 2 -21
    -6 -2 -22
    -6 2 -22
    6 -3 -27
    6 3 -27
    6 -3 -26
    6 3 -26
    6 -3 -25
    6 3 -25
    6 -3 -24
    6 3 -24
    6 -3 -23
    6 3 -23
    6 -3 -22
    6 3 -22
    6 -3 -20
    6 3 -20
    6 -3 -19
    6 3 -19
    6 -3 -18
    6 3 -18
    6 3 -17
    6 -3 -17
    6 -3 -16
    6 3 -16
    -6 -3 15
    -6 3 15
    6 3 -15
    6 -3 -15
    -6 -3 14
    -6 3 14
    6 3 -14
    6 -3 -14
    -6 -3 13
    -6 3 13
    6 3 -13
    6 -3 -13
    -6 -3 12
    -6 3 12
    6 -3 -12
    6 3 -12
    -6 -3 11
    -6 3 11
    6 -3 -11
    6 3 -11
    -6 -3 10
    -6 3 10
    6 3 -10
    6 -3 -10
    6 3 -9
    6 -3 -9
    -6 -3 9
    -6 3 9
    6 -3 -8
    6 3 -8
    -6 -3 8
    -6 3 8
    -6 3 7
    -6 -3 7
    6 -3 -7
    6 -3 -7
    6 3 -7
    6 -3 -6
    -6 3 6
    -6 -3 6
    6 3 -6
    6 -3 -6
    -6 -3 5
    -6 3 5
    -6 -3 5
    6 3 -5
    6 -3 -5
    6 -3 -5
    6 -3 -4
    -6 3 4
    -6 -3 4
    6 3 -4
    6 -3 -4
    -6 -3 3
    -6 3 3
    6 -3 -3
    6 3 -3
    6 -3 -3
    6 -3 -2
    6 -3 -2
    6 3 -2
    6 -3 -1
    6 -3 -1
    6 3 -1
    6 -3 0
    6 -3 0
    6 -3 1
    -6 -3 -1
    6 -3 1
    6 -3 2
    -6 -3 -2
    6 -3 2
    -6 -3 -3
    -6 3 -3
    -6 -3 -3
    6 -3 3
    -6 -3 -4
    -6 3 -4
    -6 -3 -4
    -6 -3 -5
    -6 3 -5
    -6 -3 -5
    -6 3 -6
    -6 -3 -6
    -6 -3 -6
    -6 3 -7
    -6 -3 -7
    -6 -3 -7
    6 3 7
    6 -3 7
    -6 -3 -8
    -6 3 -8
    6 3 8
    6 -3 8
    -6 -3 -8
    6 -3 9
    6 3 9
    -6 -3 -9
    -6 3 -9
    -6 -3 -9
    6 -3 10
    6 3 10
    -6 -3 -10
    -6 3 -10
    -6 -3 -10
    6 3 11
    6 -3 11
    -6 -3 -11
    -6 3 -11
    -6 -3 -11
    6 3 12
    6 -3 12
    -6 -3 -12
    -6 -3 -12
    -6 3 -12
    -6 -3 -13
    6 3 13
    6 -3 13
    -6 3 -13
    -6 -3 -13
    6 3 14
    6 -3 14
    -6 -3 -14
    -6 3 -14
    -6 -3 -14
    -6 -3 -15
    -6 3 -15
    -6 -3 -15
    -6 -3 -16
    -6 3 -16
    -6 -3 -17
    -6 3 -17
    -6 -3 -18
    -6 3 -18
    -6 -3 -19
    -6 3 -19
    -6 -3 -20
    -6 3 -20
    -6 -3 -21
    -6 3 -21
    -6 -3 -22
    -6 3 -22
    6 -4 -27
    6 4 -27
    -6 4 27
    6 -4 -26
    6 4 -26
    -6 -4 26
    -6 4 26
    6 -4 -25
    6 4 -25
    -6 -4 25
    -6 4 25
    6 -4 -24
    6 4 -24
    -6 -4 24
    6 -4 -23
    6 4 -23
    6 4 -22
    6 -4 -22
    6 -4 -21
    6 4 -21
    6 -4 -19
    6 4 -19
    -6 -4 19
    -6 4 19
    6 -4 -18
    6 4 -18
    -6 -4 18
    -6 4 18
    6 -4 -17
    6 4 -17
    -6 -4 17
    -6 4 17
    6 -4 -16
    6 4 -16
    -6 -4 16
    -6 4 16
    6 4 -15
    6 -4 -15
    -6 -4 15
    -6 4 15
    6 -4 -14
    6 4 -14
    -6 -4 14
    -6 4 14
    6 -4 -13
    6 4 -13
    -6 4 13
    -6 -4 13
    -6 -4 12
    -6 4 12
    6 -4 -12
    6 4 -12
    -6 4 11
    -6 -4 11
    6 4 -11
    6 -4 -11
    -6 4 10
    -6 -4 10
    6 -4 -10
    6 4 -10
    -6 4 9
    -6 -4 9
    6 -4 -9
    6 4 -9
    -6 4 8
    -6 -4 8
    6 -4 -8
    6 4 -8
    6 4 -7
    6 -4 -7
    -6 -4 7
    -6 4 7
    6 -4 -7
    -6 -4 6
    -6 4 6
    6 -4 -6
    6 4 -6
    6 -4 -6
    6 -4 -5
    6 4 -5
    -6 4 5
    -6 -4 5
    -6 -4 5
    6 -4 -5
    -6 -4 5
    6 -4 -4
    -6 -4 4
    -6 4 4
    6 -4 -4
    6 4 -4
    6 -4 -3
    6 4 -3
    6 -4 -3
    6 4 -2
    6 -4 -2
    6 -4 -2
    6 -4 -2
    6 -4 -1
    6 4 -1
    6 -4 -1
    6 -4 -1
    6 -4 0
    6 4 0
    6 -4 0
    -6 -4 0
    6 -4 0
    6 -4 1
    6 -4 1
    -6 -4 -1
    6 -4 2
    -6 -4 -2
    6 -4 2
    -6 -4 -3
    6 -4 3
    6 -4 3
    6 4 3
    -6 -4 -4
    -6 -4 -4
    -6 4 -4
    6 -4 4
    -6 -4 -5
    -6 -4 -5
    -6 4 -5
    6 4 6
    6 -4 6
    -6 -4 -6
    -6 -4 -6
    -6 4 -6
    6 4 7
    6 -4 7
    -6 -4 -7
    -6 4 -7
    -6 -4 -7
    6 4 8
    6 -4 8
    -6 4 -8
    -6 -4 -8
    -6 -4 -8
    -6 -4 -9
    6 4 9
    6 -4 9
    -6 -4 -9
    -6 4 -9
    6 4 10
    6 -4 10
    -6 -4 -10
    -6 -4 -10
    -6 4 -10
    6 -4 11
    6 4 11
    -6 -4 -11
    -6 -4 -11
    -6 4 -11
    6 4 12
    6 -4 12
    -6 -4 -12
    -6 4 -12
    -6 -4 -12
    6 -4 13
    6 4 13
    -6 -4 -13
    -6 4 -13
    -6 -4 -13
    -6 -4 -14
    -6 4 -14
    -6 -4 -14
    -6 -4 -15
    -6 4 -15
    -6 -4 -15
    -6 -4 -16
    -6 4 -16
    -6 -4 -17
    -6 4 -17
    -6 -4 -18
    -6 4 -18
    -6 -4 -19
    -6 4 -19
    -6 -4 -20
    -6 4 -20
    -6 4 -21
    -6 -4 -21
    6 -5 -26
    6 5 -26
    -6 -5 26
    -6 5 26
    6 -5 -25
    6 5 -25
    -6 -5 25
    -6 5 25
    6 -5 -24
    6 5 -24
    -6 -5 24
    -6 5 24
    6 -5 -23
    6 5 -23
    -6 -5 23
    -6 5 23
    6 -5 -22
    6 5 -22
    -6 -5 22
    -6 5 22
    -6 -5 21
    -6 5 21
    6 -5 -21
    6 5 -21
    -6 -5 20
    -6 5 20
    6 -5 -20
    6 5 -20
    -6 -5 19
    -6 5 19
    6 5 -19
    -6 -5 18
    -6 5 18
    6 -5 -18
    -6 -5 17
    -6 5 17
    6 -5 -17
    6 5 -17
    -6 -5 16
    -6 5 16
    6 -5 -16
    6 5 -16
    -6 -5 15
    -6 5 15
    6 -5 -15
    6 5 -15
    6 -5 -14
    6 5 -14
    -6 5 14
    -6 -5 14
    6 -5 -13
    6 5 -13
    -6 5 13
    -6 -5 13
    6 -5 -12
    6 5 -12
    -6 5 12
    -6 -5 12
    6 5 -11
    6 -5 -11
    -6 -5 11
    -6 5 11
    -6 -5 10
    -6 5 10
    6 -5 -10
    6 5 -10
    -6 -5 9
    -6 5 9
    6 -5 -9
    6 5 -9
    6 5 -8
    6 -5 -8
    -6 -5 8
    -6 5 8
    6 -5 -8
    6 -5 -7
    6 5 -7
    6 -5 -7
    -6 5 7
    -6 -5 7
    -6 -5 6
    -6 5 6
    6 -5 -6
    6 5 -6
    6 -5 -6
    -6 -5 6
    6 -5 -5
    6 -5 -5
    -6 5 5
    -6 -5 5
    6 -5 -5
    6 5 -5
    6 -5 -4
    6 -5 -4
    6 -5 -4
    6 5 -4
    6 5 -3
    6 -5 -3
    6 -5 -3
    6 -5 -3
    6 -5 -2
    6 5 -2
    6 -5 -2
    6 -5 -2
    6 -5 -1
    6 5 -1
    6 -5 -1
    6 -5 -1
    6 -5 0
    -6 -5 0
    6 -5 0
    6 5 0
    6 -5 0
    6 -5 1
    6 5 1
    -6 -5 -1
    6 -5 1
    6 -5 1
    -6 -5 -2
    6 -5 2
    6 -5 2
    6 -5 2
    6 -5 3
    -6 -5 -3
    6 -5 3
    6 -5 4
    6 5 4
    6 -5 4
    -6 -5 -4
    -6 -5 -5
    -6 5 -5
    6 -5 5
    -6 -5 -5
    6 -5 5
    6 5 5
    6 -5 6
    -6 -5 -6
    -6 5 -6
    -6 -5 -6
    6 5 6
    6 -5 6
    -6 -5 -7
    -6 5 -7
    -6 -5 -7
    6 5 7
    6 -5 7
    6 5 8
    6 -5 8
    -6 -5 -8
    -6 5 -8
    -6 -5 -8
    6 5 9
    6 -5 9
    -6 -5 -9
    -6 -5 -9
    -6 5 -9
    6 -5 10
    6 5 10
    -6 -5 -10
    -6 5 -10
    -6 -5 -10
    -6 -5 -11
    6 5 11
    6 -5 11
    -6 -5 -11
    -6 5 -11
    -6 5 -12
    -6 -5 -12
    -6 -5 -12
    -6 -5 -13
    -6 5 -13
    -6 -5 -13
    -6 5 -14
    -6 -5 -14
    -6 -5 -14
    -6 -5 -15
    -6 5 -15
    -6 -5 -15
    -6 -5 -16
    -6 5 -16
    -6 -5 -16
    -6 -5 -17
    -6 5 -17
    -6 -5 -18
    -6 5 -18
    -6 -5 -19
    -6 5 -19
    -6 -5 -20
    -6 5 -20
    -6 5 -21
    -6 -5 -21
    6 -6 -24
    -6 -6 22
    -6 6 22
    6 -6 -22
    6 6 -22
    -6 -6 21
    -6 6 21
    6 -6 -21
    6 6 -21
    -6 -6 20
    -6 6 20
    6 -6 -20
    6 6 -20
    6 -6 -19
    -6 6 19
    -6 -6 19
    6 6 -19
    6 -6 -18
    6 6 -18
    -6 -6 18
    -6 6 18
    6 -6 -17
    6 6 -17
    -6 -6 17
    -6 6 17
    -6 6 16
    -6 -6 16
    -6 -6 15
    -6 6 15
    6 -6 -15
    6 6 -15
    -6 6 14
    -6 -6 14
    6 -6 -14
    6 6 -14
    -6 6 13
    -6 -6 13
    6 -6 -13
    6 6 -13
    -6 6 12
    -6 -6 12
    6 -6 -12
    6 6 -12
    -6 6 11
    -6 -6 11
    6 6 -11
    6 -6 -11
    -6 6 10
    -6 -6 10
    6 -6 -10
    6 6 -10
    6 -6 -10
    -6 -6 9
    -6 6 9
    6 -6 -9
    6 6 -9
    6 -6 -9
    -6 6 8
    -6 -6 8
    6 -6 -8
    6 6 -8
    6 -6 -8
    6 -6 -8
    6 -6 -7
    -6 -6 7
    -6 6 7
    6 -6 -7
    6 -6 -7
    6 6 -7
    6 -6 -6
    6 -6 -6
    6 6 -6
    6 -6 -6
    6 -6 -5
    6 -6 -5
    6 6 -5
    6 -6 -5
    6 -6 -4
    6 -6 -4
    6 6 -4
    6 -6 -4
    6 -6 -3
    6 6 -3
    6 -6 -3
    6 -6 -3
    6 -6 -2
    6 6 -2
    6 -6 -2
    6 -6 -2
    6 -6 -1
    6 6 -1
    6 -6 -1
    6 -6 -1
    6 -6 0
    6 -6 0
    6 6 0
    -6 -6 0
    6 -6 0
    -6 -6 -1
    6 -6 1
    6 -6 1
    6 6 1
    6 -6 1
    -6 -6 -2
    6 -6 2
    6 6 2
    6 -6 2
    6 6 2
    6 -6 2
    6 6 3
    6 -6 3
    6 6 3
    6 -6 3
    6 -6 3
    -6 -6 -3
    6 -6 3
    6 6 4
    6 -6 4
    6 -6 4
    -6 -6 -4
    6 6 5
    6 -6 5
    6 -6 5
    -6 -6 -5
    6 -6 6
    6 6 6
    -6 -6 -6
    6 -6 7
    6 -6 7
    6 6 7
    -6 -6 -7
    -6 -6 -7
    6 -6 8
    6 -6 8
    6 6 8
    -6 -6 -8
    -6 -6 -8
    -6 6 -8
    6 -6 9
    -6 -6 -9
    -6 6 -9
    -6 -6 -9
    6 6 9
    6 -6 9
    -6 -6 -10
    -6 6 -10
    -6 -6 -10
    -6 -6 -11
    -6 6 -11
    -6 -6 -11
    -6 -6 -12
    -6 -6 -12
    -6 6 -12
    -6 -6 -13
    -6 -6 -13
    -6 6 -13
    -6 -6 -14
    -6 6 -14
    -6 -6 -14
    -6 -6 -15
    -6 -6 -15
    -6 -6 -16
    -6 -6 -16
    -6 6 -16
    -6 -6 -17
    -6 6 -17
    6 -7 -22
    6 -7 -21
    6 -7 -20
    6 -7 -19
    6 -7 -18
    6 -7 -17
    6 -7 -16
    6 -7 -15
    6 -7 -14
    6 -7 -13
    6 -7 -12
    6 -7 -11
    6 -7 -10
    6 -7 -9
    6 -7 -8
    6 -7 -7
    6 -7 -7
    6 -7 -6
    6 -7 -6
    6 -7 -5
    6 -7 -5
    6 -7 -4
    6 -7 -4
    6 -7 -3
    6 -7 -3
    6 -7 -2
    6 -7 -2
    6 -7 -1
    6 -7 -1
    -6 -7 0
    6 -7 0
    6 -7 0
    6 -7 1
    6 -7 1
    -6 -7 -1
    6 -7 2
    6 -7 2
    -6 -7 -2
    6 -7 3
    6 -7 3
    -6 -7 -3
    6 -7 4
    -6 -7 -4
    6 -7 5
    -6 -7 -5
    6 -7 6
    -6 -7 -6
    6 -7 7
    -6 -7 -7
    6 -7 8
    -6 -7 -8
    6 -7 9
    -6 -7 -9
    6 -7 10
    -6 -7 -10
    6 -7 11
    -6 -7 -11
    6 -7 12
    -6 -7 -12
    6 -7 13
    -6 -7 -13
    -6 -7 -14
    -6 -7 -15
    -6 -7 -16
    -6 -7 -17
    6 -8 -20
    6 -8 -19
    6 -8 -18
    6 -8 -17
    6 -8 -16
    6 -8 -15
    6 -8 -14
    6 -8 -13
    6 -8 -12
    6 -8 -11
    6 -8 -10
    6 -8 -9
    6 -8 -8
    6 -8 -7
    6 -8 -7
    6 -8 -6
    6 -8 -6
    6 -8 -5
    6 -8 -5
    6 -8 -4
    6 -8 -4
    6 -8 -3
    6 -8 -3
    6 -8 -2
    6 -8 -2
    6 -8 -1
    6 -8 -1
    6 -8 0
    6 -8 0
    6 -8 1
    -6 -8 -1
    6 -8 1
    6 -8 2
    -6 -8 -2
    6 -8 2
    6 -8 3
    -6 -8 -3
    6 -8 4
    -6 -8 -4
    6 -8 5
    -6 -8 -5
    6 -8 6
    -6 -8 -6
    6 -8 7
    -6 -8 -7
    -6 -8 -8
    6 -8 8
    -6 -8 -9
    6 -8 9
    -6 -8 -10
    6 -8 10
    -6 -8 -11
    6 -8 11
    -6 -8 -12
    6 -8 12
    -6 -8 -13
    6 -8 13
    -6 -8 -14
    6 -8 14
    -6 -8 -15
    6 -8 15
    -6 -8 -16
    6 -9 -18
    6 -9 -17
    6 -9 -16
    6 -9 -15
    6 -9 -14
    6 -9 -13
    6 -9 -12
    6 -9 -11
    6 -9 -10
    6 -9 -9
    6 -9 -8
    6 -9 -7
    6 -9 -6
    6 -9 -6
    6 -9 -5
    6 -9 -5
    6 -9 -4
    6 -9 -4
    6 -9 -3
    6 -9 -3
    6 -9 -2
    6 -9 -2
    6 -9 -1
    6 -9 -1
    6 -9 0
    6 -9 0
    6 -9 1
    6 -9 2
    -6 -9 -2
    6 -9 3
    -6 -9 -3
    6 -9 4
    -6 -9 -4
    6 -9 5
    -6 -9 -5
    6 -9 6
    -6 -9 -6
    6 -9 7
    -6 -9 -7
    6 -9 8
    -6 -9 -8
    6 -9 9
    -6 -9 -9
    6 -9 10
    -6 -9 -10
    6 -9 11
    -6 -9 -11
    -6 -9 -12
    6 -9 12
    -6 -9 -13
    6 -9 13
    6 -10 -14
    6 -10 -13
    6 -10 -12
    6 -10 -11
    6 -10 -10
    6 -10 -9
    6 -10 -8
    6 -10 -7
    6 -10 -6
    6 -10 -5
    6 -10 -5
    6 -10 -4
    6 -10 -4
    6 -10 -3
    6 -10 -3
    6 -10 -2
    6 -10 -2
    6 -10 -1
    6 -10 0
    6 -10 1
    6 -10 2
    -6 -10 -3
    6 -10 3
    -6 -10 -4
    6 -10 4
    -6 -10 -5
    6 -10 5
    -6 -10 -6
    6 -10 6
    -6 -10 -7
    6 -10 7
    -6 -10 -8
    6 -10 8
    -6 -10 -9
    6 -10 9
    6 -10 10
    6 -11 -10
    6 -11 -9
    6 -11 -8
    6 -11 -7
    6 -11 -6
    6 -11 -5
    6 -11 -4
    6 -11 -3
    6 -11 -2
    6 -11 -1
    6 -11 0
    6 -11 1
    6 -11 2
    6 -11 3
    6 -11 4
    6 -11 5
    -7 0 28
    7 0 -28
    7 0 -27
    7 0 -26
    7 0 -25
    7 0 -23
    7 0 -22
    7 0 -21
    7 0 -20
    7 0 -19
    7 0 -18
    7 0 -17
    -7 0 17
    7 0 -16
    -7 0 16
    7 0 -15
    -7 0 15
    7 0 -14
    -7 0 14
    7 0 -13
    -7 0 13
    7 0 -12
    -7 0 12
    7 0 -11
    -7 0 11
    -7 0 10
    7 0 -10
    -7 0 9
    7 0 -9
    7 0 -8
    -7 0 8
    7 0 -7
    7 0 -6
    7 0 -5
    7 0 -5
    7 0 -4
    7 0 -4
    7 0 -3
    7 0 -3
    7 0 -2
    7 0 -2
    7 0 -1
    7 0 0
    7 0 1
    7 0 2
    -7 0 -2
    -7 0 -3
    7 0 3
    -7 0 -4
    -7 0 -5
    -7 0 -6
    -7 0 -7
    -7 0 -8
    7 0 8
    -7 0 -9
    7 0 9
    -7 0 -10
    7 0 10
    7 0 11
    -7 0 -11
    7 0 12
    -7 0 -12
    7 0 13
    -7 0 -13
    7 0 14
    -7 0 -14
    7 0 15
    -7 0 -15
    7 0 16
    -7 0 -16
    -7 0 -17
    -7 0 -18
    -7 0 -19
    -7 0 -20
    -7 0 -21
    -7 0 -22
    7 -1 -28
    7 1 -28
    -7 1 28
    7 -1 -27
    7 1 -27
    -7 -1 27
    -7 1 27
    7 -1 -26
    7 1 -26
    7 -1 -25
    7 1 -25
    7 1 -23
    7 -1 -23
    7 -1 -22
    7 1 -22
    7 -1 -21
    7 1 -21
    7 -1 -20
    7 1 -20
    7 -1 -19
    7 1 -19
    7 -1 -18
    7 1 -18
    7 1 -17
    7 -1 -17
    -7 -1 17
    -7 1 17
    7 1 -16
    7 -1 -16
    -7 -1 16
    -7 1 16
    7 1 -15
    7 -1 -15
    -7 -1 15
    -7 1 15
    7 1 -14
    7 -1 -14
    -7 -1 14
    -7 1 14
    7 1 -13
    7 -1 -13
    -7 -1 13
    -7 1 13
    -7 -1 12
    -7 1 12
    7 -1 -12
    7 1 -12
    -7 1 11
    -7 -1 11
    7 1 -11
    7 -1 -11
    7 1 -10
    7 -1 -10
    -7 -1 10
    -7 1 10
    7 -1 -9
    7 1 -9
    -7 1 9
    -7 -1 9
    7 -1 -8
    7 1 -8
    -7 -1 8
    -7 1 8
    -7 -1 7
    -7 1 7
    7 1 -7
    7 -1 -7
    -7 1 6
    -7 -1 6
    7 1 -6
    7 -1 -6
    7 -1 -6
    -7 1 5
    -7 -1 5
    7 1 -5
    7 -1 -5
    7 -1 -5
    -7 1 4
    -7 -1 4
    7 -1 -4
    7 1 -4
    7 -1 -4
    7 -1 -3
    7 1 -3
    -7 -1 3
    -7 1 3
    7 1 -3
    7 -1 -3
    7 1 -2
    7 -1 -2
    7 1 -2
    7 -1 -2
    7 1 -1
    7 -1 -1
    7 -1 -1
    7 1 -1
    7 -1 0
    7 1 0
    7 -1 1
    7 1 1
    7 -1 1
    7 -1 2
    7 -1 2
    -7 -1 -2
    -7 1 -2
    -7 1 -3
    -7 -1 -3
    -7 1 -4
    -7 -1 -4
    -7 -1 -5
    -7 1 -5
    -7 -1 -6
    -7 1 -6
    -7 -1 -7
    -7 1 -7
    -7 -1 -7
    7 1 8
    7 -1 8
    -7 -1 -8
    -7 1 -8
    -7 -1 -8
    7 1 9
    7 -1 9
    -7 -1 -9
    -7 1 -9
    -7 -1 -9
    7 1 10
    7 -1 10
    -7 -1 -10
    -7 1 -10
    -7 -1 -10
    -7 -1 -11
    -7 1 -11
    7 1 11
    7 -1 11
    -7 -1 -12
    -7 1 -12
    7 1 12
    -7 -1 -13
    -7 1 -13
    7 1 13
    7 -1 13
    -7 -1 -14
    -7 1 -14
    7 1 14
    7 -1 14
    -7 -1 -15
    -7 1 -15
    7 -1 15
    7 1 15
    -7 -1 -16
    -7 1 -16
    7 -1 16
    7 1 16
    -7 -1 -17
    -7 1 -17
    -7 -1 -18
    -7 1 -18
    -7 -1 -19
    -7 1 -19
    -7 -1 -20
    -7 1 -20
    -7 -1 -21
    -7 1 -21
    -7 -2 27
    -7 2 27
    7 -2 -27
    -7 -2 26
    -7 2 26
    7 2 -26
    7 -2 -26
    7 -2 -25
    7 2 -25
    -7 -2 25
    -7 2 25
    7 -2 -24
    7 2 -24
    7 -2 -23
    7 2 -23
    7 -2 -22
    7 2 -22
    7 -2 -21
    7 2 -21
    7 -2 -20
    7 2 -20
    -7 -2 19
    -7 2 19
    7 -2 -19
    7 2 -19
    -7 -2 18
    -7 2 18
    7 -2 -18
    7 2 -18
    -7 -2 17
    -7 2 17
    7 -2 -17
    7 2 -17
    -7 -2 16
    -7 2 16
    7 -2 -16
    -7 -2 15
    -7 2 15
    7 2 -15
    7 -2 -15
    -7 -2 14
    -7 2 14
    7 -2 -14
    7 2 -14
    -7 -2 13
    -7 2 13
    7 2 -13
    7 -2 -13
    7 -2 -12
    7 2 -12
    -7 -2 12
    -7 2 12
    7 -2 -11
    7 2 -11
    -7 2 11
    -7 -2 11
    7 2 -10
    7 -2 -10
    -7 2 10
    -7 -2 10
    7 -2 -9
    7 2 -9
    -7 2 9
    -7 -2 9
    7 2 -8
    7 -2 -8
    -7 -2 8
    -7 2 8
    -7 -2 7
    -7 2 7
    7 -2 -7
    7 2 -7
    7 -2 -7
    7 2 -6
    -7 -2 6
    -7 2 6
    7 -2 -6
    7 -2 -6
    7 -2 -5
    7 2 -5
    7 -2 -5
    -7 2 5
    -7 -2 5
    -7 -2 5
    7 -2 -4
    7 2 -4
    7 -2 -4
    -7 -2 4
    -7 2 4
    7 2 -3
    7 -2 -3
    7 -2 -3
    -7 -2 3
    -7 2 3
    7 -2 -2
    7 2 -2
    7 -2 -2
    7 2 -1
    7 -2 -1
    7 2 -1
    7 -2 -1
    7 2 0
    7 -2 0
    7 -2 1
    7 2 1
    7 -2 2
    -7 -2 -3
    -7 2 -3
    -7 -2 -4
    -7 -2 -4
    -7 2 -4
    -7 -2 -5
    -7 2 -5
    -7 -2 -5
    -7 -2 -6
    -7 2 -6
    -7 -2 -6
    -7 2 -7
    -7 -2 -7
    -7 -2 -7
    -7 -2 -8
    7 2 8
    7 -2 8
    -7 -2 -8
    -7 2 -8
    -7 -2 -9
    7 2 9
    7 -2 9
    -7 2 -9
    -7 -2 -9
    -7 -2 -10
    -7 -2 -10
    -7 2 -10
    7 2 10
    7 -2 10
    -7 -2 -11
    7 2 11
    7 -2 11
    -7 -2 -11
    -7 2 -11
    -7 -2 -12
    7 2 12
    7 -2 12
    -7 -2 -12
    -7 2 -12
    7 2 13
    7 -2 13
    -7 -2 -13
    -7 2 -13
    7 2 14
    7 -2 14
    -7 -2 -14
    -7 2 -14
    7 2 15
    7 -2 15
    -7 -2 -15
    -7 2 -15
    -7 -2 -16
    -7 2 -16
    -7 -2 -17
    -7 2 -17
    -7 -2 -18
    -7 2 -18
    -7 -2 -19
    -7 2 -19
    -7 -2 -20
    -7 2 -20
    -7 2 -21
    -7 -2 -21
    -7 -3 27
    -7 3 27
    7 -3 -27
    7 3 -27
    -7 -3 26
    -7 3 26
    7 -3 -26
    7 3 -26
    7 3 -25
    7 -3 -25
    -7 -3 25
    -7 3 25
    7 -3 -24
    7 3 -24
    -7 -3 24
    -7 3 24
    -7 -3 23
    -7 3 23
    7 -3 -22
    7 3 -22
    -7 -3 22
    -7 3 22
    7 -3 -21
    7 3 -21
    -7 -3 21
    -7 3 21
    7 -3 -20
    7 3 -20
    -7 -3 20
    -7 3 20
    7 -3 -19
    7 3 -19
    -7 -3 19
    -7 3 19
    7 -3 -18
    7 3 -18
    -7 3 18
    -7 -3 18
    7 -3 -17
    7 3 -17
    -7 -3 17
    -7 3 17
    7 -3 -16
    7 3 -16
    -7 -3 16
    -7 3 16
    7 -3 -15
    7 3 -15
    -7 -3 15
    -7 3 15
    7 -3 -14
    7 3 -14
    -7 -3 14
    -7 3 14
    -7 3 13
    -7 -3 13
    7 -3 -13
    7 3 -13
    -7 -3 12
    -7 3 12
    7 -3 -12
    7 3 -12
    7 -3 -11
    7 3 -11
    -7 -3 11
    -7 3 11
    7 -3 -10
    7 3 -10
    -7 -3 10
    -7 3 10
    7 -3 -9
    7 3 -9
    -7 -3 9
    -7 3 9
    7 3 -8
    -7 3 8
    -7 -3 8
    7 -3 -8
    7 -3 -7
    7 3 -7
    7 -3 -7
    -7 -3 7
    -7 3 7
    7 -3 -6
    7 3 -6
    -7 3 6
    -7 -3 6
    -7 -3 6
    7 -3 -6
    7 -3 -5
    7 3 -5
    7 -3 -5
    -7 -3 5
    -7 3 5
    -7 -3 5
    -7 3 4
    -7 -3 4
    7 -3 -4
    7 3 -4
    7 -3 -4
    7 -3 -3
    7 3 -3
    7 -3 -3
    7 -3 -2
    7 3 -2
    7 -3 -2
    7 -3 -1
    7 3 -1
    7 -3 -1
    7 -3 0
    7 3 0
    7 -3 0
    7 -3 0
    7 -3 1
    7 -3 1
    7 3 2
    7 -3 2
    7 -3 2
    -7 -3 -3
    -7 3 -3
    7 -3 3
    -7 -3 -3
    -7 3 -4
    -7 -3 -4
    -7 -3 -4
    -7 -3 -5
    -7 3 -5
    -7 -3 -5
    -7 -3 -6
    -7 -3 -6
    -7 3 -6
    7 3 7
    7 -3 7
    -7 -3 -7
    -7 3 -7
    -7 -3 -7
    7 -3 8
    7 3 8
    -7 -3 -8
    -7 -3 -8
    -7 3 -8
    7 -3 9
    -7 3 -9
    -7 -3 -9
    7 3 9
    -7 -3 -9
    -7 -3 -10
    -7 3 -10
    7 -3 10
    7 3 10
    -7 -3 -10
    -7 3 -11
    -7 -3 -11
    7 3 11
    7 -3 11
    -7 -3 -11
    -7 -3 -12
    -7 3 -12
    -7 -3 -12
    7 3 12
    7 -3 12
    7 3 13
    7 -3 13
    -7 -3 -13
    -7 -3 -13
    -7 3 -13
    -7 -3 -14
    -7 3 -14
    7 3 14
    7 -3 14
    -7 -3 -15
    -7 3 -15
    7 3 15
    7 -3 15
    -7 -3 -16
    -7 3 -16
    -7 -3 -17
    -7 3 -17
    -7 -3 -18
    -7 3 -18
    -7 -3 -19
    -7 3 -19
    -7 -3 -20
    -7 3 -20
    -7 -3 -21
    -7 3 -21
    -7 4 27
    7 -4 -26
    7 4 -26
    -7 -4 26
    -7 4 26
    7 -4 -25
    7 4 -25
    -7 -4 25
    -7 4 25
    7 4 -24
    7 -4 -24
    -7 -4 24
    -7 4 24
    7 4 -23
    7 -4 -23
    -7 -4 23
    -7 4 23
    -7 -4 22
    -7 4 22
    7 -4 -21
    7 4 -21
    -7 -4 21
    -7 4 21
    7 -4 -20
    7 4 -20
    -7 -4 20
    -7 4 20
    7 -4 -19
    7 4 -19
    -7 -4 19
    -7 4 19
    7 -4 -18
    7 4 -18
    -7 -4 18
    -7 4 18
    7 -4 -17
    7 4 -17
    -7 -4 17
    -7 4 17
    7 4 -16
    7 -4 -16
    -7 -4 16
    -7 4 16
    7 4 -15
    7 -4 -15
    -7 4 15
    -7 -4 15
    7 4 -14
    7 -4 -14
    -7 -4 14
    -7 4 14
    7 -4 -13
    7 4 -13
    -7 -4 13
    -7 4 13
    7 -4 -12
    7 4 -12
    -7 -4 12
    -7 4 12
    -7 -4 11
    -7 4 11
    7 -4 -11
    7 4 -11
    -7 -4 10
    -7 4 10
    7 4 -10
    7 -4 -10
    7 -4 -9
    7 4 -9
    -7 -4 9
    -7 4 9
    7 -4 -8
    -7 4 8
    -7 -4 8
    7 -4 -8
    7 4 -8
    -7 -4 7
    -7 4 7
    7 -4 -7
    7 4 -7
    7 -4 -7
    7 -4 -6
    7 -4 -6
    7 4 -6
    -7 4 6
    -7 -4 6
    7 -4 -5
    -7 -4 5
    -7 4 5
    7 4 -5
    7 -4 -5
    7 4 -4
    7 -4 -4
    7 -4 -4
    7 -4 -3
    7 -4 -3
    7 4 -3
    7 -4 -2
    7 -4 -2
    7 4 -2
    7 -4 -2
    7 -4 -1
    7 -4 -1
    7 4 -1
    7 -4 -1
    7 -4 0
    7 4 0
    7 -4 0
    7 -4 0
    7 -4 1
    7 -4 1
    7 -4 1
    7 -4 2
    7 -4 2
    -7 -4 -2
    7 -4 3
    -7 -4 -3
    7 -4 4
    -7 -4 -4
    -7 -4 -4
    7 -4 5
    -7 -4 -5
    -7 -4 -5
    -7 4 -5
    7 4 6
    7 -4 6
    -7 -4 -6
    -7 -4 -6
    -7 4 -6
    7 4 7
    7 -4 7
    -7 -4 -7
    -7 4 -7
    -7 -4 -7
    -7 -4 -8
    7 -4 8
    7 4 8
    -7 -4 -8
    -7 4 -8
    7 4 9
    7 -4 9
    -7 -4 -9
    -7 -4 -9
    -7 4 -9
    7 -4 10
    7 4 10
    -7 -4 -10
    -7 -4 -10
    -7 4 -10
    -7 -4 -11
    -7 -4 -11
    -7 4 -11
    7 4 11
    7 -4 11
    7 4 12
    7 -4 12
    -7 -4 -12
    -7 4 -12
    -7 -4 -12
    7 -4 13
    7 4 13
    -7 -4 -13
    -7 4 -13
    -7 -4 -13
    -7 -4 -14
    7 -4 14
    -7 -4 -14
    -7 4 -14
    -7 4 -15
    -7 -4 -15
    -7 4 -16
    -7 -4 -16
    -7 4 -17
    -7 -4 -17
    -7 4 -18
    -7 -4 -18
    -7 -4 -19
    -7 4 -19
    -7 -4 -20
    -7 4 -20
    -7 -5 26
    -7 5 26
    7 -5 -26
    7 5 -26
    -7 -5 25
    -7 5 25
    7 -5 -25
    7 5 -25
    -7 -5 24
    -7 5 24
    7 -5 -24
    7 5 -24
    -7 -5 23
    -7 5 23
    7 -5 -23
    7 5 -23
    7 -5 -22
    7 5 -22
    -7 -5 22
    -7 5 22
    7 -5 -21
    7 5 -21
    -7 -5 21
    -7 5 21
    -7 -5 20
    -7 5 20
    -7 -5 19
    7 -5 -19
    7 5 -19
    -7 5 19
    -7 5 18
    -7 -5 18
    7 -5 -18
    7 5 -18
    -7 5 17
    -7 -5 17
    7 -5 -17
    7 5 -17
    -7 -5 16
    -7 5 16
    7 -5 -16
    7 5 -16
    -7 -5 15
    -7 5 15
    7 -5 -15
    7 5 -15
    7 5 -14
    7 -5 -14
    -7 5 14
    -7 -5 14
    7 -5 -13
    7 5 -13
    -7 -5 13
    -7 5 13
    7 5 -12
    7 -5 -12
    -7 -5 12
    -7 5 12
    7 5 -11
    7 -5 -11
    -7 5 11
    -7 -5 11
    7 -5 -10
    7 5 -10
    -7 -5 10
    -7 5 10
    7 -5 -9
    7 5 -9
    -7 5 9
    -7 -5 9
    7 -5 -8
    7 5 -8
    7 -5 -8
    -7 -5 8
    -7 5 8
    7 -5 -7
    7 5 -7
    -7 -5 7
    -7 5 7
    7 -5 -7
    7 -5 -6
    7 5 -6
    7 -5 -6
    -7 5 6
    -7 -5 6
    7 -5 -5
    7 5 -5
    7 -5 -5
    7 -5 -5
    7 -5 -4
    7 5 -4
    7 -5 -4
    7 -5 -4
    7 5 -3
    7 -5 -3
    7 -5 -3
    7 -5 -3
    7 -5 -2
    7 -5 -2
    7 5 -2
    7 -5 -2
    7 -5 -1
    7 -5 -1
    7 -5 -1
    7 5 -1
    7 -5 0
    7 -5 0
    7 -5 0
    7 5 0
    7 -5 1
    -7 -5 -1
    7 5 1
    7 -5 1
    7 -5 1
    -7 -5 -2
    7 -5 2
    7 5 2
    7 -5 2
    7 -5 2
    7 -5 3
    -7 -5 -3
    7 -5 4
    -7 -5 -4
    7 -5 5
    -7 -5 -5
    7 5 5
    7 -5 5
    -7 -5 -6
    7 -5 6
    7 5 6
    -7 -5 -6
    -7 5 -6
    7 -5 6
    7 -5 7
    7 -5 7
    7 5 7
    -7 -5 -7
    -7 5 -7
    -7 -5 -7
    7 5 8
    7 -5 8
    -7 -5 -8
    -7 5 -8
    -7 -5 -8
    -7 5 -9
    -7 -5 -9
    7 5 9
    7 -5 9
    -7 -5 -9
    -7 -5 -10
    -7 5 -10
    7 5 10
    7 -5 10
    -7 -5 -10
    -7 -5 -11
    -7 5 -11
    7 5 11
    7 -5 11
    -7 -5 -11
    -7 5 -12
    -7 -5 -12
    7 5 12
    7 -5 12
    -7 -5 -12
    -7 -5 -13
    -7 5 -13
    -7 -5 -13
    -7 5 -14
    -7 -5 -14
    -7 -5 -14
    -7 -5 -15
    -7 5 -15
    -7 -5 -16
    -7 5 -16
    -7 -5 -17
    -7 5 -17
    -7 -5 -18
    -7 5 -18
    -7 5 -19
    -7 -5 -19
    -7 -5 -20
    -7 5 -20
    -7 6 22
    7 -6 -22
    -7 -6 21
    -7 6 21
    7 -6 -21
    7 6 -21
    7 -6 -20
    7 6 -20
    -7 -6 20
    -7 6 20
    7 -6 -19
    7 6 -19
    -7 -6 19
    -7 6 19
    -7 6 18
    -7 -6 18
    -7 6 17
    -7 -6 17
    7 -6 -17
    7 6 -17
    -7 -6 16
    -7 6 16
    7 -6 -16
    7 6 -16
    -7 -6 15
    -7 6 15
    7 -6 -15
    7 6 -15
    -7 -6 14
    -7 6 14
    7 -6 -14
    7 6 -14
    -7 -6 13
    -7 6 13
    7 6 -13
    7 -6 -13
    7 -6 -12
    7 6 -12
    -7 -6 12
    -7 6 12
    7 6 -11
    7 -6 -11
    -7 6 11
    -7 -6 11
    7 -6 -10
    7 6 -10
    -7 -6 10
    -7 6 10
    7 -6 -9
    7 6 -9
    -7 -6 9
    -7 6 9
    7 -6 -9
    -7 -6 8
    7 -6 -8
    -7 6 8
    7 -6 -8
    7 6 -8
    7 -6 -8
    7 6 -7
    7 -6 -7
    7 -6 -7
    -7 -6 7
    -7 6 7
    7 -6 -7
    7 -6 -6
    7 6 -6
    7 -6 -6
    7 -6 -6
    7 -6 -5
    7 6 -5
    7 -6 -5
    7 -6 -5
    7 -6 -4
    7 6 -4
    7 -6 -4
    7 -6 -4
    7 -6 -3
    7 6 -3
    7 -6 -3
    7 -6 -3
    7 -6 -2
    7 -6 -2
    7 6 -2
    7 -6 -2
    7 -6 -1
    7 6 -1
    7 -6 -1
    7 -6 -1
    7 -6 0
    7 -6 0
    7 6 0
    7 -6 0
    7 -6 1
    -7 -6 -1
    7 6 1
    7 -6 1
    7 -6 1
    7 -6 2
    -7 -6 -2
    7 -6 2
    7 6 2
    7 -6 2
    -7 -6 -3
    7 6 3
    7 -6 3
    7 6 3
    7 -6 3
    7 -6 3
    7 6 4
    7 -6 4
    -7 -6 -4
    7 -6 4
    -7 -6 -5
    7 -6 5
    7 6 5
    7 -6 5
    -7 -6 -6
    7 6 6
    7 -6 6
    7 -6 6
    -7 -6 -7
    7 -6 7
    7 6 7
    7 -6 7
    -7 -6 -8
    7 6 8
    7 -6 8
    -7 -6 -8
    7 -6 8
    -7 -6 -9
    7 6 9
    7 -6 9
    -7 6 -9
    -7 -6 -9
    7 -6 9
    -7 -6 -10
    7 6 10
    7 -6 10
    7 -6 10
    -7 6 -10
    -7 -6 -10
    -7 -6 -11
    -7 6 -11
    -7 -6 -11
    -7 -6 -12
    -7 -6 -12
    -7 6 -12
    -7 -6 -13
    -7 6 -13
    -7 -6 -13
    -7 -6 -14
    -7 -6 -14
    -7 6 -14
    -7 -6 -15
    -7 -6 -15
    -7 -6 -16
    -7 6 -16
    7 -7 -22
    7 -7 -21
    7 -7 -20
    7 -7 -19
    7 -7 -18
    7 -7 -17
    7 -7 -16
    7 -7 -15
    7 -7 -14
    7 -7 -13
    7 -7 -12
    7 -7 -11
    7 -7 -10
    7 -7 -9
    7 -7 -8
    7 -7 -8
    7 -7 -7
    7 -7 -7
    7 -7 -6
    7 -7 -6
    7 -7 -5
    7 -7 -5
    7 -7 -4
    7 -7 -4
    7 -7 -3
    7 -7 -3
    7 -7 -2
    7 -7 -2
    7 -7 -1
    7 -7 -1
    7 -7 0
    7 -7 0
    7 -7 1
    7 -7 1
    -7 -7 -1
    7 -7 2
    -7 -7 -2
    7 -7 3
    -7 -7 -3
    7 -7 4
    -7 -7 -4
    7 -7 5
    -7 -7 -5
    7 -7 6
    -7 -7 -6
    7 -7 7
    -7 -7 -7
    7 -7 8
    -7 -7 -8
    7 -7 9
    -7 -7 -9
    7 -7 10
    -7 -7 -10
    7 -7 11
    -7 -7 -11
    7 -7 12
    -7 -7 -12
    7 -7 13
    -7 -7 -13
    7 -7 14
    -7 -7 -14
    7 -7 15
    -7 -7 -15
    7 -7 16
    7 -8 -20
    7 -8 -19
    7 -8 -18
    7 -8 -17
    7 -8 -16
    7 -8 -15
    7 -8 -14
    7 -8 -13
    7 -8 -12
    7 -8 -11
    7 -8 -10
    7 -8 -9
    7 -8 -8
    7 -8 -7
    7 -8 -7
    7 -8 -6
    7 -8 -6
    7 -8 -5
    7 -8 -5
    7 -8 -4
    7 -8 -4
    7 -8 -3
    7 -8 -3
    7 -8 -2
    7 -8 -2
    7 -8 -1
    7 -8 -1
    7 -8 0
    7 -8 0
    7 -8 1
    7 -8 2
    -7 -8 -2
    -7 -8 -3
    7 -8 3
    -7 -8 -4
    7 -8 4
    -7 -8 -5
    7 -8 5
    -7 -8 -6
    7 -8 6
    -7 -8 -7
    7 -8 7
    -7 -8 -8
    7 -8 8
    7 -8 9
    -7 -8 -9
    7 -8 10
    -7 -8 -10
    7 -8 11
    -7 -8 -11
    7 -8 12
    -7 -8 -12
    7 -8 13
    -7 -8 -13
    7 -8 14
    -7 -8 -14
    -7 -8 -15
    7 -9 -17
    7 -9 -16
    7 -9 -15
    7 -9 -14
    7 -9 -13
    7 -9 -12
    7 -9 -11
    7 -9 -10
    7 -9 -9
    7 -9 -8
    7 -9 -7
    7 -9 -6
    7 -9 -6
    7 -9 -5
    7 -9 -5
    7 -9 -4
    7 -9 -4
    7 -9 -3
    7 -9 -3
    7 -9 -2
    7 -9 -2
    7 -9 -1
    7 -9 0
    7 -9 1
    7 -9 2
    7 -9 3
    -7 -9 -3
    -7 -9 -4
    7 -9 4
    -7 -9 -5
    7 -9 5
    -7 -9 -6
    7 -9 6
    -7 -9 -7
    7 -9 7
    -7 -9 -8
    7 -9 8
    -7 -9 -9
    7 -9 9
    -7 -9 -10
    7 -9 10
    -7 -9 -11
    7 -9 11
    -7 -9 -12
    7 -10 -14
    7 -10 -13
    7 -10 -12
    7 -10 -11
    7 -10 -10
    7 -10 -9
    7 -10 -8
    7 -10 -7
    7 -10 -6
    7 -10 -5
    7 -10 -5
    7 -10 -4
    7 -10 -4
    7 -10 -3
    7 -10 -2
    7 -10 -1
    7 -10 0
    7 -10 1
    7 -10 2
    7 -10 3
    7 -10 4
    7 -10 5
    -7 -10 -5
    7 -10 6
    -7 -10 -6
    7 -10 7
    -7 -10 -7
    7 -10 8
    -7 -10 -8
    7 -11 -9
    7 -11 -8
    7 -11 -7
    7 -11 -4
    7 -11 -3
    7 -11 -2
    7 -11 -1
    7 -11 0
    7 -11 1
    7 -11 2
    -8 0 27
    8 0 -27
    -8 0 26
    8 0 -26
    -8 0 25
    -8 0 24
    8 0 -24
    -8 0 23
    8 0 -23
    -8 0 22
    8 0 -22
    -8 0 21
    8 0 -21
    -8 0 20
    8 0 -20
    -8 0 19
    8 0 -19
    -8 0 18
    8 0 -18
    -8 0 17
    8 0 -17
    -8 0 16
    8 0 -16
    -8 0 15
    8 0 -15
    -8 0 14
    8 0 -14
    -8 0 13
    8 0 -13
    -8 0 12
    8 0 -12
    -8 0 11
    8 0 -11
    -8 0 10
    8 0 -10
    -8 0 9
    8 0 -9
    8 0 -8
    -8 0 8
    8 0 -7
    -8 0 7
    8 0 -6
    -8 0 6
    8 0 -5
    8 0 -5
    -8 0 5
    -8 0 4
    8 0 -4
    8 0 -4
    -8 0 3
    8 0 -3
    8 0 -3
    8 0 -2
    8 0 -2
    8 0 -1
    8 0 -1
    8 0 0
    8 0 1
    8 0 2
    -8 0 -3
    8 0 3
    -8 0 -4
    -8 0 -5
    -8 0 -6
    -8 0 -7
    -8 0 -8
    -8 0 -9
    8 0 9
    -8 0 -10
    8 0 10
    8 0 11
    -8 0 -11
    8 0 12
    -8 0 -12
    8 0 13
    -8 0 -13
    8 0 14
    -8 0 -14
    8 0 15
    -8 0 -15
    8 0 16
    -8 0 -16
    -8 0 -17
    -8 0 -18
    -8 0 -19
    -8 0 -20
    -8 0 -21
    8 -1 -27
    8 1 -27
    -8 -1 27
    -8 1 27
    8 -1 -26
    8 1 -26
    -8 -1 26
    -8 1 26
    -8 -1 25
    -8 1 25
    -8 -1 24
    -8 1 24
    8 -1 -24
    8 1 -24
    -8 -1 23
    -8 1 23
    8 -1 -23
    8 1 -23
    -8 -1 22
    -8 1 22
    8 -1 -22
    8 1 -22
    -8 -1 21
    -8 1 21
    8 -1 -21
    8 1 -21
    -8 -1 20
    8 -1 -20
    8 1 -20
    -8 -1 19
    -8 1 19
    8 1 -19
    8 -1 -19
    -8 -1 18
    -8 1 18
    8 1 -18
    8 -1 -18
    -8 -1 17
    -8 1 17
    8 -1 -17
    8 1 -17
    -8 -1 16
    -8 1 16
    8 -1 -16
    8 1 -16
    -8 -1 15
    -8 1 15
    8 -1 -15
    8 1 -15
    8 -1 -14
    8 1 -14
    -8 -1 14
    -8 1 14
    8 -1 -13
    8 1 -13
    -8 -1 13
    -8 1 13
    8 1 -12
    8 -1 -12
    -8 -1 12
    -8 1 12
    8 1 -11
    8 -1 -11
    -8 -1 11
    -8 1 11
    8 1 -10
    8 -1 -10
    -8 -1 10
    -8 1 10
    -8 -1 9
    -8 1 9
    8 -1 -9
    8 1 -9
    -8 -1 8
    -8 1 8
    8 1 -8
    8 -1 -8
    8 -1 -7
    8 1 -7
    -8 -1 7
    -8 1 7
    8 -1 -6
    8 1 -6
    8 -1 -6
    -8 1 6
    -8 -1 6
    8 -1 -5
    8 1 -5
    8 -1 -5
    -8 -1 5
    -8 1 5
    -8 -1 4
    -8 1 4
    8 1 -4
    8 -1 -4
    8 -1 -4
    8 1 -3
    8 -1 -3
    8 1 -3
    8 -1 -3
    8 -1 -2
    8 1 -2
    8 1 -2
    8 -1 -2
    8 1 -1
    8 1 -1
    8 -1 -1
    8 -1 -1
    8 -1 0
    8 1 0
    8 -1 1
    8 1 1
    8 -1 1
    8 -1 2
    8 1 2
    8 -1 2
    -8 -1 -3
    -8 1 -3
    -8 -1 -4
    -8 1 -4
    -8 -1 -5
    -8 1 -5
    -8 -1 -6
    -8 1 -6
    -8 1 -7
    -8 -1 -7
    -8 -1 -8
    -8 1 -8
    -8 1 -9
    -8 -1 -9
    8 1 9
    8 -1 9
    8 -1 10
    -8 1 -10
    -8 -1 -10
    8 1 10
    -8 -1 -11
    -8 1 -11
    8 1 11
    -8 -1 -12
    -8 1 -12
    8 1 12
    8 -1 12
    -8 -1 -13
    -8 1 -13
    8 1 13
    8 -1 13
    -8 -1 -14
    -8 1 -14
    8 1 14
    8 -1 14
    -8 -1 -15
    -8 1 -15
    8 1 15
    8 -1 15
    -8 -1 -16
    -8 1 -16
    8 1 16
    8 -1 16
    -8 -1 -17
    -8 1 -17
    -8 -1 -18
    -8 1 -18
    -8 -1 -19
    -8 1 -19
    -8 -1 -20
    -8 1 -20
    -8 -2 27
    -8 2 27
    8 2 -27
    8 -2 -27
    -8 -2 26
    -8 2 26
    8 -2 -26
    8 2 -26
    -8 -2 25
    -8 2 25
    -8 -2 24
    -8 2 24
    8 -2 -24
    8 2 -24
    -8 -2 23
    8 -2 -23
    8 2 -23
    -8 -2 22
    -8 2 22
    8 -2 -22
    8 2 -22
    -8 -2 21
    -8 2 21
    8 -2 -21
    8 2 -21
    -8 -2 20
    -8 2 20
    8 -2 -20
    8 2 -20
    -8 -2 19
    -8 2 19
    8 -2 -19
    8 2 -19
    8 2 -18
    8 -2 -18
    -8 -2 18
    -8 2 18
    8 -2 -17
    8 2 -17
    -8 -2 17
    -8 2 17
    8 2 -16
    8 -2 -16
    -8 -2 16
    -8 2 16
    8 -2 -15
    8 2 -15
    -8 2 15
    -8 -2 15
    8 -2 -14
    8 2 -14
    -8 -2 14
    -8 2 14
    -8 -2 13
    -8 2 13
    8 -2 -13
    8 2 -13
    -8 -2 12
    -8 2 12
    8 -2 -12
    8 2 -12
    -8 2 11
    -8 -2 11
    8 -2 -11
    8 2 -11
    -8 -2 10
    -8 2 10
    8 -2 -10
    8 2 -10
    -8 -2 9
    -8 2 9
    8 2 -9
    8 -2 -9
    8 -2 -8
    8 2 -8
    -8 2 8
    -8 -2 8
    8 -2 -7
    8 2 -7
    8 -2 -7
    -8 2 7
    -8 -2 7
    -8 -2 6
    -8 2 6
    8 2 -6
    8 -2 -6
    8 -2 -6
    8 -2 -5
    -8 -2 5
    -8 2 5
    8 2 -5
    8 -2 -5
    8 -2 -4
    -8 -2 4
    -8 2 4
    8 -2 -4
    8 2 -4
    8 -2 -3
    8 2 -3
    8 -2 -3
    8 -2 -2
    8 2 -2
    8 -2 -2
    8 2 -1
    8 -2 -1
    8 2 -1
    8 -2 -1
    8 -2 0
    8 2 0
    8 2 1
    8 -2 1
    8 2 2
    8 -2 2
    8 -2 3
    -8 -2 -3
    -8 -2 -4
    -8 2 -4
    -8 -2 -5
    -8 2 -5
    -8 -2 -6
    -8 2 -6
    -8 2 -7
    -8 -2 -7
    8 2 8
    8 -2 8
    -8 -2 -8
    -8 -2 -8
    -8 2 -8
    8 2 9
    8 -2 9
    -8 -2 -9
    -8 -2 -9
    -8 2 -9
    -8 -2 -10
    -8 2 -10
    8 2 10
    8 -2 10
    8 2 11
    -8 -2 -11
    -8 2 -11
    8 2 12
    8 -2 12
    -8 2 -12
    -8 -2 -12
    8 2 13
    8 -2 13
    -8 -2 -13
    -8 2 -13
    8 2 14
    8 -2 14
    -8 -2 -14
    -8 2 -14
    8 2 15
    8 -2 15
    -8 2 -15
    -8 -2 -15
    8 2 16
    8 -2 16
    -8 2 -16
    -8 -2 -16
    -8 2 -17
    -8 -2 -17
    -8 -2 -18
    -8 2 -18
    -8 -2 -19
    -8 2 -19
    -8 -2 -20
    -8 2 -20
    -8 -3 27
    -8 3 27
    8 -3 -27
    8 3 -27
    8 3 -26
    8 -3 -26
    -8 -3 26
    -8 3 26
    8 -3 -25
    8 3 -25
    -8 -3 25
    -8 3 25
    -8 -3 24
    -8 3 24
    8 -3 -23
    8 3 -23
    -8 -3 23
    -8 3 23
    8 -3 -22
    8 3 -22
    -8 -3 22
    -8 3 22
    8 -3 -21
    8 3 -21
    -8 -3 21
    -8 3 21
    8 -3 -20
    8 3 -20
    -8 -3 20
    -8 3 20
    8 -3 -19
    8 3 -19
    -8 -3 19
    -8 3 19
    8 -3 -18
    8 3 -18
    -8 -3 18
    -8 3 18
    8 -3 -17
    8 3 -17
    -8 3 17
    -8 -3 17
    8 -3 -16
    -8 -3 16
    -8 3 16
    8 -3 -15
    8 3 -15
    -8 3 15
    -8 -3 15
    8 3 -14
    8 -3 -14
    -8 -3 14
    -8 3 14
    8 3 -13
    8 -3 -13
    -8 -3 13
    -8 3 13
    -8 -3 12
    -8 3 12
    8 3 -12
    8 -3 -12
    -8 -3 11
    -8 3 11
    8 3 -11
    8 -3 -11
    -8 3 10
    -8 -3 10
    8 3 -10
    8 -3 -10
    8 3 -9
    8 -3 -9
    -8 3 9
    -8 -3 9
    -8 -3 8
    -8 3 8
    8 -3 -8
    8 3 -8
    8 -3 -8
    -8 -3 7
    -8 3 7
    8 -3 -7
    8 3 -7
    8 -3 -7
    8 -3 -6
    -8 3 6
    -8 -3 6
    8 -3 -6
    8 3 -6
    -8 -3 6
    8 -3 -5
    8 3 -5
    8 -3 -5
    -8 3 5
    -8 -3 5
    8 -3 -4
    8 3 -4
    8 -3 -4
    -8 3 4
    8 -3 -3
    8 3 -3
    8 -3 -3
    8 3 -2
    8 -3 -2
    8 -3 -2
    8 -3 -1
    8 3 -1
    8 -3 -1
    8 -3 0
    8 -3 0
    8 3 0
    8 -3 0
    8 -3 1
    8 -3 1
    8 3 2
    8 -3 2
    8 3 3
    8 -3 3
    -8 -3 -4
    -8 3 -4
    8 -3 4
    -8 -3 -5
    -8 3 -5
    -8 -3 -5
    -8 3 -6
    -8 -3 -6
    -8 -3 -6
    -8 -3 -7
    -8 3 -7
    -8 -3 -7
    8 3 8
    8 -3 8
    -8 -3 -8
    -8 3 -8
    -8 -3 -8
    8 3 9
    8 -3 9
    -8 -3 -9
    -8 -3 -9
    -8 3 -9
    8 3 10
    8 -3 10
    -8 -3 -10
    -8 3 -10
    -8 -3 -10
    8 3 11
    8 -3 11
    -8 3 -11
    -8 -3 -11
    -8 -3 -11
    8 3 12
    8 -3 12
    -8 -3 -12
    -8 3 -12
    8 3 13
    8 -3 13
    -8 3 -13
    -8 -3 -13
    8 -3 14
    8 3 14
    -8 3 -14
    -8 -3 -14
    8 3 15
    8 -3 15
    -8 -3 -15
    -8 3 -15
    -8 -3 -16
    -8 3 -16
    -8 -3 -17
    -8 3 -17
    -8 -3 -18
    -8 3 -18
    -8 -3 -19
    -8 3 -19
    -8 -3 -20
    -8 3 -20
    -8 -4 26
    -8 4 26
    8 -4 -26
    8 4 -26
    8 4 -25
    8 -4 -25
    -8 -4 25
    -8 4 25
    8 -4 -24
    8 4 -24
    -8 -4 24
    -8 4 24
    -8 -4 23
    -8 4 23
    -8 -4 22
    -8 4 22
    8 4 -22
    -8 -4 21
    -8 4 21
    8 -4 -21
    8 4 -21
    8 -4 -20
    8 4 -20
    -8 4 20
    -8 -4 20
    8 -4 -19
    8 4 -19
    -8 4 19
    -8 -4 19
    8 -4 -18
    8 4 -18
    -8 -4 18
    -8 4 18
    8 -4 -17
    8 4 -17
    -8 -4 17
    -8 4 17
    8 4 -16
    8 -4 -16
    -8 -4 16
    -8 4 16
    8 -4 -15
    8 4 -15
    -8 4 15
    -8 -4 15
    8 4 -14
    8 -4 -14
    -8 4 14
    -8 -4 14
    8 4 -13
    8 -4 -13
    -8 -4 13
    -8 4 13
    8 4 -12
    8 -4 -12
    -8 4 12
    -8 -4 12
    8 4 -11
    8 -4 -11
    -8 -4 11
    -8 4 11
    8 4 -10
    8 -4 -10
    -8 -4 10
    -8 4 10
    8 4 -9
    8 -4 -9
    -8 -4 9
    -8 4 9
    8 4 -8
    8 -4 -8
    -8 4 8
    -8 -4 8
    8 -4 -8
    -8 4 7
    -8 -4 7
    8 4 -7
    8 -4 -7
    8 -4 -7
    -8 4 6
    -8 -4 6
    8 -4 -6
    8 -4 -6
    8 4 -6
    -8 -4 5
    -8 4 5
    8 -4 -5
    8 4 -5
    8 -4 -5
    8 4 -4
    8 -4 -4
    8 -4 -4
    8 -4 -3
    8 4 -3
    8 -4 -3
    8 -4 -2
    8 4 -2
    8 -4 -2
    8 -4 -2
    8 -4 -1
    8 -4 -1
    8 4 -1
    8 -4 -1
    8 -4 0
    8 4 0
    8 -4 0
    8 -4 0
    8 -4 1
    8 -4 1
    8 4 1
    8 -4 1
    8 -4 2
    8 -4 3
    -8 -4 -4
    8 -4 4
    8 -4 5
    -8 -4 -5
    -8 4 -6
    -8 -4 -6
    -8 -4 -6
    8 -4 6
    8 4 7
    8 -4 7
    -8 4 -7
    -8 -4 -7
    -8 -4 -7
    8 4 8
    8 -4 8
    -8 -4 -8
    -8 4 -8
    -8 -4 -8
    -8 -4 -9
    -8 4 -9
    -8 -4 -9
    8 4 9
    8 -4 9
    -8 -4 -10
    -8 -4 -10
    -8 4 -10
    8 4 10
    8 -4 10
    -8 -4 -11
    -8 -4 -11
    -8 4 -11
    8 -4 11
    8 4 11
    -8 -4 -12
    -8 4 -12
    -8 -4 -12
    8 4 12
    8 -4 12
    -8 -4 -13
    8 4 13
    8 -4 13
    -8 4 -13
    -8 4 -14
    -8 -4 -14
    8 4 14
    8 -4 14
    -8 -4 -15
    -8 4 -15
    -8 4 -16
    -8 -4 -16
    -8 -4 -17
    -8 4 -17
    -8 4 -18
    -8 -4 -18
    -8 -4 -19
    -8 4 -19
    -8 5 26
    8 -5 -26
    8 5 -26
    -8 5 25
    -8 -5 25
    8 -5 -25
    8 5 -25
    8 5 -24
    8 -5 -24
    -8 5 24
    -8 -5 24
    8 -5 -23
    8 5 -23
    -8 -5 23
    -8 5 23
    -8 -5 22
    -8 5 22
    -8 -5 21
    -8 5 21
    8 -5 -21
    8 5 -21
    -8 -5 20
    -8 5 20
    8 -5 -20
    8 5 -20
    -8 -5 19
    -8 5 19
    8 -5 -19
    8 5 -19
    -8 5 18
    -8 -5 18
    8 -5 -18
    8 5 -18
    -8 5 17
    -8 -5 17
    8 -5 -17
    8 5 -17
    -8 -5 16
    -8 5 16
    8 -5 -16
    8 5 -16
    -8 5 15
    -8 -5 15
    8 -5 -15
    8 5 -15
    -8 5 14
    -8 -5 14
    8 -5 -14
    8 5 -14
    -8 -5 13
    -8 5 13
    8 -5 -13
    8 5 -13
    -8 -5 12
    -8 5 12
    8 -5 -12
    8 5 -12
    -8 5 11
    -8 -5 11
    8 5 -11
    8 -5 -11
    -8 5 10
    -8 -5 10
    8 -5 -10
    8 5 -10
    -8 5 9
    -8 -5 9
    8 -5 -9
    8 5 -9
    8 -5 -8
    8 -5 -8
    8 5 -8
    -8 -5 8
    -8 5 8
    8 -5 -7
    8 -5 -7
    8 5 -7
    -8 -5 7
    -8 5 7
    8 -5 -6
    8 -5 -6
    8 5 -6
    8 -5 -5
    8 5 -5
    8 -5 -5
    8 -5 -5
    8 -5 -4
    8 5 -4
    8 -5 -4
    8 -5 -4
    8 -5 -3
    8 -5 -3
    8 -5 -3
    8 5 -3
    8 -5 -2
    8 -5 -2
    8 5 -2
    8 -5 -2
    8 -5 -1
    8 -5 -1
    8 -5 -1
    8 5 -1
    8 -5 0
    8 -5 0
    8 5 0
    8 -5 0
    8 5 1
    8 -5 1
    8 -5 1
    8 -5 1
    8 -5 2
    8 5 2
    8 -5 2
    8 -5 3
    -8 -5 -3
    -8 -5 -4
    8 -5 4
    -8 -5 -5
    8 -5 5
    8 5 5
    8 -5 5
    -8 -5 -6
    8 5 6
    8 -5 6
    8 -5 6
    8 -5 7
    8 -5 7
    -8 -5 -7
    -8 -5 -7
    8 5 7
    8 -5 8
    8 5 8
    -8 -5 -8
    -8 5 -8
    -8 -5 -8
    8 -5 8
    -8 -5 -9
    -8 5 -9
    8 5 9
    -8 -5 -9
    8 -5 9
    8 -5 9
    -8 -5 -10
    -8 5 -10
    -8 -5 -10
    8 -5 10
    8 5 10
    -8 -5 -11
    -8 5 -11
    -8 -5 -11
    8 -5 11
    8 5 11
    -8 5 -12
    -8 -5 -12
    -8 -5 -12
    8 5 12
    8 -5 12
    8 5 13
    8 -5 13
    -8 -5 -13
    -8 5 -13
    -8 -5 -14
    -8 5 -14
    -8 -5 -15
    -8 5 -15
    -8 -5 -16
    -8 5 -16
    -8 5 -17
    -8 -5 -17
    -8 -5 -18
    -8 5 -18
    -8 -5 -19
    -8 5 -19
    -8 6 22
    8 -6 -22
    -8 -6 21
    -8 6 21
    8 -6 -21
    8 6 -21
    -8 -6 20
    -8 6 20
    -8 -6 19
    -8 6 19
    8 -6 -19
    8 6 -19
    -8 6 18
    -8 -6 18
    8 -6 -18
    8 6 -18
    -8 -6 17
    -8 6 17
    8 -6 -17
    8 6 -17
    -8 6 16
    -8 -6 16
    8 -6 -16
    8 6 -16
    -8 -6 15
    -8 6 15
    8 -6 -15
    8 6 -15
    -8 -6 14
    8 -6 -14
    8 6 -14
    -8 -6 13
    -8 6 13
    8 -6 -13
    8 6 -13
    -8 6 12
    -8 -6 12
    8 -6 -12
    8 6 -12
    -8 -6 11
    -8 6 11
    8 -6 -11
    8 6 -11
    -8 6 10
    -8 -6 10
    8 6 -10
    8 -6 -10
    8 6 -9
    8 -6 -9
    -8 6 9
    -8 -6 9
    8 -6 -9
    8 -6 -8
    8 6 -8
    8 -6 -8
    -8 6 8
    8 -6 -8
    -8 -6 8
    8 -6 -7
    8 -6 -7
    8 6 -7
    8 -6 -7
    8 -6 -6
    8 6 -6
    8 -6 -6
    8 -6 -6
    8 -6 -5
    8 -6 -5
    8 6 -5
    8 -6 -5
    8 -6 -4
    8 -6 -4
    8 -6 -4
    8 6 -4
    8 -6 -3
    8 6 -3
    8 -6 -3
    8 -6 -3
    8 -6 -2
    8 6 -2
    8 -6 -2
    8 -6 -2
    8 -6 -1
    8 -6 -1
    8 6 -1
    8 -6 -1
    8 -6 0
    8 6 0
    8 -6 0
    8 -6 0
    8 -6 1
    8 6 1
    8 -6 1
    8 -6 2
    8 6 2
    8 -6 2
    8 -6 3
    -8 -6 -3
    8 6 3
    8 -6 3
    8 6 3
    8 -6 4
    8 6 4
    8 -6 4
    8 6 4
    8 -6 4
    -8 -6 -4
    8 -6 5
    8 6 5
    8 -6 5
    -8 -6 -5
    -8 -6 -6
    8 -6 6
    8 6 6
    8 -6 6
    -8 -6 -7
    8 -6 7
    8 6 7
    8 -6 7
    -8 -6 -8
    8 6 8
    8 -6 8
    8 -6 8
    -8 -6 -9
    8 -6 9
    8 6 9
    8 -6 9
    8 6 10
    8 -6 10
    -8 -6 -10
    -8 -6 -10
    -8 6 -10
    8 -6 10
    8 6 11
    8 -6 11
    -8 -6 -11
    8 -6 11
    -8 6 -11
    -8 -6 -11
    -8 -6 -12
    8 -6 12
    -8 6 -12
    -8 -6 -12
    -8 -6 -13
    8 -6 13
    -8 -6 -13
    -8 6 -13
    -8 -6 -14
    -8 6 -14
    -8 6 -15
    8 -7 -22
    8 -7 -21
    8 -7 -20
    8 -7 -19
    8 -7 -18
    8 -7 -17
    8 -7 -16
    8 -7 -15
    8 -7 -14
    8 -7 -13
    8 -7 -12
    8 -7 -11
    8 -7 -10
    8 -7 -9
    8 -7 -8
    8 -7 -8
    8 -7 -7
    8 -7 -7
    8 -7 -6
    8 -7 -6
    8 -7 -5
    8 -7 -5
    8 -7 -4
    8 -7 -4
    8 -7 -3
    8 -7 -3
    8 -7 -2
    8 -7 -2
    8 -7 -1
    8 -7 -1
    8 -7 0
    8 -7 1
    8 -7 2
    -8 -7 -3
    8 -7 3
    -8 -7 -4
    8 -7 4
    -8 -7 -5
    8 -7 5
    -8 -7 -6
    8 -7 6
    8 -7 7
    -8 -7 -7
    8 -7 8
    -8 -7 -8
    8 -7 9
    -8 -7 -9
    8 -7 10
    -8 -7 -10
    8 -7 11
    -8 -7 -11
    8 -7 12
    -8 -7 -12
    8 -7 13
    -8 -7 -13
    8 -7 14
    8 -7 15
    8 -8 -19
    8 -8 -18
    8 -8 -17
    8 -8 -16
    8 -8 -15
    8 -8 -14
    8 -8 -13
    8 -8 -12
    8 -8 -11
    8 -8 -10
    8 -8 -9
    8 -8 -8
    8 -8 -7
    8 -8 -7
    8 -8 -6
    8 -8 -6
    8 -8 -5
    8 -8 -5
    8 -8 -4
    8 -8 -4
    8 -8 -3
    8 -8 -3
    8 -8 -2
    8 -8 -2
    8 -8 -1
    8 -8 0
    8 -8 1
    8 -8 2
    8 -8 3
    8 -8 4
    -8 -8 -4
    -8 -8 -5
    8 -8 5
    -8 -8 -6
    8 -8 6
    -8 -8 -7
    8 -8 7
    -8 -8 -8
    8 -8 8
    -8 -8 -9
    8 -8 9
    -8 -8 -10
    8 -8 10
    -8 -8 -11
    8 -8 11
    -8 -8 -12
    8 -8 12
    -8 -8 -13
    8 -9 -17
    8 -9 -16
    8 -9 -15
    8 -9 -14
    8 -9 -13
    8 -9 -12
    8 -9 -11
    8 -9 -10
    8 -9 -9
    8 -9 -8
    8 -9 -7
    8 -9 -7
    8 -9 -6
    8 -9 -6
    8 -9 -5
    8 -9 -5
    8 -9 -4
    8 -9 -4
    8 -9 -3
    8 -9 -2
    8 -9 -1
    8 -9 0
    8 -9 1
    8 -9 2
    8 -9 3
    8 -9 4
    8 -9 5
    -8 -9 -6
    8 -9 6
    8 -9 7
    -8 -9 -7
    8 -9 8
    -8 -9 -8
    8 -9 9
    -8 -9 -9
    8 -9 10
    -8 -9 -10
    -8 -9 -11
    8 -10 -13
    8 -10 -12
    8 -10 -11
    8 -10 -10
    8 -10 -9
    8 -10 -8
    8 -10 -7
    8 -10 -6
    8 -10 -5
    8 -10 -4
    8 -10 -3
    8 -10 -2
    8 -10 -1
    8 -10 0
    8 -10 1
    8 -10 2
    8 -10 3
    8 -10 4
    8 -10 5
    8 -10 6
    9 0 -27
    -9 0 27
    9 0 -26
    -9 0 26
    9 0 -25
    -9 0 25
    9 0 -24
    -9 0 24
    9 0 -23
    -9 0 23
    9 0 -22
    -9 0 22
    9 0 -21
    -9 0 21
    9 0 -20
    -9 0 20
    9 0 -19
    -9 0 19
    9 0 -18
    -9 0 18
    9 0 -17
    -9 0 17
    9 0 -16
    -9 0 16
    9 0 -15
    -9 0 15
    -9 0 14
    9 0 -14
    -9 0 13
    9 0 -13
    -9 0 12
    9 0 -12
    -9 0 11
    9 0 -11
    -9 0 10
    9 0 -10
    9 0 -9
    -9 0 9
    9 0 -8
    -9 0 8
    -9 0 7
    9 0 -7
    9 0 -6
    -9 0 6
    9 0 -5
    -9 0 5
    9 0 -5
    9 0 -4
    -9 0 4
    9 0 -4
    9 0 -3
    9 0 -3
    9 0 -2
    9 0 -2
    9 0 -1
    9 0 -1
    9 0 0
    9 0 1
    9 0 2
    9 0 3
    -9 0 -4
    -9 0 -5
    -9 0 -6
    -9 0 -7
    -9 0 -8
    9 0 9
    -9 0 -9
    9 0 10
    -9 0 -10
    9 0 11
    -9 0 -11
    9 0 12
    -9 0 -12
    9 0 13
    -9 0 -13
    9 0 14
    -9 0 -14
    9 0 15
    -9 0 -15
    9 0 16
    -9 0 -16
    9 0 17
    -9 0 -17
    -9 0 -18
    -9 0 -19
    -9 -1 27
    -9 1 27
    9 -1 -27
    9 1 -27
    9 -1 -26
    9 1 -26
    -9 -1 26
    -9 1 26
    9 -1 -25
    9 1 -25
    -9 -1 25
    -9 1 25
    9 -1 -24
    9 1 -24
    -9 -1 24
    -9 1 24
    9 -1 -23
    9 1 -23
    -9 -1 23
    -9 1 23
    9 -1 -22
    9 1 -22
    -9 -1 22
    -9 1 22
    9 -1 -21
    9 1 -21
    -9 -1 21
    -9 1 21
    9 1 -20
    9 -1 -20
    -9 -1 20
    -9 1 20
    9 1 -19
    9 -1 -19
    -9 -1 19
    -9 1 19
    9 -1 -18
    9 1 -18
    -9 -1 18
    -9 1 18
    9 -1 -17
    9 1 -17
    -9 -1 17
    -9 1 17
    9 1 -16
    9 -1 -16
    -9 -1 16
    -9 1 16
    9 -1 -15
    9 1 -15
    -9 -1 15
    -9 1 15
    9 1 -14
    9 -1 -14
    -9 -1 14
    9 -1 -13
    9 1 -13
    -9 -1 13
    -9 1 13
    9 -1 -12
    9 1 -12
    -9 -1 12
    -9 1 12
    9 1 -11
    9 -1 -11
    -9 -1 11
    -9 1 11
    -9 1 10
    -9 -1 10
    9 1 -10
    9 -1 -10
    9 1 -9
    9 -1 -9
    -9 -1 9
    -9 1 9
    9 1 -8
    9 -1 -8
    -9 1 8
    -9 -1 8
    -9 -1 7
    -9 1 7
    9 1 -7
    9 -1 -7
    9 -1 -6
    9 -1 -6
    9 1 -6
    -9 -1 6
    -9 1 6
    9 1 -5
    9 -1 -5
    -9 -1 5
    -9 1 5
    9 -1 -5
    9 1 -4
    9 -1 -4
    -9 -1 4
    -9 1 4
    9 -1 -4
    9 1 -3
    9 -1 -3
    9 -1 -3
    9 1 -3
    9 1 -2
    9 1 -2
    9 -1 -2
    9 -1 -2
    9 1 -1
    9 -1 -1
    9 1 -1
    9 -1 -1
    9 1 0
    9 -1 0
    9 -1 1
    9 1 1
    9 -1 2
    9 1 2
    9 1 3
    9 -1 3
    -9 -1 -4
    -9 1 -4
    9 -1 4
    -9 -1 -5
    -9 1 -5
    -9 -1 -6
    -9 1 -6
    -9 -1 -7
    -9 1 -7
    -9 -1 -8
    -9 1 -8
    -9 -1 -9
    -9 1 -9
    9 1 9
    9 -1 9
    -9 -1 -10
    -9 1 -10
    9 1 10
    9 -1 10
    9 -1 11
    9 1 11
    -9 -1 -11
    -9 1 -11
    -9 -1 -12
    -9 1 -12
    9 1 12
    9 -1 12
    -9 1 -13
    -9 -1 -13
    9 1 13
    9 -1 13
    -9 1 -14
    9 1 14
    9 -1 14
    -9 -1 -15
    -9 1 -15
    9 1 15
    9 -1 15
    -9 1 -16
    9 1 16
    9 -1 16
    -9 -1 -16
    -9 1 -17
    9 1 17
    9 -1 17
    -9 -1 -17
    -9 -1 -18
    -9 1 -18
    -9 -1 -19
    -9 1 -19
    9 -2 -27
    9 2 -27
    -9 -2 27
    -9 2 27
    -9 -2 26
    -9 2 26
    -9 -2 25
    -9 2 25
    9 -2 -25
    9 2 -25
    -9 -2 24
    -9 2 24
    9 -2 -24
    9 2 -24
    -9 -2 23
    -9 2 23
    9 -2 -23
    9 2 -23
    -9 -2 22
    -9 2 22
    9 2 -22
    -9 -2 21
    -9 2 21
    9 -2 -21
    9 2 -21
    9 -2 -20
    9 2 -20
    -9 -2 20
    -9 2 20
    9 -2 -19
    9 2 -19
    -9 -2 19
    -9 2 19
    9 -2 -18
    9 2 -18
    -9 -2 18
    -9 2 18
    9 -2 -17
    9 2 -17
    -9 -2 17
    -9 2 17
    9 -2 -16
    9 2 -16
    -9 2 16
    -9 -2 16
    9 2 -15
    9 -2 -15
    -9 -2 15
    -9 2 15
    -9 2 14
    -9 -2 14
    9 2 -14
    9 -2 -14
    -9 -2 13
    -9 2 13
    9 -2 -13
    9 2 -13
    -9 -2 12
    -9 2 12
    9 2 -12
    9 -2 -12
    -9 -2 11
    -9 2 11
    9 2 -11
    9 -2 -11
    -9 2 10
    -9 -2 10
    9 -2 -10
    9 2 -10
    -9 2 9
    -9 -2 9
    9 -2 -9
    9 2 -9
    -9 -2 8
    -9 2 8
    9 -2 -8
    9 2 -8
    9 -2 -7
    9 -2 -7
    9 2 -7
    -9 -2 7
    -9 2 7
    -9 -2 6
    -9 2 6
    9 -2 -6
    9 2 -6
    9 -2 -6
    9 -2 -5
    -9 -2 5
    -9 2 5
    9 2 -5
    9 -2 -5
    9 -2 -4
    9 -2 -4
    9 2 -4
    9 -2 -3
    9 2 -3
    9 -2 -3
    9 2 -2
    9 -2 -2
    9 -2 -2
    9 2 -1
    9 2 -1
    9 -2 -1
    9 -2 -1
    9 2 0
    9 -2 0
    9 -2 0
    9 2 0
    9 2 1
    9 -2 1
    9 -2 2
    9 2 2
    9 2 3
    9 -2 3
    9 -2 4
    -9 -2 -5
    -9 2 -5
    -9 -2 -6
    -9 2 -6
    -9 -2 -7
    -9 2 -7
    9 2 8
    9 -2 8
    -9 -2 -8
    -9 2 -8
    -9 -2 -9
    -9 2 -9
    9 2 9
    9 -2 9
    -9 -2 -10
    -9 2 -10
    9 2 10
    9 -2 10
    9 2 11
    9 -2 11
    -9 -2 -11
    -9 2 -11
    9 2 12
    9 -2 12
    -9 -2 -12
    -9 2 -12
    9 -2 13
    -9 -2 -13
    -9 2 -13
    9 2 14
    9 -2 14
    -9 -2 -14
    -9 2 -14
    9 2 15
    9 -2 15
    -9 -2 -15
    -9 2 -15
    9 2 16
    9 -2 16
    -9 -2 -16
    -9 2 -16
    -9 -2 -17
    -9 2 -17
    -9 -2 -18
    -9 2 -18
    -9 -2 -19
    -9 2 -19
    -9 3 27
    -9 3 26
    -9 -3 26
    9 3 -26
    -9 3 25
    -9 -3 25
    -9 3 24
    -9 -3 24
    9 -3 -24
    9 3 -24
    -9 -3 23
    -9 3 23
    9 -3 -23
    9 3 -23
    -9 3 22
    -9 -3 22
    9 -3 -22
    9 3 -22
    -9 -3 21
    -9 3 21
    9 -3 -21
    9 3 -21
    -9 -3 20
    -9 3 20
    9 -3 -20
    9 3 -20
    -9 3 19
    -9 -3 19
    9 -3 -19
    9 3 -19
    -9 -3 18
    -9 3 18
    9 -3 -18
    9 3 -18
    -9 -3 17
    -9 3 17
    9 -3 -17
    9 3 -17
    -9 -3 16
    -9 3 16
    9 -3 -16
    9 3 -16
    -9 -3 15
    -9 3 15
    9 -3 -15
    9 3 -15
    -9 -3 14
    -9 3 14
    9 3 -14
    9 -3 -14
    -9 -3 13
    -9 3 13
    9 -3 -13
    9 3 -13
    -9 -3 12
    -9 3 12
    9 3 -12
    -9 3 11
    -9 -3 11
    9 3 -11
    9 -3 -11
    -9 3 10
    -9 -3 10
    9 3 -10
    9 -3 -10
    -9 -3 9
    -9 3 9
    9 3 -9
    9 -3 -9
    -9 3 8
    -9 -3 8
    9 3 -8
    9 -3 -8
    9 -3 -8
    9 3 -7
    9 -3 -7
    9 -3 -7
    -9 -3 7
    -9 3 7
    9 -3 -6
    9 3 -6
    9 -3 -6
    -9 -3 6
    -9 3 6
    9 3 -5
    9 -3 -5
    9 -3 -5
    -9 -3 5
    -9 3 5
    9 -3 -4
    9 3 -4
    9 -3 -4
    9 -3 -3
    9 -3 -3
    9 3 -3
    9 -3 -2
    9 3 -2
    9 -3 -2
    9 -3 -1
    9 3 -1
    9 -3 -1
    9 -3 0
    9 3 0
    9 -3 0
    9 -3 0
    9 -3 1
    9 -3 2
    9 -3 3
    9 -3 4
    -9 -3 -5
    9 -3 5
    -9 -3 -6
    -9 3 -6
    9 -3 6
    -9 -3 -7
    -9 3 -7
    -9 -3 -8
    -9 3 -8
    9 3 8
    9 -3 8
    -9 -3 -9
    -9 3 -9
    -9 -3 -9
    9 3 9
    9 -3 9
    9 3 10
    9 -3 10
    -9 -3 -10
    -9 3 -10
    9 3 11
    9 -3 11
    -9 -3 -11
    -9 3 -11
    9 3 12
    9 -3 12
    -9 -3 -12
    -9 3 -12
    9 3 13
    9 -3 13
    -9 -3 -13
    -9 3 -13
    9 3 14
    9 -3 14
    -9 -3 -14
    -9 3 -14
    9 3 15
    9 -3 15
    -9 -3 -15
    -9 3 -15
    9 -3 16
    -9 -3 -16
    -9 3 -16
    -9 -3 -17
    -9 3 -17
    -9 -3 -18
    -9 3 -18
    -9 -3 -19
    -9 3 -19
    -9 4 26
    -9 -4 26
    9 -4 -26
    9 4 -26
    -9 4 25
    -9 -4 25
    9 -4 -25
    9 4 -25
    -9 4 24
    -9 -4 24
    9 -4 -23
    9 4 -23
    -9 -4 23
    -9 4 23
    9 -4 -22
    9 4 -22
    -9 -4 22
    -9 4 22
    9 -4 -21
    9 4 -21
    -9 4 21
    -9 -4 21
    9 -4 -20
    9 4 -20
    -9 -4 20
    -9 4 20
    9 -4 -19
    9 4 -19
    -9 4 19
    -9 -4 19
    -9 -4 18
    -9 4 18
    9 -4 -18
    9 4 -18
    -9 -4 17
    -9 4 17
    9 -4 -17
    9 4 -17
    -9 -4 16
    -9 4 16
    9 -4 -16
    9 4 -16
    -9 -4 15
    -9 4 15
    9 4 -15
    9 -4 -15
    -9 -4 14
    -9 4 14
    9 -4 -14
    9 4 -14
    -9 -4 13
    -9 4 13
    9 -4 -13
    9 4 -13
    9 4 -12
    9 -4 -12
    -9 4 12
    -9 -4 12
    9 -4 -11
    9 4 -11
    -9 -4 11
    -9 4 11
    9 4 -10
    9 -4 -10
    -9 -4 10
    -9 4 10
    9 4 -9
    9 -4 -9
    -9 4 9
    -9 -4 9
    9 -4 -8
    -9 4 8
    -9 -4 8
    9 4 -8
    9 -4 -8
    9 -4 -7
    9 -4 -7
    9 4 -7
    -9 -4 7
    -9 4 7
    9 -4 -6
    9 4 -6
    9 -4 -6
    -9 4 6
    -9 -4 6
    9 -4 -5
    9 -4 -5
    9 4 -5
    9 4 -4
    9 -4 -4
    9 -4 -4
    9 -4 -3
    9 4 -3
    9 -4 -3
    9 -4 -2
    9 4 -2
    9 -4 -2
    9 -4 -2
    9 4 -1
    9 -4 -1
    9 -4 -1
    9 -4 -1
    9 -4 0
    9 -4 0
    9 4 0
    9 -4 0
    9 -4 1
    9 4 1
    9 -4 1
    9 -4 2
    9 -4 3
    9 -4 4
    9 -4 5
    9 -4 6
    -9 -4 -7
    9 -4 7
    -9 -4 -7
    -9 4 -7
    9 4 7
    9 -4 7
    -9 -4 -8
    9 4 8
    9 -4 8
    -9 -4 -8
    -9 4 -8
    9 -4 8
    -9 -4 -9
    -9 4 -9
    -9 -4 -9
    9 -4 9
    9 4 9
    -9 4 -10
    -9 -4 -10
    9 4 10
    9 -4 10
    -9 -4 -11
    -9 4 -11
    9 4 11
    9 -4 11
    -9 -4 -12
    -9 4 -12
    9 4 12
    9 -4 12
    -9 -4 -13
    -9 4 -13
    9 -4 13
    -9 -4 -14
    -9 4 -14
    9 4 14
    9 -4 14
    -9 -4 -15
    -9 4 -15
    9 -4 15
    -9 -4 -16
    -9 4 -16
    -9 -4 -17
    -9 4 -17
    -9 -4 -18
    -9 4 -18
    -9 -5 25
    -9 5 25
    9 5 -25
    9 -5 -25
    -9 -5 24
    -9 5 24
    9 -5 -24
    9 5 -24
    -9 -5 23
    -9 5 23
    9 -5 -22
    9 5 -22
    -9 -5 22
    -9 5 22
    9 -5 -21
    9 5 -21
    -9 -5 21
    -9 5 21
    9 -5 -20
    9 5 -20
    -9 -5 20
    -9 5 20
    9 -5 -19
    9 5 -19
    -9 -5 19
    -9 5 19
    9 -5 -18
    9 5 -18
    -9 -5 18
    -9 5 18
    9 5 -17
    9 -5 -17
    -9 -5 17
    -9 5 17
    9 -5 -16
    9 5 -16
    -9 5 16
    -9 -5 16
    9 -5 -15
    9 5 -15
    -9 -5 15
    -9 5 15
    9 -5 -14
    9 5 -14
    -9 5 14
    -9 -5 14
    9 5 -13
    9 -5 -13
    -9 -5 13
    -9 5 13
    9 -5 -12
    9 5 -12
    -9 5 12
    -9 -5 12
    -9 -5 11
    -9 5 11
    9 5 -11
    9 -5 -11
    -9 -5 10
    -9 5 10
    9 5 -10
    9 -5 -10
    9 -5 -9
    9 5 -9
    -9 5 9
    -9 -5 9
    9 -5 -9
    9 5 -8
    9 -5 -8
    -9 -5 8
    -9 5 8
    9 -5 -8
    -9 -5 7
    -9 5 7
    9 5 -7
    9 -5 -7
    9 -5 -7
    9 -5 -6
    9 5 -6
    9 -5 -6
    9 -5 -5
    9 -5 -5
    9 -5 -5
    9 5 -5
    9 -5 -4
    9 5 -4
    9 -5 -4
    9 -5 -4
    9 -5 -3
    9 -5 -3
    9 5 -3
    9 -5 -3
    9 -5 -2
    9 5 -2
    9 -5 -2
    9 -5 -2
    9 -5 -1
    9 -5 -1
    9 5 -1
    9 -5 -1
    9 -5 0
    9 -5 0
    9 5 0
    9 5 1
    9 -5 1
    9 -5 1
    9 -5 2
    9 5 2
    9 5 3
    9 -5 3
    9 -5 3
    9 -5 4
    9 -5 5
    9 5 6
    9 -5 6
    -9 -5 -6
    9 -5 6
    -9 -5 -7
    9 -5 7
    9 5 7
    9 -5 7
    9 -5 8
    9 5 8
    9 -5 8
    -9 -5 -8
    9 -5 9
    9 5 9
    9 -5 9
    -9 -5 -9
    -9 5 -9
    -9 -5 -9
    9 -5 10
    9 5 10
    9 -5 10
    -9 5 -10
    -9 -5 -10
    -9 -5 -10
    9 5 11
    9 -5 11
    -9 -5 -11
    -9 5 -11
    9 -5 11
    -9 -5 -12
    -9 5 -12
    9 5 12
    9 -5 12
    -9 -5 -13
    -9 5 -13
    9 5 13
    9 -5 13
    -9 -5 -14
    -9 5 -14
    -9 -5 -15
    -9 5 -15
    -9 -5 -16
    -9 5 -16
    -9 -5 -17
    -9 5 -17
    -9 -5 -18
    -9 -6 21
    -9 6 21
    9 -6 -20
    9 6 -20
    -9 -6 20
    -9 6 20
    9 -6 -19
    9 6 -19
    -9 -6 19
    -9 6 19
    9 -6 -18
    9 6 -18
    -9 -6 18
    -9 6 18
    9 -6 -17
    9 6 -17
    -9 -6 17
    -9 6 17
    9 -6 -16
    9 6 -16
    -9 6 16
    -9 -6 16
    -9 6 15
    -9 -6 15
    9 -6 -15
    9 6 -15
    -9 6 14
    -9 -6 14
    9 -6 -14
    9 6 -14
    -9 -6 13
    -9 6 13
    9 6 -13
    9 -6 -13
    -9 6 12
    -9 -6 12
    9 -6 -12
    9 6 -12
    -9 6 11
    -9 -6 11
    9 -6 -11
    9 6 -11
    -9 -6 10
    -9 6 10
    9 6 -10
    9 -6 -10
    -9 -6 9
    -9 6 9
    9 -6 -9
    9 6 -9
    9 -6 -9
    9 -6 -9
    9 -6 -8
    9 6 -8
    9 -6 -8
    9 -6 -8
    9 -6 -7
    9 6 -7
    9 -6 -7
    9 -6 -7
    9 6 -6
    9 -6 -6
    9 -6 -6
    9 -6 -6
    9 -6 -5
    9 -6 -5
    9 6 -5
    9 -6 -5
    9 -6 -4
    9 -6 -4
    9 6 -4
    9 -6 -4
    9 -6 -3
    9 -6 -3
    9 6 -3
    9 -6 -3
    9 6 -2
    9 -6 -2
    9 -6 -2
    9 -6 -2
    9 6 -1
    9 -6 -1
    9 -6 -1
    9 -6 0
    9 6 0
    9 -6 0
    9 6 1
    9 -6 1
    9 -6 1
    9 6 2
    9 -6 2
    9 6 3
    9 -6 3
    9 -6 3
    9 6 4
    9 -6 4
    9 6 4
    9 -6 4
    9 -6 4
    9 6 5
    9 -6 5
    9 6 5
    9 -6 5
    9 -6 5
    9 -6 6
    9 -6 6
    9 6 6
    -9 -6 -6
    9 -6 7
    -9 -6 -7
    9 6 7
    9 -6 7
    -9 -6 -8
    9 -6 8
    9 6 8
    9 -6 8
    -9 -6 -9
    9 -6 9
    9 6 9
    9 -6 9
    -9 -6 -10
    9 -6 10
    9 6 10
    9 -6 10
    -9 -6 -11
    9 6 11
    9 -6 11
    9 -6 11
    -9 -6 -12
    9 -6 12
    -9 -6 -13
    -9 6 -13
    9 -6 13
    9 -6 14
    9 -6 15
    9 -7 -21
    9 -7 -20
    9 -7 -19
    9 -7 -18
    9 -7 -17
    9 -7 -16
    9 -7 -15
    9 -7 -14
    9 -7 -13
    9 -7 -12
    9 -7 -11
    9 -7 -10
    9 -7 -9
    9 -7 -8
    9 -7 -8
    9 -7 -7
    9 -7 -7
    9 -7 -6
    9 -7 -6
    9 -7 -5
    9 -7 -5
    9 -7 -4
    9 -7 -4
    9 -7 -3
    9 -7 -3
    9 -7 -2
    9 -7 -1
    9 -7 0
    9 -7 1
    9 -7 2
    9 -7 3
    9 -7 4
    9 -7 5
    -9 -7 -6
    9 -7 6
    -9 -7 -7
    9 -7 7
    -9 -7 -8
    9 -7 8
    -9 -7 -9
    9 -7 9
    -9 -7 -10
    9 -7 10
    -9 -7 -11
    9 -7 11
    9 -7 12
    9 -7 13
    9 -8 -19
    9 -8 -18
    9 -8 -17
    9 -8 -16
    9 -8 -15
    9 -8 -14
    9 -8 -13
    9 -8 -12
    9 -8 -11
    9 -8 -10
    9 -8 -9
    9 -8 -8
    9 -8 -8
    9 -8 -7
    9 -8 -7
    9 -8 -6
    9 -8 -6
    9 -8 -5
    9 -8 -5
    9 -8 -4
    9 -8 -3
    9 -8 -2
    9 -8 -1
    9 -8 0
    9 -8 1
    9 -8 2
    9 -8 3
    9 -8 4
    9 -8 5
    9 -8 6
    9 -8 7
    -9 -8 -8
    9 -8 8
    -9 -8 -9
    9 -8 9
    -9 -8 -10
    9 -8 10
    -9 -8 -11
    9 -8 11
    9 -9 -16
    9 -9 -15
    9 -9 -14
    9 -9 -13
    9 -9 -12
    9 -9 -11
    9 -9 -10
    9 -9 -9
    9 -9 -8
    9 -9 -7
    9 -9 -7
    9 -9 -6
    9 -9 -5
    9 -9 -4
    9 -9 -3
    9 -9 -2
    9 -9 -1
    9 -9 0
    9 -9 1
    9 -9 2
    9 -9 3
    9 -9 4
    9 -9 5
    9 -9 6
    9 -9 7
    9 -9 8
    9 -10 -13
    9 -10 -12
    9 -10 -11
    9 -10 -10
    9 -10 -6
    9 -10 -5
    9 -10 -4
    9 -10 -3
    9 -10 -2
    9 -10 -1
    9 -10 0
    9 -10 1
    9 -10 2
    9 -10 3
    -10 0 27
    10 0 -27
    -10 0 26
    10 0 -26
    -10 0 25
    10 0 -25
    -10 0 24
    10 0 -24
    -10 0 23
    10 0 -23
    -10 0 22
    10 0 -22
    -10 0 21
    10 0 -21
    -10 0 20
    10 0 -20
    -10 0 19
    10 0 -19
    -10 0 18
    10 0 -18
    -10 0 17
    10 0 -17
    -10 0 16
    10 0 -16
    -10 0 15
    10 0 -15
    -10 0 14
    10 0 -14
    -10 0 13
    10 0 -13
    -10 0 12
    10 0 -12
    -10 0 11
    10 0 -11
    -10 0 10
    10 0 -10
    -10 0 9
    10 0 -9
    -10 0 8
    10 0 -8
    10 0 -7
    -10 0 7
    -10 0 6
    10 0 -6
    -10 0 5
    10 0 -5
    10 0 -5
    10 0 -4
    10 0 -4
    10 0 -3
    10 0 -3
    10 0 -2
    10 0 -2
    10 0 -1
    10 0 -1
    10 0 0
    10 0 0
    10 0 1
    10 0 2
    10 0 3
    10 0 4
    10 0 5
    -10 0 -5
    -10 0 -6
    -10 0 -7
    -10 0 -8
    -10 0 -9
    10 0 9
    -10 0 -10
    10 0 10
    -10 0 -11
    10 0 11
    -10 0 -12
    10 0 12
    -10 0 -13
    10 0 13
    -10 0 -14
    10 0 14
    -10 0 -15
    10 0 15
    -10 0 -16
    10 0 16
    -10 0 -17
    10 0 17
    -10 0 -18
    10 -1 -27
    10 1 -27
    -10 -1 27
    -10 1 27
    10 -1 -26
    10 1 -26
    -10 -1 26
    -10 1 26
    10 -1 -25
    10 1 -25
    -10 -1 25
    -10 1 25
    10 -1 -24
    10 1 -24
    -10 -1 24
    -10 1 24
    10 -1 -23
    10 1 -23
    -10 -1 23
    -10 1 23
    10 -1 -22
    10 1 -22
    -10 -1 22
    -10 1 22
    -10 -1 21
    -10 1 21
    10 -1 -21
    10 1 -21
    -10 -1 20
    -10 1 20
    10 -1 -20
    10 1 -20
    -10 -1 19
    -10 1 19
    10 -1 -19
    10 1 -19
    -10 -1 18
    -10 1 18
    10 -1 -18
    10 1 -18
    -10 -1 17
    -10 1 17
    10 1 -17
    10 -1 -17
    -10 -1 16
    -10 1 16
    10 1 -16
    10 -1 -16
    -10 -1 15
    -10 1 15
    10 1 -15
    10 -1 -15
    -10 -1 14
    -10 1 14
    10 1 -14
    10 -1 -14
    -10 -1 13
    -10 1 13
    10 1 -13
    10 -1 -13
    -10 1 12
    -10 -1 12
    10 1 -12
    10 -1 -12
    -10 -1 11
    -10 1 11
    10 1 -11
    10 -1 -11
    -10 -1 10
    -10 1 10
    10 -1 -10
    10 1 -10
    -10 -1 9
    -10 1 9
    10 -1 -9
    10 1 -9
    -10 -1 8
    -10 1 8
    10 -1 -8
    10 1 -8
    -10 1 7
    -10 -1 7
    10 -1 -7
    10 1 -7
    -10 1 6
    -10 -1 6
    10 -1 -6
    10 1 -6
    10 -1 -6
    -10 -1 5
    -10 1 5
    10 1 -5
    10 -1 -5
    10 -1 -5
    10 -1 -4
    10 1 -4
    10 -1 -4
    10 1 -3
    10 -1 -3
    10 -1 -3
    10 1 -3
    10 1 -2
    10 -1 -2
    10 1 -2
    10 -1 -2
    10 1 -1
    10 -1 -1
    10 -1 -1
    10 1 -1
    10 -1 0
    10 1 0
    10 1 0
    10 -1 0
    10 -1 1
    10 1 1
    10 -1 2
    10 1 2
    10 -1 3
    10 1 3
    10 1 4
    10 -1 4
    10 -1 5
    -10 -1 -5
    -10 1 -5
    -10 -1 -6
    -10 1 -6
    -10 -1 -7
    -10 1 -7
    -10 -1 -8
    -10 1 -8
    -10 -1 -9
    -10 1 -9
    10 1 9
    10 -1 9
    -10 -1 -10
    -10 1 -10
    10 1 10
    10 -1 10
    10 -1 11
    10 1 11
    -10 -1 -11
    -10 1 -11
    10 1 12
    10 -1 12
    -10 -1 -12
    -10 1 -12
    10 1 13
    10 -1 13
    -10 -1 -13
    -10 1 -13
    10 1 14
    10 -1 14
    -10 -1 -14
    -10 1 -14
    10 1 15
    10 -1 15
    -10 -1 -15
    -10 1 -15
    10 1 16
    10 -1 16
    -10 -1 -16
    -10 1 -16
    10 -1 17
    10 1 17
    -10 -1 -17
    -10 1 -17
    -10 -1 -18
    -10 1 -18
    10 -2 -26
    10 2 -26
    -10 -2 26
    -10 2 26
    10 -2 -25
    10 2 -25
    -10 -2 25
    -10 2 25
    10 -2 -24
    10 2 -24
    -10 2 24
    -10 -2 24
    10 -2 -23
    10 2 -23
    -10 -2 23
    -10 2 23
    10 -2 -22
    10 2 -22
    -10 -2 22
    -10 2 22
    10 2 -21
    10 -2 -21
    -10 -2 21
    -10 2 21
    10 -2 -20
    10 2 -20
    -10 -2 20
    -10 2 20
    10 -2 -19
    10 2 -19
    -10 2 19
    -10 -2 19
    10 -2 -18
    10 2 -18
    -10 -2 18
    -10 2 18
    10 -2 -17
    10 2 -17
    -10 -2 17
    -10 2 17
    10 -2 -16
    10 2 -16
    -10 -2 16
    -10 2 16
    -10 -2 15
    -10 2 15
    10 -2 -15
    10 2 -15
    -10 -2 14
    -10 2 14
    10 2 -14
    10 -2 -14
    -10 -2 13
    -10 2 13
    10 2 -13
    10 -2 -13
    10 2 -12
    10 -2 -12
    -10 2 12
    -10 -2 12
    10 2 -11
    10 -2 -11
    -10 -2 11
    -10 2 11
    10 2 -10
    10 -2 -10
    -10 -2 10
    -10 2 10
    10 2 -9
    10 -2 -9
    -10 2 9
    -10 -2 9
    10 2 -8
    10 -2 -8
    -10 -2 8
    -10 2 8
    -10 2 7
    10 -2 -7
    -10 -2 7
    10 2 -7
    10 -2 -7
    10 -2 -6
    10 2 -6
    10 -2 -6
    -10 -2 6
    -10 2 6
    10 2 -5
    10 -2 -5
    10 -2 -5
    10 2 -4
    10 -2 -4
    10 -2 -4
    10 -2 -3
    10 2 -3
    10 -2 -3
    10 2 -2
    10 -2 -2
    10 -2 -2
    10 2 -1
    10 -2 -1
    10 2 -1
    10 -2 -1
    10 -2 0
    10 2 0
    10 -2 0
    10 2 0
    10 2 1
    10 -2 1
    10 2 2
    10 -2 2
    10 -2 3
    10 2 3
    10 2 4
    10 -2 4
    10 -2 5
    10 2 5
    10 -2 6
    -10 -2 -6
    -10 2 -6
    -10 2 -7
    -10 -2 -7
    10 2 8
    10 -2 8
    -10 -2 -8
    -10 2 -8
    10 2 9
    10 -2 9
    -10 -2 -9
    -10 2 -9
    10 2 10
    10 -2 10
    -10 -2 -10
    -10 2 -10
    -10 -2 -11
    -10 2 -11
    10 -2 11
    -10 2 -12
    -10 -2 -12
    10 2 12
    10 -2 12
    -10 2 -13
    10 2 13
    10 -2 13
    -10 -2 -14
    -10 2 -14
    10 2 14
    10 -2 14
    -10 -2 -15
    -10 2 -15
    10 -2 15
    -10 -2 -16
    -10 2 -16
    10 2 16
    10 -2 16
    -10 -2 -17
    -10 2 -17
    -10 -2 -18
    -10 2 -18
    -10 3 26
    -10 -3 26
    10 -3 -26
    10 3 -26
    -10 -3 25
    -10 3 25
    10 -3 -25
    10 3 -25
    -10 -3 24
    -10 3 24
    10 -3 -24
    10 3 -24
    -10 -3 23
    -10 3 23
    10 -3 -23
    10 3 -23
    -10 -3 22
    -10 3 22
    10 -3 -22
    10 3 -22
    -10 -3 21
    -10 3 21
    10 -3 -21
    10 3 -21
    10 -3 -20
    10 3 -20
    -10 -3 20
    -10 3 20
    10 -3 -19
    10 3 -19
    -10 -3 19
    -10 3 19
    10 3 -18
    10 -3 -18
    -10 -3 18
    -10 3 18
    10 -3 -17
    10 3 -17
    -10 -3 17
    -10 3 17
    10 3 -16
    10 -3 -16
    -10 -3 16
    -10 3 16
    10 3 -15
    10 -3 -15
    -10 -3 15
    -10 3 15
    10 3 -14
    10 -3 -14
    -10 -3 14
    -10 3 14
    10 3 -13
    10 -3 -13
    -10 -3 13
    -10 3 13
    10 3 -12
    -10 3 12
    -10 -3 12
    10 3 -11
    10 -3 -11
    -10 -3 11
    -10 3 11
    -10 3 10
    -10 -3 10
    10 -3 -10
    10 3 -10
    -10 -3 9
    -10 3 9
    10 3 -9
    10 -3 -9
    -10 3 8
    -10 -3 8
    10 -3 -8
    10 3 -8
    10 -3 -8
    -10 -3 7
    -10 3 7
    10 -3 -7
    10 3 -7
    10 -3 -7
    -10 3 6
    -10 -3 6
    10 -3 -6
    10 3 -6
    10 -3 -6
    10 -3 -5
    10 3 -5
    10 -3 -5
    10 -3 -4
    10 3 -4
    10 -3 -4
    10 -3 -3
    10 3 -3
    10 -3 -3
    10 -3 -2
    10 3 -2
    10 -3 -2
    10 -3 -1
    10 -3 -1
    10 3 -1
    10 -3 0
    10 3 0
    10 -3 0
    10 -3 1
    10 3 1
    10 -3 1
    10 -3 2
    10 -3 3
    10 -3 4
    10 -3 5
    10 -3 6
    -10 -3 -7
    -10 3 -7
    10 -3 7
    -10 -3 -8
    -10 3 -8
    10 3 8
    10 -3 8
    10 -3 8
    -10 -3 -9
    -10 3 -9
    10 3 9
    10 -3 9
    10 -3 10
    10 3 10
    -10 -3 -10
    -10 3 -10
    10 3 11
    10 -3 11
    -10 -3 -11
    -10 3 -11
    10 -3 12
    10 3 12
    -10 -3 -12
    -10 3 -12
    10 3 13
    10 -3 13
    -10 -3 -13
    -10 3 -13
    10 3 14
    10 -3 14
    -10 -3 -14
    -10 3 -14
    10 3 15
    10 -3 15
    -10 3 -15
    -10 -3 -15
    10 3 16
    10 -3 16
    -10 3 -16
    -10 -3 -16
    -10 -3 -17
    -10 3 -17
    10 -4 -26
    10 4 -26
    -10 4 26
    10 4 -25
    -10 -4 25
    -10 4 25
    10 -4 -24
    10 4 -24
    -10 -4 24
    -10 4 24
    10 -4 -23
    10 4 -23
    -10 -4 23
    -10 4 23
    10 4 -22
    10 -4 -22
    -10 -4 22
    -10 4 22
    10 -4 -21
    10 4 -21
    -10 -4 21
    -10 4 21
    10 -4 -20
    10 4 -20
    -10 -4 20
    -10 4 20
    -10 -4 19
    -10 4 19
    10 -4 -19
    10 4 -19
    -10 -4 18
    -10 4 18
    10 -4 -18
    10 4 -18
    -10 -4 17
    -10 4 17
    10 4 -17
    10 -4 -17
    -10 -4 16
    -10 4 16
    10 -4 -16
    10 4 -16
    -10 -4 15
    -10 4 15
    10 4 -15
    10 -4 -15
    -10 -4 14
    -10 4 14
    10 -4 -14
    10 4 -14
    10 4 -13
    10 -4 -13
    -10 -4 13
    -10 4 13
    10 -4 -12
    10 4 -12
    -10 -4 12
    -10 4 12
    10 4 -11
    10 -4 -11
    -10 4 11
    -10 -4 11
    10 4 -10
    10 -4 -10
    -10 -4 10
    -10 4 10
    10 4 -9
    10 -4 -9
    -10 -4 9
    -10 4 9
    -10 4 8
    10 -4 -8
    -10 -4 8
    10 4 -8
    10 -4 -8
    -10 -4 7
    -10 4 7
    10 -4 -7
    10 -4 -7
    10 4 -7
    10 -4 -6
    10 4 -6
    10 -4 -6
    10 -4 -5
    10 -4 -5
    10 4 -5
    10 -4 -4
    10 -4 -4
    10 4 -4
    10 -4 -3
    10 4 -3
    10 -4 -3
    10 -4 -2
    10 4 -2
    10 -4 -2
    10 -4 -2
    10 -4 -1
    10 4 -1
    10 -4 -1
    10 -4 0
    10 4 0
    10 -4 0
    10 -4 1
    10 4 1
    10 -4 1
    10 -4 2
    10 4 2
    10 -4 2
    10 -4 3
    10 -4 4
    10 -4 5
    10 -4 6
    10 -4 7
    10 4 7
    10 -4 7
    10 -4 8
    10 4 8
    10 -4 8
    10 -4 9
    10 -4 9
    -10 -4 -9
    -10 4 -9
    10 4 9
    10 -4 10
    10 -4 10
    10 4 10
    -10 -4 -10
    -10 4 -10
    10 -4 11
    10 4 11
    -10 -4 -11
    -10 4 -11
    10 4 12
    10 -4 12
    -10 -4 -12
    -10 4 -12
    10 4 13
    10 -4 13
    -10 -4 -13
    -10 4 -13
    10 4 14
    10 -4 14
    -10 -4 -14
    10 -4 15
    10 4 15
    -10 -4 -15
    -10 4 -15
    -10 -4 -16
    -10 4 -16
    -10 -4 -17
    -10 4 -17
    -10 -5 25
    -10 5 25
    10 -5 -25
    10 5 -25
    -10 -5 24
    -10 5 24
    10 -5 -23
    -10 -5 23
    -10 5 23
    10 -5 -22
    10 5 -22
    -10 -5 22
    -10 5 22
    10 -5 -21
    10 5 -21
    -10 -5 21
    -10 5 21
    10 -5 -20
    10 5 -20
    -10 -5 20
    10 -5 -19
    10 5 -19
    -10 -5 19
    -10 5 19
    10 5 -18
    -10 -5 18
    -10 5 18
    10 -5 -17
    10 5 -17
    -10 -5 17
    -10 5 17
    10 -5 -16
    10 5 -16
    -10 -5 16
    -10 5 16
    10 -5 -15
    10 5 -15
    -10 5 15
    -10 -5 15
    10 -5 -14
    10 5 -14
    -10 -5 14
    -10 5 14
    10 -5 -13
    10 5 -13
    -10 -5 13
    -10 5 13
    -10 -5 12
    -10 5 12
    10 5 -12
    10 -5 -12
    -10 -5 11
    -10 5 11
    10 5 -11
    10 -5 -11
    -10 5 10
    -10 -5 10
    10 5 -10
    10 -5 -10
    -10 5 9
    10 -5 -9
    -10 -5 9
    10 5 -9
    10 -5 -9
    10 -5 -8
    -10 -5 8
    -10 5 8
    10 -5 -8
    10 5 -8
    10 5 -7
    10 -5 -7
    10 -5 -7
    10 5 -6
    10 -5 -6
    10 -5 -6
    10 -5 -5
    10 -5 -5
    10 5 -5
    10 -5 -5
    10 -5 -4
    10 5 -4
    10 -5 -4
    10 -5 -4
    10 -5 -3
    10 -5 -3
    10 5 -3
    10 -5 -3
    10 -5 -2
    10 5 -2
    10 -5 -2
    10 -5 -1
    10 -5 -1
    10 5 -1
    10 -5 0
    10 5 0
    10 -5 0
    10 -5 1
    10 -5 1
    10 5 1
    10 -5 2
    10 5 2
    10 -5 2
    10 -5 3
    10 5 3
    10 -5 3
    10 -5 4
    10 -5 4
    10 -5 5
    10 5 6
    10 -5 6
    10 -5 6
    10 5 7
    10 -5 7
    10 -5 7
    10 -5 8
    10 5 8
    10 -5 8
    10 -5 9
    10 5 9
    10 -5 9
    10 5 10
    10 -5 10
    -10 -5 -11
    10 5 11
    10 -5 11
    -10 -5 -12
    -10 5 -12
    10 5 12
    10 -5 12
    10 -5 13
    -10 -5 -13
    -10 5 -13
    10 5 13
    10 -5 13
    10 -5 14
    -10 5 -14
    -10 -5 -14
    10 -5 14
    -10 -5 -15
    -10 5 -15
    10 -5 15
    -10 -5 -16
    -10 5 -16
    10 -6 -20
    10 6 -20
    -10 -6 20
    -10 6 20
    10 -6 -19
    10 6 -19
    -10 -6 19
    -10 6 19
    10 -6 -18
    10 6 -18
    -10 -6 18
    -10 6 18
    10 -6 -17
    10 6 -17
    -10 -6 17
    -10 6 17
    10 6 -16
    10 -6 -16
    -10 -6 16
    -10 6 16
    10 -6 -15
    10 6 -15
    -10 -6 15
    -10 6 15
    10 -6 -14
    10 6 -14
    -10 -6 14
    -10 6 14
    10 -6 -13
    10 6 -13
    -10 6 13
    -10 -6 13
    10 6 -12
    10 -6 -12
    -10 -6 12
    -10 6 12
    10 6 -11
    10 -6 -11
    -10 -6 11
    -10 6 11
    10 -6 -10
    10 6 -10
    -10 -6 10
    -10 6 10
    10 -6 -9
    10 6 -9
    10 -6 -9
    10 -6 -9
    10 -6 -8
    10 6 -8
    10 -6 -8
    10 -6 -8
    10 -6 -7
    10 -6 -7
    10 -6 -7
    10 6 -7
    10 -6 -6
    10 -6 -6
    10 6 -6
    10 -6 -6
    10 -6 -5
    10 -6 -5
    10 6 -5
    10 -6 -5
    10 -6 -4
    10 -6 -4
    10 6 -4
    10 -6 -4
    10 6 -3
    10 -6 -3
    10 -6 -2
    10 -6 -2
    10 6 -2
    10 -6 -1
    10 6 -1
    10 -6 -1
    10 -6 0
    10 6 0
    10 -6 0
    10 -6 1
    10 -6 1
    10 6 1
    10 -6 2
    10 6 2
    10 -6 2
    10 -6 3
    10 6 3
    10 6 4
    10 -6 4
    10 -6 4
    10 6 4
    10 -6 4
    10 6 5
    10 -6 5
    10 -6 5
    10 6 5
    10 -6 5
    10 -6 6
    10 -6 6
    10 -6 6
    10 6 6
    10 -6 7
    10 -6 7
    10 6 7
    10 -6 8
    10 -6 8
    10 6 8
    10 -6 9
    10 6 9
    10 -6 9
    10 -6 10
    10 6 10
    10 -6 10
    10 -6 11
    10 6 11
    10 -6 11
    10 -6 12
    10 6 12
    10 -6 13
    10 -6 14
    10 -7 -21
    10 -7 -20
    10 -7 -19
    10 -7 -18
    10 -7 -17
    10 -7 -16
    10 -7 -15
    10 -7 -14
    10 -7 -13
    10 -7 -12
    10 -7 -11
    10 -7 -10
    10 -7 -9
    10 -7 -8
    10 -7 -8
    10 -7 -7
    10 -7 -7
    10 -7 -6
    10 -7 -6
    10 -7 -5
    10 -7 -5
    10 -7 -4
    10 -7 -3
    10 -7 -2
    10 -7 -1
    10 -7 0
    10 -7 1
    10 -7 2
    10 -7 3
    10 -7 4
    10 -7 5
    10 -7 6
    10 -7 7
    10 -7 8
    10 -7 9
    10 -7 10
    10 -7 11
    10 -7 12
    10 -8 -18
    10 -8 -17
    10 -8 -16
    10 -8 -15
    10 -8 -14
    10 -8 -13
    10 -8 -12
    10 -8 -11
    10 -8 -10
    10 -8 -9
    10 -8 -8
    10 -8 -8
    10 -8 -7
    10 -8 -7
    10 -8 -6
    10 -8 -5
    10 -8 -4
    10 -8 -3
    10 -8 -2
    10 -8 -1
    10 -8 0
    10 -8 1
    10 -8 2
    10 -8 3
    10 -8 4
    10 -8 5
    10 -8 6
    10 -8 7
    10 -8 8
    10 -8 9
    10 -9 -16
    10 -9 -15
    10 -9 -14
    10 -9 -13
    10 -9 -12
    10 -9 -11
    10 -9 -10
    10 -9 -7
    10 -9 -6
    10 -9 -5
    10 -9 -4
    10 -9 -3
    10 -9 -2
    10 -9 -1
    10 -9 0
    10 -9 1
    10 -9 2
    10 -9 3
    10 -9 4
    10 -9 5
    10 -9 6
    10 -10 -6
    10 -10 -5
    10 -10 -4
    10 -10 -3
    10 -10 -2
    10 -10 -1
    11 0 -26
    -11 0 26
    11 0 -25
    -11 0 25
    11 0 -24
    -11 0 24
    11 0 -23
    -11 0 23
    11 0 -22
    -11 0 22
    11 0 -21
    -11 0 21
    11 0 -20
    -11 0 20
    11 0 -19
    -11 0 19
    11 0 -18
    -11 0 18
    11 0 -17
    -11 0 17
    -11 0 16
    11 0 -16
    -11 0 15
    11 0 -15
    -11 0 14
    11 0 -14
    -11 0 13
    11 0 -13
    -11 0 12
    11 0 -12
    -11 0 11
    11 0 -11
    -11 0 10
    11 0 -10
    -11 0 9
    11 0 -9
    -11 0 8
    11 0 -8
    11 0 -7
    -11 0 7
    -11 0 6
    11 0 -6
    11 0 -5
    11 0 -5
    11 0 -4
    11 0 -4
    11 0 -3
    11 0 -3
    11 0 -2
    11 0 -2
    11 0 -1
    11 0 -1
    11 0 0
    11 0 0
    11 0 1
    11 0 2
    11 0 3
    11 0 4
    11 0 5
    11 0 6
    -11 0 -7
    -11 0 -8
    11 0 9
    -11 0 -9
    11 0 10
    -11 0 -10
    11 0 11
    -11 0 -11
    -11 0 -12
    11 0 12
    -11 0 -13
    11 0 13
    -11 0 -14
    11 0 14
    -11 0 -15
    11 0 15
    -11 0 -16
    11 0 16
    -11 0 -17
    11 0 17
    11 -1 -26
    11 1 -26
    -11 -1 26
    -11 1 26
    11 -1 -25
    11 1 -25
    -11 -1 25
    -11 1 25
    11 -1 -24
    11 1 -24
    -11 -1 24
    -11 1 24
    11 -1 -23
    11 1 -23
    -11 -1 23
    -11 1 23
    11 -1 -22
    11 1 -22
    -11 -1 22
    -11 1 22
    11 1 -21
    11 -1 -21
    -11 -1 21
    -11 1 21
    11 1 -20
    11 -1 -20
    -11 -1 20
    -11 1 20
    11 -1 -19
    11 1 -19
    -11 -1 19
    -11 1 19
    11 1 -18
    11 -1 -18
    -11 -1 18
    -11 1 18
    11 1 -17
    11 -1 -17
    -11 -1 17
    -11 1 17
    -11 -1 16
    -11 1 16
    11 1 -16
    11 -1 -16
    -11 -1 15
    -11 1 15
    11 1 -15
    11 -1 -15
    -11 -1 14
    -11 1 14
    11 -1 -14
    11 1 -14
    -11 -1 13
    -11 1 13
    11 1 -13
    11 -1 -13
    -11 1 12
    -11 -1 12
    11 -1 -12
    11 1 -12
    -11 -1 11
    -11 1 11
    11 1 -11
    11 -1 -11
    -11 -1 10
    -11 1 10
    11 -1 -10
    11 1 -10
    -11 -1 9
    -11 1 9
    11 1 -9
    11 -1 -9
    -11 1 8
    -11 -1 8
    11 1 -8
    11 -1 -8
    11 1 -7
    11 -1 -7
    -11 -1 7
    -11 1 7
    -11 1 6
    11 -1 -6
    -11 -1 6
    11 -1 -6
    11 1 -6
    11 -1 -5
    11 -1 -5
    11 1 -5
    11 -1 -4
    11 -1 -4
    11 -1 -3
    11 1 -3
    11 -1 -3
    11 1 -3
    11 -1 -2
    11 1 -2
    11 1 -2
    11 -1 -2
    11 1 -1
    11 -1 -1
    11 1 -1
    11 -1 -1
    11 1 0
    11 -1 0
    11 1 0
    11 -1 0
    11 1 1
    11 -1 1
    11 -1 2
    11 1 2
    11 1 3
    11 -1 3
    11 -1 4
    11 1 4
    11 1 5
    11 -1 5
    11 1 6
    11 -1 6
    11 -1 7
    -11 -1 -7
    -11 1 -7
    -11 -1 -8
    -11 1 -8
    11 1 9
    11 -1 9
    -11 -1 -9
    -11 1 -9
    11 1 10
    11 -1 10
    -11 -1 -10
    -11 1 -10
    -11 -1 -11
    -11 1 -11
    11 -1 11
    11 1 11
    -11 -1 -12
    -11 1 -12
    11 -1 12
    11 1 12
    -11 -1 -13
    -11 1 -13
    11 1 13
    11 -1 13
    -11 -1 -14
    -11 1 -14
    11 1 14
    11 -1 14
    -11 -1 -15
    -11 1 -15
    11 1 15
    11 -1 15
    -11 -1 -16
    -11 1 -16
    11 1 16
    11 -1 16
    -11 -1 -17
    -11 1 -17
    11 1 17
    11 -1 17
    11 -2 -26
    11 2 -26
    -11 -2 26
    -11 2 26
    11 -2 -25
    11 2 -25
    -11 -2 25
    -11 2 25
    11 -2 -24
    11 2 -24
    -11 -2 24
    -11 2 24
    11 -2 -23
    11 2 -23
    -11 -2 23
    -11 2 23
    11 -2 -22
    11 2 -22
    -11 -2 22
    -11 2 22
    11 2 -21
    -11 -2 21
    -11 2 21
    11 -2 -20
    11 2 -20
    -11 -2 20
    -11 2 20
    11 2 -19
    11 -2 -19
    -11 -2 19
    -11 2 19
    11 -2 -18
    11 2 -18
    -11 -2 18
    -11 2 18
    11 2 -17
    11 -2 -17
    -11 -2 17
    -11 2 17
    11 -2 -16
    11 2 -16
    -11 -2 16
    -11 2 16
    11 -2 -15
    11 2 -15
    -11 -2 15
    -11 2 15
    -11 -2 14
    -11 2 14
    11 -2 -14
    11 2 -14
    -11 -2 13
    -11 2 13
    11 2 -13
    11 -2 -13
    -11 2 12
    -11 -2 12
    11 -2 -12
    11 2 -12
    -11 2 11
    -11 -2 11
    11 2 -11
    11 -2 -11
    -11 2 10
    -11 -2 10
    11 2 -10
    11 -2 -10
    -11 2 9
    -11 -2 9
    11 2 -9
    11 -2 -9
    -11 -2 8
    -11 2 8
    11 -2 -8
    11 2 -8
    11 -2 -7
    -11 -2 7
    -11 2 7
    11 2 -7
    11 -2 -7
    11 2 -6
    11 -2 -6
    11 -2 -6
    11 2 -5
    11 -2 -5
    11 -2 -5
    11 2 -4
    11 -2 -4
    11 -2 -4
    11 -2 -3
    11 2 -3
    11 -2 -3
    11 -2 -2
    11 2 -2
    11 -2 -1
    11 2 -1
    11 -2 -1
    11 -2 0
    11 2 0
    11 -2 0
    11 -2 1
    11 2 1
    11 -2 1
    11 -2 2
    11 -2 3
    11 -2 4
    11 -2 5
    11 -2 6
    11 -2 7
    -11 -2 -8
    -11 2 -8
    11 -2 8
    11 2 8
    11 -2 8
    -11 -2 -9
    -11 2 -9
    11 2 9
    11 -2 9
    -11 2 -10
    11 2 10
    11 -2 10
    11 2 11
    11 -2 11
    -11 -2 -11
    -11 2 -11
    11 2 12
    11 -2 12
    -11 -2 -12
    -11 2 -12
    11 2 13
    11 -2 13
    -11 -2 -13
    -11 2 -13
    11 2 14
    11 -2 14
    -11 -2 -14
    -11 2 -14
    11 2 15
    11 -2 15
    -11 -2 -15
    -11 2 -15
    11 2 16
    11 -2 16
    -11 -2 -16
    -11 2 -16
    -11 3 26
    11 -3 -26
    11 3 -26
    -11 -3 25
    -11 3 25
    11 -3 -25
    11 3 -25
    -11 -3 24
    -11 3 24
    11 -3 -24
    11 3 -24
    -11 -3 23
    -11 3 23
    11 -3 -23
    11 3 -23
    -11 -3 22
    11 -3 -22
    11 3 -22
    11 -3 -21
    11 3 -21
    -11 -3 21
    -11 3 21
    11 -3 -20
    11 3 -20
    -11 -3 20
    -11 3 20
    11 -3 -19
    11 3 -19
    -11 3 19
    11 -3 -18
    11 3 -18
    -11 -3 18
    -11 3 18
    11 -3 -17
    11 3 -17
    -11 -3 17
    -11 3 17
    11 -3 -16
    11 3 -16
    -11 -3 16
    -11 3 16
    11 3 -15
    11 -3 -15
    -11 -3 15
    -11 3 15
    11 3 -14
    11 -3 -14
    -11 -3 14
    -11 3 14
    11 3 -13
    11 -3 -13
    -11 -3 13
    -11 3 13
    11 3 -12
    11 -3 -12
    -11 3 12
    -11 -3 12
    11 3 -11
    11 -3 -11
    -11 -3 11
    -11 3 11
    -11 -3 10
    -11 3 10
    11 3 -10
    11 -3 -10
    -11 -3 9
    -11 3 9
    11 -3 -9
    11 3 -9
    -11 -3 8
    -11 3 8
    11 -3 -8
    11 3 -8
    11 -3 -8
    11 -3 -7
    -11 -3 7
    -11 3 7
    11 3 -7
    11 -3 -7
    11 -3 -6
    11 -3 -6
    11 3 -6
    11 3 -5
    11 -3 -5
    11 -3 -5
    11 3 -4
    11 -3 -4
    11 -3 -4
    11 -3 -3
    11 3 -3
    11 -3 -3
    11 3 -2
    11 -3 -2
    11 -3 -2
    11 -3 -1
    11 -3 -1
    11 3 -1
    11 -3 0
    11 3 0
    11 -3 0
    11 -3 1
    11 3 1
    11 -3 1
    11 -3 2
    11 3 2
    11 -3 2
    11 -3 3
    11 -3 4
    11 -3 5
    11 -3 6
    11 -3 7
    11 -3 8
    11 3 8
    11 -3 8
    11 -3 9
    -11 -3 -9
    11 3 9
    11 -3 9
    11 -3 10
    11 3 10
    -11 -3 -10
    -11 3 -10
    11 -3 10
    11 -3 11
    11 3 11
    -11 -3 -11
    -11 3 -11
    11 3 12
    11 -3 12
    -11 -3 -12
    -11 3 -12
    11 3 13
    11 -3 13
    -11 -3 -13
    -11 3 -13
    11 3 14
    11 -3 14
    -11 -3 -14
    -11 3 -14
    11 3 15
    11 -3 15
    -11 -3 -15
    -11 3 -15
    11 3 16
    11 -3 16
    -11 -3 -16
    -11 3 -16
    -11 -4 25
    -11 4 25
    11 -4 -25
    11 4 -25
    -11 -4 24
    -11 4 24
    11 -4 -24
    11 4 -24
    -11 -4 23
    -11 4 23
    11 4 -23
    11 -4 -23
    -11 -4 22
    -11 4 22
    11 -4 -22
    11 4 -22
    -11 -4 21
    -11 4 21
    11 -4 -21
    11 4 -21
    11 -4 -20
    11 4 -20
    -11 -4 20
    -11 4 20
    11 -4 -19
    11 4 -19
    -11 -4 19
    -11 4 19
    11 4 -18
    -11 -4 18
    -11 4 18
    -11 4 17
    -11 -4 17
    11 -4 -17
    11 4 -17
    -11 -4 16
    -11 4 16
    11 -4 -16
    11 4 -16
    -11 -4 15
    -11 4 15
    11 -4 -15
    11 4 -15
    11 4 -14
    11 -4 -14
    -11 -4 14
    -11 4 14
    11 4 -13
    11 -4 -13
    -11 -4 13
    -11 4 13
    11 4 -12
    11 -4 -12
    -11 -4 12
    -11 4 12
    11 4 -11
    11 -4 -11
    -11 -4 11
    -11 4 11
    11 -4 -10
    11 4 -10
    -11 4 10
    -11 -4 10
    11 4 -9
    11 -4 -9
    -11 -4 9
    -11 4 9
    11 -4 -9
    11 4 -8
    11 -4 -8
    -11 4 8
    11 -4 -8
    -11 -4 8
    11 -4 -7
    11 4 -7
    11 -4 -7
    11 -4 -6
    11 -4 -6
    11 4 -6
    11 -4 -5
    11 -4 -5
    11 4 -5
    11 -4 -4
    11 4 -4
    11 -4 -4
    11 -4 -3
    11 4 -3
    11 -4 -3
    11 -4 -2
    11 4 -2
    11 -4 -2
    11 -4 -1
    11 4 -1
    11 -4 -1
    11 -4 0
    11 4 0
    11 -4 0
    11 4 1
    11 -4 1
    11 -4 1
    11 4 2
    11 -4 2
    11 -4 2
    11 4 3
    11 -4 3
    11 -4 3
    11 -4 4
    11 -4 5
    11 -4 6
    11 -4 7
    11 4 7
    11 -4 7
    11 -4 8
    11 4 8
    11 -4 8
    11 -4 9
    11 -4 9
    11 4 9
    11 4 10
    11 -4 10
    11 -4 10
    11 4 11
    11 -4 11
    11 -4 11
    11 -4 12
    11 4 12
    11 -4 12
    -11 -4 -12
    -11 4 -12
    11 -4 13
    11 4 13
    11 -4 13
    -11 -4 -13
    -11 4 -13
    11 -4 14
    11 4 14
    11 -4 14
    -11 -4 -14
    -11 4 -14
    11 -4 15
    -11 -4 -15
    -11 4 -15
    11 4 15
    11 -4 15
    11 -5 -24
    11 5 -24
    -11 -5 24
    -11 5 24
    11 -5 -23
    11 5 -23
    -11 -5 23
    -11 5 23
    11 -5 -22
    11 5 -22
    -11 -5 22
    -11 5 22
    11 -5 -21
    11 5 -21
    -11 -5 21
    -11 5 21
    11 -5 -20
    11 5 -20
    -11 -5 20
    -11 5 20
    -11 -5 19
    -11 5 19
    11 -5 -19
    11 5 -19
    -11 -5 18
    -11 5 18
    11 -5 -18
    11 5 -18
    -11 5 17
    -11 -5 17
    11 -5 -17
    11 5 -17
    -11 -5 16
    11 -5 -16
    11 5 -16
    -11 5 15
    -11 -5 15
    11 -5 -15
    11 5 -15
    -11 -5 14
    -11 5 14
    11 5 -14
    11 -5 -14
    -11 -5 13
    -11 5 13
    11 5 -13
    11 -5 -13
    -11 5 12
    -11 -5 12
    11 -5 -12
    11 5 -12
    -11 -5 11
    -11 5 11
    11 5 -11
    11 -5 -11
    11 5 -10
    11 -5 -10
    -11 -5 10
    -11 5 10
    11 -5 -9
    11 5 -9
    -11 -5 9
    -11 5 9
    11 -5 -9
    11 5 -8
    11 -5 -8
    11 -5 -8
    11 -5 -7
    11 5 -7
    11 5 -6
    11 -5 -6
    11 -5 -6
    11 -5 -5
    11 5 -5
    11 -5 -5
    11 -5 -5
    11 5 -4
    11 -5 -4
    11 -5 -4
    11 5 -3
    11 -5 -3
    11 -5 -3
    11 5 -2
    11 -5 -2
    11 -5 -2
    11 -5 -1
    11 5 -1
    11 -5 -1
    11 5 0
    11 -5 0
    11 -5 0
    11 -5 1
    11 5 1
    11 -5 1
    11 5 2
    11 -5 2
    11 -5 2
    11 5 3
    11 -5 3
    11 -5 3
    11 5 4
    11 -5 4
    11 -5 4
    11 -5 5
    11 -5 5
    11 -5 6
    11 5 6
    11 -5 6
    11 -5 7
    11 5 7
    11 -5 7
    11 -5 8
    11 -5 8
    11 5 8
    11 -5 9
    11 5 9
    11 -5 9
    11 -5 10
    11 5 10
    11 -5 10
    11 -5 11
    11 5 11
    11 -5 11
    11 -5 12
    11 -5 12
    11 5 12
    11 -5 13
    11 5 13
    11 -5 13
    11 -5 14
    11 5 14
    11 -5 14
    -11 6 20
    11 -6 -19
    11 6 -19
    -11 6 19
    -11 -6 19
    11 -6 -18
    11 6 -18
    -11 6 18
    -11 6 17
    -11 -6 17
    11 -6 -17
    11 6 -17
    -11 -6 16
    -11 6 16
    11 -6 -16
    11 6 -16
    -11 -6 15
    -11 6 15
    11 -6 -15
    11 6 -15
    -11 -6 14
    -11 6 14
    11 -6 -14
    11 6 -14
    -11 6 13
    -11 -6 13
    11 -6 -13
    11 6 -13
    -11 6 12
    -11 -6 12
    11 -6 -12
    11 6 -12
    -11 6 11
    -11 -6 11
    11 6 -11
    11 -6 -11
    11 -6 -10
    11 6 -10
    11 -6 -9
    11 -6 -9
    11 6 -9
    11 -6 -9
    11 -6 -8
    11 -6 -8
    11 6 -8
    11 -6 -8
    11 6 -7
    11 -6 -7
    11 -6 -7
    11 -6 -7
    11 6 -6
    11 -6 -6
    11 -6 -6
    11 -6 -6
    11 -6 -5
    11 6 -5
    11 -6 -5
    11 6 -4
    11 -6 -4
    11 -6 -4
    11 6 -3
    11 -6 -3
    11 -6 -3
    11 -6 -2
    11 6 -2
    11 6 -1
    11 -6 -1
    11 -6 0
    11 -6 0
    11 6 0
    11 -6 1
    11 6 1
    11 -6 1
    11 -6 2
    11 6 2
    11 -6 2
    11 -6 3
    11 -6 3
    11 6 3
    11 -6 4
    11 6 4
    11 -6 4
    11 6 4
    11 -6 4
    11 -6 5
    11 6 5
    11 -6 5
    11 6 5
    11 -6 5
    11 -6 6
    11 6 6
    11 -6 6
    11 6 6
    11 -6 6
    11 6 7
    11 -6 7
    11 6 7
    11 -6 7
    11 -6 7
    11 -6 8
    11 6 8
    11 -6 8
    11 -6 9
    11 6 9
    11 -6 9
    11 -6 10
    11 6 10
    11 -6 10
    11 -6 11
    11 -6 12
    11 -7 -20
    11 -7 -19
    11 -7 -18
    11 -7 -17
    11 -7 -16
    11 -7 -15
    11 -7 -14
    11 -7 -13
    11 -7 -12
    11 -7 -11
    11 -7 -10
    11 -7 -9
    11 -7 -8
    11 -7 -8
    11 -7 -7
    11 -7 -6
    11 -7 -5
    11 -7 -4
    11 -7 -3
    11 -7 -2
    11 -7 -1
    11 -7 0
    11 -7 1
    11 -7 2
    11 -7 3
    11 -7 4
    11 -7 5
    11 -7 6
    11 -7 7
    11 -7 8
    11 -7 9
    11 -7 10
    11 -8 -18
    11 -8 -17
    11 -8 -16
    11 -8 -15
    11 -8 -14
    11 -8 -13
    11 -8 -12
    11 -8 -11
    11 -8 -10
    11 -8 -8
    11 -8 -7
    11 -8 -6
    11 -8 -5
    11 -8 -4
    11 -8 -3
    11 -8 -2
    11 -8 -1
    11 -8 0
    11 -8 1
    11 -8 2
    11 -8 3
    11 -8 4
    11 -8 5
    11 -8 6
    11 -8 7
    11 -9 -15
    11 -9 -14
    11 -9 -13
    11 -9 -7
    11 -9 -6
    11 -9 -5
    11 -9 -4
    11 -9 -3
    11 -9 -2
    11 -9 -1
    11 -9 0
    11 -9 1
    11 -9 2
    11 -9 3
    -12 0 26
    12 0 -26
    -12 0 25
    12 0 -25
    -12 0 24
    12 0 -24
    -12 0 23
    12 0 -23
    -12 0 22
    12 0 -22
    -12 0 21
    12 0 -21
    -12 0 20
    12 0 -20
    -12 0 19
    12 0 -19
    -12 0 18
    12 0 -18
    12 0 -17
    -12 0 17
    12 0 -16
    -12 0 16
    12 0 -15
    -12 0 15
    12 0 -14
    -12 0 14
    12 0 -13
    -12 0 13
    12 0 -12
    -12 0 12
    12 0 -11
    -12 0 11
    12 0 -10
    -12 0 10
    12 0 -9
    -12 0 9
    12 0 -8
    -12 0 8
    12 0 -7
    -12 0 7
    12 0 -6
    12 0 -5
    12 0 -5
    12 0 -4
    12 0 -4
    12 0 -3
    12 0 -3
    12 0 -2
    12 0 -2
    12 0 -1
    12 0 -1
    12 0 0
    12 0 0
    12 0 1
    12 0 1
    12 0 2
    12 0 3
    12 0 4
    12 0 5
    12 0 6
    12 0 7
    12 0 8
    12 0 9
    12 0 9
    12 0 10
    -12 0 -10
    -12 0 -11
    12 0 11
    -12 0 -12
    12 0 12
    -12 0 -13
    12 0 13
    -12 0 -14
    12 0 14
    -12 0 -15
    12 0 15
    -12 1 26
    12 -1 -26
    12 1 -26
    -12 -1 25
    -12 1 25
    12 -1 -25
    12 1 -25
    -12 -1 24
    -12 1 24
    12 -1 -24
    12 1 -24
    12 -1 -23
    12 1 -23
    -12 -1 23
    12 -1 -22
    12 1 -22
    -12 -1 22
    -12 1 22
    12 -1 -21
    12 1 -21
    -12 -1 21
    -12 1 21
    12 -1 -20
    12 1 -20
    -12 -1 20
    -12 1 20
    12 1 -19
    12 -1 -19
    -12 -1 19
    -12 1 19
    12 1 -18
    12 -1 -18
    -12 -1 18
    -12 1 18
    12 1 -17
    12 -1 -17
    -12 -1 17
    -12 1 17
    12 -1 -16
    12 1 -16
    -12 -1 16
    -12 1 16
    12 1 -15
    -12 -1 15
    -12 1 15
    12 1 -14
    12 -1 -14
    -12 -1 14
    -12 1 14
    12 1 -13
    12 -1 -13
    -12 -1 13
    -12 1 13
    12 1 -12
    12 -1 -12
    -12 1 12
    -12 -1 12
    12 -1 -11
    12 1 -11
    -12 -1 11
    -12 1 11
    12 1 -10
    12 -1 -10
    -12 -1 10
    -12 1 10
    12 1 -9
    12 -1 -9
    -12 -1 9
    -12 1 9
    12 -1 -8
    12 1 -8
    -12 -1 8
    -12 1 8
    12 1 -7
    12 -1 -7
    -12 -1 7
    -12 1 7
    12 -1 -6
    12 1 -6
    12 -1 -6
    12 1 -5
    12 -1 -5
    12 -1 -5
    12 1 -4
    12 -1 -4
    12 -1 -4
    12 1 -3
    12 -1 -3
    12 1 -3
    12 -1 -3
    12 1 -2
    12 -1 -2
    12 -1 -2
    12 1 -2
    12 1 -1
    12 -1 -1
    12 -1 -1
    12 1 -1
    12 1 0
    12 -1 0
    12 -1 0
    12 1 0
    12 1 1
    12 -1 1
    12 1 1
    12 -1 1
    12 1 2
    12 -1 2
    12 -1 3
    12 1 3
    12 -1 4
    12 1 4
    12 -1 5
    12 1 5
    12 -1 6
    12 -1 7
    12 -1 8
    12 -1 9
    12 1 9
    12 -1 9
    12 -1 10
    -12 -1 -10
    -12 1 -10
    12 1 10
    12 -1 10
    12 -1 11
    12 1 11
    -12 1 -11
    12 1 12
    12 -1 12
    -12 1 -12
    12 1 13
    12 -1 13
    -12 -1 -13
    -12 1 -13
    12 1 14
    12 -1 14
    -12 -1 -14
    -12 1 -14
    12 1 15
    12 -1 15
    -12 -1 -15
    -12 -2 25
    -12 2 25
    12 -2 -25
    12 2 -25
    -12 -2 24
    -12 2 24
    12 -2 -24
    12 2 -24
    -12 -2 23
    -12 2 23
    12 -2 -23
    12 -2 -22
    12 2 -22
    -12 -2 22
    -12 2 22
    12 -2 -21
    12 2 -21
    -12 -2 21
    -12 2 21
    12 -2 -20
    12 2 -20
    -12 -2 20
    -12 2 20
    12 -2 -19
    12 2 -19
    -12 -2 19
    -12 2 19
    12 2 -18
    12 -2 -18
    -12 -2 18
    -12 2 18
    12 2 -17
    12 -2 -17
    -12 -2 17
    -12 2 17
    12 2 -16
    12 -2 -16
    -12 -2 16
    -12 2 16
    12 2 -15
    12 -2 -15
    -12 2 15
    -12 -2 15
    12 2 -14
    12 -2 -14
    -12 -2 14
    -12 2 14
    12 2 -13
    12 -2 -13
    -12 -2 13
    -12 2 13
    12 2 -12
    12 -2 -12
    -12 -2 12
    -12 2 12
    -12 -2 11
    -12 2 11
    12 2 -11
    12 -2 -11
    -12 -2 10
    -12 2 10
    12 2 -10
    12 -2 -10
    12 2 -9
    12 -2 -9
    -12 2 9
    -12 -2 9
    12 -2 -8
    12 2 -8
    -12 -2 8
    -12 2 8
    12 2 -7
    12 -2 -7
    12 -2 -7
    12 2 -6
    12 -2 -6
    12 -2 -6
    12 -2 -5
    12 2 -5
    12 -2 -5
    12 2 -4
    12 -2 -4
    12 -2 -4
    12 2 -3
    12 -2 -3
    12 -2 -3
    12 2 -2
    12 -2 -2
    12 -2 -2
    12 2 -1
    12 -2 -1
    12 -2 -1
    12 2 0
    12 -2 0
    12 -2 0
    12 2 1
    12 -2 1
    12 -2 1
    12 2 2
    12 -2 2
    12 -2 2
    12 -2 3
    12 -2 4
    12 -2 5
    12 -2 6
    12 -2 7
    12 -2 8
    12 2 8
    12 -2 8
    12 -2 9
    12 2 9
    12 -2 9
    12 -2 10
    12 2 10
    12 -2 10
    12 -2 11
    12 2 11
    12 -2 11
    -12 -2 -11
    -12 2 -11
    12 2 12
    12 -2 12
    12 -2 12
    -12 -2 -12
    -12 2 -12
    12 2 13
    12 -2 13
    12 -2 13
    -12 -2 -13
    -12 2 -13
    12 2 14
    12 -2 14
    -12 -2 -14
    -12 2 -14
    12 2 15
    12 -2 15
    -12 -2 -15
    -12 2 -15
    -12 -3 25
    -12 3 25
    12 -3 -25
    12 3 -25
    -12 -3 24
    -12 3 24
    12 -3 -24
    12 3 -24
    -12 -3 23
    -12 3 23
    12 -3 -23
    12 3 -23
    12 -3 -22
    12 3 -22
    -12 -3 22
    -12 3 22
    12 -3 -21
    12 3 -21
    -12 -3 21
    -12 3 21
    12 -3 -20
    12 3 -20
    -12 -3 20
    -12 3 20
    12 -3 -19
    12 3 -19
    -12 -3 19
    -12 3 19
    12 -3 -18
    12 3 -18
    -12 -3 18
    -12 3 18
    12 3 -17
    12 -3 -17
    -12 -3 17
    -12 3 17
    -12 -3 16
    -12 3 16
    12 3 -16
    12 -3 -16
    -12 3 15
    -12 -3 15
    12 -3 -15
    12 3 -15
    -12 -3 14
    -12 3 14
    12 -3 -14
    12 3 -14
    -12 -3 13
    -12 3 13
    12 3 -13
    12 -3 -13
    -12 -3 12
    -12 3 12
    12 3 -12
    12 -3 -12
    -12 -3 11
    -12 3 11
    12 3 -11
    12 -3 -11
    -12 3 10
    12 3 -10
    12 -3 -10
    -12 -3 10
    12 -3 -9
    12 3 -9
    -12 -3 9
    -12 3 9
    12 3 -8
    12 -3 -8
    12 -3 -8
    -12 -3 8
    -12 3 8
    12 3 -7
    12 -3 -7
    12 -3 -7
    12 3 -6
    12 -3 -6
    12 -3 -6
    12 -3 -5
    12 -3 -5
    12 3 -5
    12 -3 -4
    12 3 -4
    12 -3 -4
    12 -3 -3
    12 3 -3
    12 -3 -3
    12 -3 -2
    12 -3 -2
    12 3 -2
    12 -3 -1
    12 3 -1
    12 -3 -1
    12 -3 0
    12 3 0
    12 -3 0
    12 -3 1
    12 3 1
    12 -3 1
    12 -3 2
    12 3 2
    12 -3 2
    12 -3 3
    12 3 3
    12 -3 3
    12 -3 4
    12 -3 5
    12 -3 6
    12 -3 7
    12 3 8
    12 -3 8
    12 -3 8
    12 3 9
    12 -3 9
    12 -3 9
    12 -3 10
    12 3 10
    12 -3 10
    12 -3 11
    12 -3 11
    12 3 11
    12 -3 12
    12 -3 12
    12 3 12
    -12 -3 -13
    12 -3 13
    12 3 13
    12 -3 13
    -12 -3 -14
    -12 3 -14
    12 -3 14
    12 -3 14
    -12 -3 -15
    12 -3 15
    12 3 15
    12 -4 -24
    12 4 -24
    -12 -4 24
    -12 4 24
    12 -4 -23
    12 4 -23
    -12 -4 23
    -12 4 23
    12 -4 -22
    12 4 -22
    -12 -4 22
    -12 4 22
    -12 -4 21
    -12 4 21
    12 -4 -21
    12 4 -21
    12 -4 -20
    12 4 -20
    -12 -4 20
    -12 4 20
    12 -4 -19
    12 4 -19
    -12 -4 19
    -12 4 19
    12 -4 -18
    12 4 -18
    -12 -4 18
    -12 4 18
    12 -4 -17
    12 4 -17
    -12 -4 17
    -12 4 17
    12 4 -16
    12 -4 -16
    -12 -4 16
    -12 4 16
    12 4 -15
    12 -4 -15
    -12 4 15
    -12 -4 15
    12 4 -14
    12 -4 -14
    -12 -4 14
    -12 4 14
    12 4 -13
    12 -4 -13
    -12 -4 13
    -12 4 13
    12 4 -12
    12 -4 -12
    -12 -4 12
    -12 4 12
    12 4 -11
    12 -4 -11
    -12 4 11
    -12 -4 11
    12 4 -10
    12 -4 -10
    -12 -4 10
    -12 4 10
    12 -4 -9
    12 4 -9
    -12 -4 9
    -12 4 9
    12 4 -8
    12 -4 -8
    12 -4 -8
    12 -4 -7
    12 4 -7
    12 -4 -7
    12 -4 -6
    12 -4 -6
    12 4 -6
    12 4 -5
    12 -4 -5
    12 -4 -5
    12 4 -4
    12 -4 -4
    12 -4 -4
    12 4 -3
    12 -4 -3
    12 -4 -3
    12 4 -2
    12 -4 -2
    12 -4 -2
    12 4 -1
    12 -4 -1
    12 -4 -1
    12 4 0
    12 -4 0
    12 -4 0
    12 -4 1
    12 4 1
    12 -4 1
    12 4 2
    12 -4 2
    12 4 3
    12 -4 3
    12 -4 3
    12 4 4
    12 -4 4
    12 -4 4
    12 -4 5
    12 -4 6
    12 4 7
    12 -4 7
    12 -4 7
    12 4 8
    12 -4 8
    12 -4 8
    12 -4 9
    12 -4 9
    12 4 9
    12 4 10
    12 -4 10
    12 -4 10
    12 4 11
    12 -4 11
    12 -4 11
    12 4 12
    12 -4 12
    12 -4 12
    12 4 13
    12 -4 13
    12 -4 13
    12 4 14
    12 -4 14
    12 -4 14
    12 -5 -23
    12 5 -23
    -12 -5 23
    -12 5 23
    12 -5 -22
    12 5 -22
    -12 5 22
    -12 -5 22
    12 -5 -21
    12 5 -21
    -12 -5 21
    -12 5 21
    12 5 -20
    12 -5 -20
    -12 -5 20
    -12 5 20
    12 -5 -19
    12 5 -19
    -12 -5 19
    -12 5 19
    12 -5 -18
    12 5 -18
    -12 -5 18
    -12 5 18
    12 -5 -17
    12 5 -17
    -12 -5 17
    -12 5 17
    12 -5 -16
    12 5 -16
    -12 -5 16
    -12 5 16
    12 -5 -15
    12 5 -15
    -12 -5 15
    -12 5 15
    -12 -5 14
    -12 5 14
    12 5 -14
    12 -5 -14
    -12 -5 13
    -12 5 13
    12 -5 -13
    12 5 -13
    12 5 -12
    12 -5 -12
    -12 -5 12
    -12 5 12
    12 5 -11
    12 -5 -11
    -12 5 11
    -12 -5 11
    12 5 -10
    12 -5 -10
    12 5 -9
    12 -5 -9
    12 -5 -9
    12 -5 -8
    12 5 -8
    12 -5 -8
    12 -5 -7
    12 5 -7
    12 -5 -7
    12 5 -6
    12 -5 -6
    12 -5 -6
    12 -5 -5
    12 5 -5
    12 -5 -5
    12 -5 -4
    12 5 -4
    12 -5 -4
    12 -5 -3
    12 5 -3
    12 -5 -3
    12 -5 -2
    12 5 -2
    12 -5 -1
    12 5 -1
    12 -5 -1
    12 -5 0
    12 -5 0
    12 5 0
    12 -5 1
    12 5 1
    12 -5 1
    12 5 2
    12 -5 2
    12 -5 2
    12 -5 3
    12 5 3
    12 -5 3
    12 5 4
    12 -5 4
    12 -5 4
    12 5 5
    12 -5 5
    12 -5 5
    12 5 6
    12 -5 6
    12 -5 6
    12 5 6
    12 -5 6
    12 -5 7
    12 5 7
    12 -5 7
    12 -5 8
    12 -5 8
    12 5 8
    12 -5 9
    12 5 9
    12 -5 9
    12 -5 10
    12 -5 10
    12 5 10
    12 -5 11
    12 5 11
    12 -5 11
    12 -5 12
    12 5 12
    12 -5 12
    12 5 13
    12 -5 13
    12 -6 -18
    12 6 -18
    -12 6 18
    -12 -6 18
    12 -6 -17
    12 6 -17
    -12 -6 17
    -12 6 17
    12 -6 -16
    12 6 -16
    -12 -6 16
    -12 6 16
    12 -6 -15
    12 6 -15
    -12 -6 15
    -12 6 15
    12 -6 -14
    12 6 -14
    -12 6 14
    -12 -6 14
    12 -6 -13
    12 6 -13
    -12 -6 13
    -12 6 13
    -12 6 12
    12 6 -12
    12 -6 -12
    12 6 -11
    12 -6 -11
    12 6 -10
    12 -6 -10
    12 -6 -9
    12 -6 -9
    12 6 -9
    12 -6 -9
    12 -6 -8
    12 -6 -8
    12 -6 -8
    12 6 -7
    12 -6 -7
    12 -6 -7
    12 -6 -6
    12 6 -6
    12 -6 -6
    12 6 -5
    12 -6 -5
    12 -6 -5
    12 -6 -4
    12 6 -4
    12 -6 -4
    12 -6 -3
    12 6 -3
    12 -6 -3
    12 -6 -2
    12 6 -2
    12 -6 -2
    12 6 -1
    12 -6 -1
    12 -6 -1
    12 6 0
    12 -6 0
    12 -6 0
    12 6 1
    12 -6 1
    12 -6 1
    12 6 2
    12 -6 2
    12 -6 2
    12 -6 3
    12 6 3
    12 -6 3
    12 6 4
    12 -6 4
    12 -6 4
    12 6 4
    12 -6 4
    12 6 5
    12 -6 5
    12 -6 5
    12 6 5
    12 -6 5
    12 6 6
    12 -6 6
    12 -6 6
    12 6 6
    12 -6 6
    12 6 7
    12 -6 7
    12 6 7
    12 -6 7
    12 6 8
    12 6 8
    12 -6 8
    12 -6 9
    12 -6 10
    12 -7 -19
    12 -7 -18
    12 -7 -17
    12 -7 -16
    12 -7 -15
    12 -7 -14
    12 -7 -13
    12 -7 -12
    12 -7 -11
    12 -7 -10
    12 -7 -8
    12 -7 -7
    12 -7 -6
    12 -7 -5
    12 -7 -4
    12 -7 -3
    12 -7 -2
    12 -7 -1
    12 -7 0
    12 -7 1
    12 -7 2
    12 -7 3
    12 -7 4
    12 -7 5
    12 -7 6
    12 -7 7
    12 -7 8
    12 -8 -17
    12 -8 -16
    12 -8 -15
    12 -8 -14
    12 -8 -13
    12 -8 -8
    12 -8 -7
    12 -8 -6
    12 -8 -5
    12 -8 -4
    12 -8 -3
    12 -8 -2
    12 -8 -1
    12 -8 0
    12 -8 1
    12 -8 2
    12 -8 3
    12 -8 4
    12 -8 5
    12 -9 -7
    12 -9 -6
    12 -9 -5
    12 -9 -4
    12 -9 -3
    12 -9 -2
    12 -9 -1
    -13 0 25
    13 0 -25
    -13 0 24
    13 0 -24
    13 0 -23
    -13 0 23
    13 0 -22
    -13 0 22
    13 0 -21
    -13 0 21
    13 0 -20
    -13 0 20
    -13 0 19
    13 0 -19
    -13 0 18
    13 0 -18
    13 0 -17
    -13 0 17
    13 0 -16
    -13 0 16
    13 0 -15
    -13 0 15
    13 0 -14
    -13 0 14
    13 0 -13
    -13 0 13
    -13 0 12
    13 0 -12
    -13 0 11
    13 0 -11
    -13 0 10
    13 0 -10
    -13 0 9
    13 0 -9
    -13 0 8
    13 0 -8
    13 0 -7
    13 0 -6
    13 0 -5
    13 0 -4
    13 0 -4
    13 0 -3
    13 0 -3
    13 0 -2
    13 0 -2
    13 0 -1
    13 0 -1
    13 0 0
    13 0 0
    13 0 1
    13 0 1
    13 0 2
    13 0 2
    13 0 3
    13 0 4
    13 0 5
    13 0 6
    13 0 9
    13 0 10
    13 0 11
    13 0 12
    13 0 13
    13 0 14
    13 -1 -25
    13 1 -25
    -13 -1 25
    -13 1 25
    13 -1 -24
    13 1 -24
    -13 -1 24
    -13 1 24
    13 -1 -23
    13 1 -23
    -13 -1 23
    -13 1 23
    13 -1 -22
    13 1 -22
    -13 -1 22
    -13 1 22
    13 -1 -21
    13 1 -21
    -13 -1 21
    -13 1 21
    13 1 -20
    13 -1 -20
    -13 -1 20
    -13 1 20
    -13 -1 19
    -13 1 19
    13 1 -19
    13 -1 -19
    -13 -1 18
    -13 1 18
    13 1 -18
    13 -1 -18
    13 -1 -17
    13 1 -17
    -13 -1 17
    -13 1 17
    13 1 -16
    13 -1 -16
    -13 -1 16
    -13 1 16
    13 1 -15
    13 -1 -15
    -13 -1 15
    -13 1 15
    13 -1 -14
    -13 -1 14
    -13 1 14
    13 1 -13
    13 -1 -13
    -13 -1 13
    -13 1 13
    13 1 -12
    13 -1 -12
    -13 -1 12
    -13 1 12
    13 -1 -11
    13 1 -11
    -13 -1 11
    -13 1 11
    -13 -1 10
    -13 1 10
    13 -1 -10
    13 1 -10
    -13 -1 9
    -13 1 9
    13 1 -9
    13 -1 -9
    -13 -1 8
    -13 1 8
    13 1 -8
    13 -1 -8
    13 1 -7
    13 -1 -7
    13 1 -6
    13 -1 -6
    13 -1 -6
    13 -1 -5
    13 1 -5
    13 -1 -5
    13 -1 -4
    13 1 -4
    13 -1 -4
    13 -1 -3
    13 1 -3
    13 -1 -3
    13 -1 -2
    13 1 -2
    13 -1 -2
    13 -1 -1
    13 1 -1
    13 -1 -1
    13 -1 0
    13 1 0
    13 -1 0
    13 1 1
    13 -1 1
    13 -1 1
    13 1 2
    13 -1 2
    13 -1 2
    13 1 3
    13 -1 3
    13 -1 3
    13 -1 4
    13 -1 5
    13 -1 6
    13 -1 7
    13 -1 8
    13 1 8
    13 -1 8
    13 -1 9
    13 1 9
    13 -1 9
    13 -1 10
    13 1 10
    13 -1 10
    13 1 11
    13 -1 11
    13 -1 11
    13 1 12
    13 -1 12
    13 1 13
    13 -1 13
    13 -2 -24
    13 2 -24
    -13 -2 24
    -13 2 24
    13 -2 -23
    13 2 -23
    -13 -2 23
    -13 2 23
    13 2 -22
    13 -2 -22
    -13 -2 22
    -13 2 22
    13 -2 -21
    13 2 -21
    -13 -2 21
    -13 2 21
    -13 -2 20
    -13 2 20
    13 -2 -20
    13 2 -20
    -13 -2 19
    -13 2 19
    13 2 -19
    13 -2 -19
    -13 -2 18
    -13 2 18
    13 2 -18
    13 -2 -18
    -13 -2 17
    -13 2 17
    13 2 -17
    13 -2 -17
    -13 -2 16
    -13 2 16
    13 2 -16
    13 -2 -16
    -13 -2 15
    -13 2 15
    13 2 -15
    13 -2 -15
    -13 -2 14
    -13 2 14
    13 2 -14
    13 -2 -14
    -13 -2 13
    -13 2 13
    13 2 -13
    13 -2 -13
    -13 -2 12
    -13 2 12
    13 2 -12
    13 -2 -12
    -13 -2 11
    -13 2 11
    13 2 -11
    13 -2 -11
    13 -2 -10
    13 2 -10
    -13 -2 10
    -13 2 10
    13 2 -9
    13 -2 -9
    -13 -2 9
    -13 2 9
    13 2 -8
    13 -2 -8
    13 2 -7
    13 -2 -7
    13 -2 -7
    13 2 -6
    13 -2 -6
    13 -2 -6
    13 -2 -5
    13 2 -5
    13 -2 -5
    13 -2 -4
    13 -2 -4
    13 2 -4
    13 -2 -3
    13 2 -3
    13 -2 -3
    13 -2 -2
    13 2 -2
    13 -2 -2
    13 -2 -1
    13 2 -1
    13 -2 -1
    13 2 0
    13 -2 0
    13 -2 0
    13 2 1
    13 -2 1
    13 -2 1
    13 2 2
    13 -2 2
    13 -2 2
    13 2 3
    13 -2 3
    13 -2 3
    13 -2 4
    13 -2 5
    13 -2 6
    13 -2 7
    13 -2 8
    13 2 8
    13 -2 8
    13 -2 9
    13 2 9
    13 -2 9
    13 -2 10
    13 2 10
    13 -2 10
    13 2 11
    13 -2 11
    13 -2 11
    13 2 12
    13 -2 12
    13 -2 12
    13 2 13
    13 -2 13
    13 -2 13
    13 -2 14
    13 -3 -24
    13 3 -24
    -13 -3 24
    -13 3 24
    13 -3 -23
    13 3 -23
    -13 -3 23
    -13 3 23
    -13 3 22
    -13 -3 22
    13 -3 -22
    13 3 -22
    -13 3 21
    -13 -3 21
    13 -3 -21
    13 3 -21
    -13 -3 20
    -13 3 20
    13 -3 -20
    13 3 -20
    -13 -3 19
    -13 3 19
    13 -3 -19
    13 3 -19
    -13 -3 18
    -13 3 18
    13 3 -18
    13 -3 -18
    -13 -3 17
    -13 3 17
    13 3 -17
    13 -3 -17
    13 3 -16
    13 -3 -16
    -13 -3 16
    -13 3 16
    13 3 -15
    13 -3 -15
    -13 -3 15
    -13 3 15
    13 3 -14
    13 -3 -14
    -13 -3 14
    -13 3 14
    13 3 -13
    13 -3 -13
    -13 -3 13
    -13 3 13
    13 3 -12
    13 -3 -12
    -13 -3 12
    -13 3 12
    13 3 -11
    13 -3 -11
    -13 -3 11
    -13 3 11
    13 3 -10
    13 -3 -10
    -13 -3 10
    -13 3 10
    13 3 -9
    13 -3 -9
    13 3 -8
    13 -3 -8
    13 -3 -8
    13 3 -7
    13 -3 -7
    13 -3 -7
    13 -3 -6
    13 -3 -6
    13 3 -6
    13 3 -5
    13 -3 -5
    13 -3 -5
    13 3 -4
    13 -3 -4
    13 -3 -4
    13 3 -3
    13 -3 -3
    13 -3 -3
    13 3 -2
    13 -3 -2
    13 -3 -2
    13 3 -1
    13 -3 -1
    13 -3 0
    13 -3 0
    13 3 0
    13 -3 1
    13 3 1
    13 -3 1
    13 -3 2
    13 3 2
    13 -3 2
    13 -3 3
    13 3 3
    13 -3 3
    13 -3 4
    13 3 4
    13 -3 4
    13 -3 5
    13 -3 6
    13 3 7
    13 -3 7
    13 3 8
    13 -3 8
    13 -3 8
    13 3 9
    13 -3 9
    13 -3 9
    13 -3 10
    13 3 10
    13 -3 10
    13 3 11
    13 -3 11
    13 -3 11
    13 3 12
    13 -3 12
    13 -3 12
    13 3 13
    13 -3 13
    13 -3 13
    -13 -4 23
    -13 4 23
    13 -4 -23
    13 4 -23
    13 4 -22
    13 -4 -22
    -13 -4 22
    -13 4 22
    13 -4 -21
    13 4 -21
    -13 -4 21
    -13 4 21
    13 -4 -20
    13 4 -20
    -13 -4 20
    -13 4 20
    13 -4 -19
    13 4 -19
    -13 -4 19
    -13 4 19
    13 -4 -18
    13 4 -18
    -13 -4 18
    -13 4 18
    13 4 -17
    13 -4 -17
    -13 -4 17
    -13 4 17
    13 -4 -16
    13 4 -16
    -13 -4 16
    -13 4 16
    13 4 -15
    13 -4 -15
    -13 -4 15
    -13 4 15
    13 4 -14
    13 -4 -14
    -13 -4 14
    -13 4 14
    13 4 -13
    13 -4 -13
    -13 -4 13
    -13 4 13
    13 4 -12
    13 -4 -12
    -13 -4 12
    -13 4 12
    13 4 -11
    13 -4 -11
    -13 -4 11
    -13 4 11
    13 4 -10
    13 -4 -10
    13 4 -9
    13 -4 -9
    13 4 -8
    13 -4 -8
    13 -4 -8
    13 4 -7
    13 -4 -7
    13 -4 -7
    13 4 -6
    13 -4 -6
    13 4 -5
    13 -4 -5
    13 -4 -5
    13 4 -4
    13 -4 -4
    13 -4 -4
    13 4 -3
    13 -4 -3
    13 -4 -3
    13 4 -2
    13 -4 -2
    13 -4 -2
    13 4 -1
    13 -4 -1
    13 -4 -1
    13 4 0
    13 -4 0
    13 -4 0
    13 -4 1
    13 4 1
    13 -4 1
    13 4 2
    13 -4 2
    13 -4 2
    13 4 3
    13 -4 3
    13 -4 3
    13 4 4
    13 -4 4
    13 -4 4
    13 4 5
    13 -4 5
    13 -4 5
    13 4 6
    13 -4 6
    13 -4 6
    13 4 7
    13 -4 7
    13 -4 7
    13 4 8
    13 -4 8
    13 -4 8
    13 4 9
    13 -4 9
    13 -4 9
    13 -4 10
    13 4 10
    13 -4 10
    13 -4 11
    13 4 11
    13 -4 11
    13 4 12
    13 -4 12
    13 -4 12
    -13 5 23
    13 -5 -23
    -13 -5 22
    -13 5 22
    13 -5 -22
    13 5 -22
    -13 -5 21
    -13 5 21
    13 -5 -21
    13 5 -21
    13 -5 -20
    13 5 -20
    -13 -5 20
    -13 5 20
    13 -5 -19
    13 5 -19
    -13 -5 19
    -13 5 19
    13 -5 -18
    13 5 -18
    -13 5 18
    -13 -5 18
    13 -5 -17
    13 5 -17
    -13 -5 17
    -13 5 17
    13 -5 -16
    13 5 -16
    -13 -5 16
    -13 5 16
    13 5 -15
    13 -5 -15
    -13 -5 15
    -13 5 15
    -13 -5 14
    -13 5 14
    13 5 -14
    13 -5 -14
    -13 -5 13
    -13 5 13
    13 5 -13
    13 -5 -13
    -13 5 12
    -13 -5 12
    13 5 -12
    13 -5 -12
    13 5 -11
    13 -5 -11
    13 5 -10
    13 -5 -10
    13 5 -9
    13 -5 -9
    13 5 -8
    13 -5 -8
    13 5 -7
    13 -5 -7
    13 -5 -7
    13 -5 -6
    13 -5 -6
    13 5 -6
    13 -5 -5
    13 5 -5
    13 -5 -5
    13 -5 -4
    13 -5 -4
    13 5 -4
    13 -5 -3
    13 5 -3
    13 -5 -3
    13 -5 -2
    13 5 -2
    13 -5 -2
    13 -5 -1
    13 5 -1
    13 -5 -1
    13 -5 0
    13 -5 0
    13 5 0
    13 -5 1
    13 5 1
    13 -5 1
    13 -5 2
    13 5 2
    13 -5 2
    13 -5 3
    13 -5 3
    13 5 3
    13 -5 4
    13 5 4
    13 -5 4
    13 -5 5
    13 5 5
    13 5 5
    13 -5 5
    13 -5 6
    13 5 6
    13 -5 6
    13 5 6
    13 -5 6
    13 -5 7
    13 5 7
    13 -5 7
    13 5 7
    13 -5 7
    13 -5 8
    13 5 8
    13 -5 8
    13 5 8
    13 -5 8
    13 -5 9
    13 5 9
    13 -5 9
    13 5 10
    13 -5 10
    13 5 11
    13 -5 11
    -13 6 17
    -13 6 16
    -13 -6 16
    13 -6 -16
    13 6 -16
    -13 -6 15
    -13 6 15
    13 -6 -15
    13 6 -15
    -13 6 14
    13 -6 -14
    13 6 -14
    13 6 -13
    13 -6 -13
    13 6 -12
    13 -6 -12
    13 6 -11
    13 -6 -11
    13 6 -10
    13 -6 -10
    13 6 -9
    13 -6 -9
    13 6 -8
    13 -6 -8
    13 -6 -8
    13 6 -7
    13 -6 -7
    13 -6 -7
    13 -6 -6
    13 6 -6
    13 -6 -6
    13 -6 -5
    13 6 -5
    13 -6 -5
    13 -6 -4
    13 6 -4
    13 -6 -4
    13 -6 -3
    13 -6 -3
    13 6 -3
    13 -6 -2
    13 6 -2
    13 -6 -2
    13 -6 -1
    13 6 -1
    13 6 0
    13 -6 0
    13 -6 0
    13 6 1
    13 -6 1
    13 -6 1
    13 6 2
    13 -6 2
    13 -6 2
    13 6 3
    13 -6 3
    13 -6 3
    13 6 4
    13 -6 4
    13 6 4
    13 -6 4
    13 -6 4
    13 -6 5
    13 6 5
    13 -6 5
    13 -6 5
    13 6 5
    13 -6 6
    13 -6 7
    13 -6 8
    13 -7 -18
    13 -7 -17
    13 -7 -16
    13 -7 -15
    13 -7 -14
    13 -7 -13
    13 -7 -8
    13 -7 -7
    13 -7 -6
    13 -7 -5
    13 -7 -4
    13 -7 -3
    13 -7 -2
    13 -7 -1
    13 -7 0
    13 -7 1
    13 -7 2
    13 -7 3
    13 -7 4
    13 -7 5
    13 -7 6
    13 -8 -8
    13 -8 -7
    13 -8 -6
    13 -8 -5
    13 -8 -4
    13 -8 -3
    13 -8 -2
    13 -8 -1
    13 -8 0
    13 -8 1
    13 -8 2
    -14 0 24
    14 0 -24
    -14 0 23
    14 0 -23
    -14 0 22
    14 0 -22
    -14 0 21
    14 0 -21
    -14 0 20
    14 0 -20
    -14 0 19
    14 0 -19
    14 0 -18
    -14 0 18
    14 0 -17
    -14 0 17
    14 0 -16
    -14 0 16
    14 0 -15
    -14 0 15
    14 0 -14
    -14 0 14
    14 0 -13
    -14 0 13
    14 0 -12
    -14 0 12
    14 0 -11
    -14 0 11
    14 0 -10
    -14 0 10
    14 0 -9
    14 0 -8
    14 0 -7
    14 0 -6
    14 0 -5
    14 0 -4
    14 0 -4
    14 0 -3
    14 0 -3
    14 0 -2
    14 0 -2
    14 0 -1
    14 0 0
    14 0 1
    14 0 2
    14 0 3
    14 0 4
    14 0 8
    14 0 9
    14 0 10
    14 0 11
    14 0 12
    14 -1 -24
    14 1 -24
    -14 -1 24
    -14 1 24
    14 -1 -23
    14 1 -23
    -14 -1 23
    -14 1 23
    14 -1 -22
    14 1 -22
    -14 1 22
    14 -1 -21
    14 1 -21
    -14 -1 21
    -14 1 21
    14 1 -20
    14 -1 -20
    -14 -1 20
    -14 1 20
    14 1 -19
    14 -1 -19
    -14 -1 19
    -14 1 19
    -14 -1 18
    -14 1 18
    14 1 -18
    14 -1 -18
    -14 -1 17
    -14 1 17
    14 -1 -17
    14 1 -17
    -14 -1 16
    -14 1 16
    14 1 -16
    14 -1 -16
    -14 -1 15
    -14 1 15
    14 1 -15
    14 -1 -15
    -14 -1 14
    -14 1 14
    14 1 -14
    14 -1 -14
    -14 -1 13
    -14 1 13
    14 1 -13
    14 -1 -13
    -14 -1 12
    -14 1 12
    14 1 -12
    14 -1 -12
    14 1 -11
    14 -1 -11
    -14 -1 11
    -14 1 11
    14 1 -10
    14 -1 -10
    -14 -1 10
    -14 1 10
    14 1 -9
    14 -1 -9
    14 1 -8
    14 -1 -8
    14 1 -7
    14 -1 -7
    14 1 -6
    14 -1 -6
    14 1 -5
    14 -1 -5
    14 -1 -5
    14 1 -4
    14 -1 -4
    14 -1 -4
    14 1 -3
    14 -1 -3
    14 -1 -3
    14 1 -2
    14 -1 -2
    14 -1 -2
    14 1 -1
    14 -1 -1
    14 -1 -1
    14 1 0
    14 -1 0
    14 -1 0
    14 -1 1
    14 1 1
    14 -1 1
    14 -1 2
    14 1 2
    14 -1 2
    14 -1 3
    14 1 3
    14 -1 3
    14 -1 4
    14 1 4
    14 -1 4
    14 -1 5
    14 -1 6
    14 1 8
    14 -1 8
    14 1 9
    14 -1 9
    14 1 10
    14 -1 10
    14 1 11
    14 -1 11
    14 1 12
    14 -1 12
    -14 -2 23
    -14 2 23
    14 -2 -23
    14 2 -23
    -14 -2 22
    -14 2 22
    14 -2 -22
    14 2 -22
    -14 -2 21
    -14 2 21
    14 -2 -21
    14 2 -21
    -14 -2 20
    -14 2 20
    14 2 -20
    14 -2 -20
    -14 -2 19
    -14 2 19
    14 2 -19
    14 -2 -19
    -14 -2 18
    -14 2 18
    14 2 -18
    14 -2 -18
    14 2 -17
    14 -2 -17
    -14 -2 17
    -14 2 17
    14 2 -16
    14 -2 -16
    -14 -2 16
    -14 2 16
    14 2 -15
    14 -2 -15
    -14 -2 15
    -14 2 15
    14 2 -14
    14 -2 -14
    -14 -2 14
    -14 2 14
    14 2 -13
    14 -2 -13
    -14 -2 13
    -14 2 13
    -14 -2 12
    -14 2 12
    14 2 -12
    14 -2 -12
    -14 -2 11
    -14 2 11
    14 -2 -11
    14 2 -11
    -14 -2 10
    -14 2 10
    14 2 -10
    14 -2 -10
    14 2 -9
    14 -2 -9
    14 2 -8
    14 -2 -8
    14 -2 -7
    14 2 -7
    14 -2 -7
    14 -2 -6
    14 2 -6
    14 -2 -6
    14 -2 -5
    14 2 -5
    14 -2 -5
    14 -2 -4
    14 2 -4
    14 -2 -4
    14 -2 -3
    14 2 -3
    14 -2 -3
    14 -2 -2
    14 2 -2
    14 -2 -2
    14 -2 -1
    14 2 -1
    14 -2 -1
    14 -2 0
    14 -2 0
    14 2 0
    14 -2 1
    14 -2 1
    14 2 2
    14 -2 2
    14 -2 2
    14 2 3
    14 -2 3
    14 -2 3
    14 2 4
    14 -2 4
    14 -2 4
    14 2 5
    14 -2 5
    14 -2 5
    14 -2 6
    14 -2 7
    14 2 8
    14 -2 8
    14 -2 8
    14 2 9
    14 -2 9
    14 -2 9
    14 2 10
    14 -2 10
    14 -2 10
    14 2 11
    14 -2 11
    14 -3 -23
    14 3 -23
    -14 -3 23
    -14 3 23
    14 -3 -22
    14 3 -22
    -14 -3 22
    -14 3 22
    14 -3 -21
    14 3 -21
    -14 3 21
    -14 -3 21
    14 -3 -20
    14 3 -20
    -14 -3 20
    -14 3 20
    14 3 -19
    14 -3 -19
    -14 -3 19
    -14 3 19
    14 3 -18
    14 -3 -18
    -14 -3 18
    -14 3 18
    -14 -3 17
    -14 3 17
    14 3 -17
    14 -3 -17
    -14 -3 16
    -14 3 16
    14 3 -16
    14 -3 -16
    -14 -3 15
    -14 3 15
    14 3 -15
    14 -3 -15
    -14 -3 14
    -14 3 14
    14 3 -14
    14 -3 -14
    -14 -3 13
    -14 3 13
    14 3 -13
    14 -3 -13
    -14 -3 12
    -14 3 12
    14 3 -12
    14 -3 -12
    14 3 -11
    14 -3 -11
    -14 3 11
    -14 -3 11
    14 3 -10
    14 -3 -10
    14 3 -9
    14 -3 -9
    14 3 -8
    14 -3 -8
    14 3 -7
    14 -3 -7
    14 -3 -7
    14 3 -6
    14 -3 -6
    14 -3 -6
    14 -3 -5
    14 3 -5
    14 -3 -5
    14 -3 -4
    14 3 -4
    14 -3 -4
    14 -3 -3
    14 -3 -3
    14 3 -3
    14 -3 -2
    14 3 -2
    14 -3 -2
    14 -3 -1
    14 3 -1
    14 -3 -1
    14 -3 0
    14 3 0
    14 -3 0
    14 -3 1
    14 -3 1
    14 3 1
    14 -3 2
    14 3 2
    14 -3 2
    14 -3 3
    14 3 3
    14 -3 3
    14 -3 4
    14 3 4
    14 -3 4
    14 -3 5
    14 3 5
    14 -3 5
    14 -3 6
    14 3 6
    14 -3 6
    14 -3 7
    14 3 7
    14 -3 7
    14 -3 8
    14 3 8
    14 -3 8
    14 -3 9
    14 3 9
    14 -3 9
    14 -3 10
    14 3 10
    14 -3 10
    14 -3 11
    14 3 11
    14 -3 11
    14 -3 12
    14 -4 -22
    14 4 -22
    -14 -4 22
    -14 4 22
    14 -4 -21
    14 4 -21
    -14 -4 21
    -14 4 21
    14 -4 -20
    14 4 -20
    -14 -4 20
    -14 4 20
    14 -4 -19
    14 4 -19
    -14 -4 19
    -14 4 19
    14 -4 -18
    14 4 -18
    -14 -4 18
    -14 4 18
    14 4 -17
    14 -4 -17
    -14 -4 17
    -14 4 17
    -14 -4 16
    -14 4 16
    14 4 -16
    14 -4 -16
    -14 -4 15
    -14 4 15
    14 4 -15
    14 -4 -15
    14 4 -14
    14 -4 -14
    -14 -4 14
    -14 4 14
    14 4 -13
    14 -4 -13
    -14 -4 13
    -14 4 13
    14 4 -12
    14 -4 -12
    -14 -4 12
    -14 4 12
    14 -4 -11
    14 4 -11
    14 4 -10
    14 -4 -10
    14 4 -9
    14 -4 -9
    14 -4 -8
    14 4 -8
    14 -4 -8
    14 -4 -7
    14 4 -7
    14 -4 -7
    14 4 -6
    14 -4 -6
    14 -4 -6
    14 4 -5
    14 -4 -5
    14 -4 -5
    14 -4 -4
    14 4 -4
    14 -4 -4
    14 -4 -3
    14 4 -3
    14 -4 -3
    14 -4 -2
    14 4 -2
    14 -4 -2
    14 -4 -1
    14 4 -1
    14 -4 -1
    14 -4 0
    14 4 0
    14 -4 0
    14 -4 1
    14 4 1
    14 -4 2
    14 4 2
    14 -4 3
    14 4 3
    14 -4 3
    14 4 4
    14 -4 4
    14 -4 4
    14 4 5
    14 -4 5
    14 -4 5
    14 4 6
    14 -4 6
    14 4 6
    14 -4 6
    14 4 7
    14 -4 7
    14 4 7
    14 -4 7
    14 -4 7
    14 4 8
    14 -4 8
    14 4 8
    14 -4 8
    14 -4 8
    14 -4 9
    14 4 9
    14 -4 9
    14 -4 10
    14 4 10
    14 -4 10
    -14 5 21
    -14 -5 21
    14 -5 -21
    14 5 -21
    -14 -5 20
    -14 5 20
    14 -5 -20
    14 5 -20
    -14 -5 19
    -14 5 19
    14 -5 -19
    14 5 -19
    -14 -5 18
    -14 5 18
    14 -5 -18
    14 5 -18
    -14 -5 17
    -14 5 17
    14 -5 -17
    14 5 -17
    14 5 -16
    14 -5 -16
    -14 5 16
    -14 -5 16
    14 5 -15
    14 -5 -15
    -14 5 15
    -14 -5 15
    14 5 -14
    14 -5 -14
    -14 -5 14
    -14 5 14
    14 5 -13
    14 -5 -13
    14 5 -12
    14 -5 -12
    14 5 -11
    14 -5 -11
    14 5 -10
    14 -5 -10
    14 5 -9
    14 -5 -9
    14 -5 -8
    14 5 -8
    14 -5 -8
    14 -5 -7
    14 5 -7
    14 -5 -7
    14 5 -6
    14 -5 -6
    14 -5 -5
    14 5 -5
    14 -5 -5
    14 -5 -4
    14 -5 -4
    14 5 -4
    14 5 -3
    14 -5 -3
    14 -5 -3
    14 5 -2
    14 -5 -2
    14 -5 -2
    14 5 -1
    14 -5 -1
    14 -5 -1
    14 5 0
    14 -5 0
    14 -5 0
    14 5 1
    14 -5 1
    14 -5 1
    14 5 2
    14 -5 2
    14 -5 2
    14 -5 3
    14 5 3
    14 -5 3
    14 -5 4
    14 -5 4
    14 5 4
    14 -5 5
    14 5 5
    14 -5 5
    14 -5 5
    14 5 5
    14 -5 6
    14 5 6
    14 -5 6
    14 5 6
    14 -5 6
    14 -5 7
    14 5 7
    14 -5 7
    14 5 7
    14 -5 7
    14 -5 8
    14 -5 8
    14 5 8
    14 5 8
    14 -5 8
    14 5 9
    14 -5 9
    14 5 9
    14 -5 9
    14 -6 -14
    14 6 -14
    14 6 -13
    14 -6 -13
    14 6 -12
    14 -6 -12
    14 6 -11
    14 -6 -11
    14 6 -10
    14 -6 -10
    14 6 -9
    14 -6 -9
    14 -6 -8
    14 6 -8
    14 -6 -8
    14 6 -7
    14 -6 -7
    14 -6 -7
    14 -6 -6
    14 6 -6
    14 -6 -6
    14 -6 -5
    14 6 -5
    14 -6 -5
    14 -6 -4
    14 6 -4
    14 -6 -4
    14 -6 -3
    14 -6 -3
    14 6 -3
    14 -6 -2
    14 6 -2
    14 -6 -2
    14 -6 -1
    14 -6 -1
    14 -6 0
    14 6 0
    14 -6 0
    14 -6 1
    14 6 1
    14 -6 1
    14 -6 2
    14 6 2
    14 -6 2
    14 -6 3
    14 -6 4
    14 -6 5
    14 -6 6
    14 -7 -8
    14 -7 -7
    14 -7 -6
    14 -7 -5
    14 -7 -4
    14 -7 -3
    14 -7 -2
    14 -7 -1
    14 -7 0
    14 -7 1
    14 -7 2
    14 -7 3
    14 -8 -7
    14 -8 -6
    14 -8 -5
    14 -8 -4
    -15 0 23
    15 0 -23
    -15 0 22
    15 0 -22
    -15 0 21
    15 0 -21
    -15 0 20
    15 0 -20
    -15 0 19
    15 0 -19
    -15 0 18
    15 0 -18
    -15 0 17
    15 0 -17
    -15 0 16
    15 0 -16
    -15 0 15
    15 0 -15
    -15 0 14
    15 0 -14
    -15 0 13
    15 0 -13
    -15 0 12
    15 0 -12
    -15 0 11
    15 0 -11
    15 0 -10
    15 0 -9
    15 0 -8
    15 0 -7
    15 0 -6
    15 0 -5
    15 0 -4
    15 0 -3
    15 0 -2
    15 0 -1
    15 0 0
    15 0 1
    15 0 2
    15 0 3
    15 0 4
    15 0 5
    15 0 6
    15 0 8
    15 0 9
    15 0 10
    -15 -1 22
    -15 1 22
    15 -1 -22
    15 1 -22
    -15 -1 21
    -15 1 21
    15 -1 -21
    15 1 -21
    -15 -1 20
    -15 1 20
    15 1 -20
    15 -1 -20
    -15 -1 19
    -15 1 19
    15 1 -19
    15 -1 -19
    15 1 -18
    15 -1 -18
    -15 -1 18
    -15 1 18
    15 -1 -17
    -15 -1 17
    -15 1 17
    15 1 -16
    15 -1 -16
    -15 -1 16
    -15 1 16
    15 1 -15
    15 -1 -15
    -15 -1 15
    -15 1 15
    15 1 -14
    15 -1 -14
    -15 -1 14
    -15 1 14
    -15 -1 13
    -15 1 13
    15 1 -13
    15 -1 -13
    15 1 -12
    15 -1 -12
    -15 -1 12
    -15 1 12
    15 1 -11
    15 -1 -11
    -15 -1 11
    -15 1 11
    15 1 -10
    15 -1 -10
    15 1 -9
    15 -1 -9
    15 1 -8
    15 -1 -8
    15 -1 -7
    15 1 -7
    15 1 -6
    15 -1 -6
    15 -1 -5
    15 1 -5
    15 -1 -5
    15 -1 -4
    15 1 -4
    15 -1 -4
    15 1 -3
    15 -1 -3
    15 -1 -3
    15 1 -2
    15 -1 -2
    15 -1 -2
    15 1 -1
    15 -1 -1
    15 -1 -1
    15 1 0
    15 -1 0
    15 1 1
    15 -1 1
    15 1 2
    15 -1 2
    15 1 3
    15 -1 3
    15 1 4
    15 -1 4
    15 1 5
    15 -1 5
    15 1 6
    15 -1 6
    15 1 8
    15 -1 8
    15 1 9
    15 -1 9
    15 1 10
    15 -2 -22
    15 2 -22
    -15 -2 22
    -15 2 22
    15 -2 -21
    15 2 -21
    -15 -2 21
    -15 2 21
    15 2 -20
    15 -2 -20
    -15 -2 20
    -15 2 20
    15 2 -19
    15 -2 -19
    -15 -2 19
    -15 2 19
    15 2 -18
    15 -2 -18
    -15 -2 18
    -15 2 18
    15 2 -17
    15 -2 -17
    -15 -2 17
    -15 2 17
    15 2 -16
    15 -2 -16
    -15 -2 16
    -15 2 16
    15 2 -15
    15 -2 -15
    -15 -2 15
    -15 2 15
    15 2 -14
    15 -2 -14
    -15 2 14
    -15 -2 14
    15 2 -13
    15 -2 -13
    -15 -2 13
    -15 2 13
    15 2 -12
    15 -2 -12
    -15 -2 12
    -15 2 12
    15 2 -11
    15 -2 -11
    15 2 -10
    15 -2 -10
    15 2 -9
    15 -2 -9
    15 2 -8
    15 -2 -8
    15 2 -7
    15 -2 -7
    15 -2 -6
    15 2 -6
    15 -2 -6
    15 -2 -5
    15 2 -5
    15 -2 -5
    15 2 -4
    15 -2 -4
    15 -2 -4
    15 2 -3
    15 -2 -3
    15 -2 -3
    15 2 -2
    15 -2 -2
    15 -2 -2
    15 2 -1
    15 -2 -1
    15 -2 -1
    15 2 0
    15 -2 0
    15 -2 0
    15 2 1
    15 -2 1
    15 -2 1
    15 2 2
    15 -2 2
    15 -2 2
    15 2 3
    15 -2 3
    15 -2 3
    15 2 4
    15 -2 4
    15 -2 4
    15 2 5
    15 -2 5
    15 2 6
    15 -2 6
    15 -2 6
    15 2 7
    15 -2 7
    15 2 7
    15 -2 7
    15 2 8
    15 -2 8
    15 2 9
    15 -2 9
    15 -3 -22
    15 3 -22
    -15 3 22
    15 -3 -21
    15 3 -21
    -15 -3 21
    -15 3 21
    15 -3 -20
    15 3 -20
    -15 -3 20
    -15 3 20
    15 3 -19
    15 -3 -19
    -15 -3 19
    -15 3 19
    15 3 -18
    15 -3 -18
    -15 -3 18
    -15 3 18
    15 3 -17
    15 -3 -17
    -15 -3 17
    -15 3 17
    15 3 -16
    15 -3 -16
    -15 -3 16
    -15 3 16
    15 3 -15
    15 -3 -15
    -15 -3 15
    -15 3 15
    15 3 -14
    15 -3 -14
    -15 3 14
    -15 -3 14
    15 3 -13
    15 -3 -13
    -15 -3 13
    -15 3 13
    15 3 -12
    15 -3 -12
    15 3 -11
    15 -3 -11
    15 3 -10
    15 -3 -10
    15 3 -9
    15 -3 -9
    15 3 -8
    15 -3 -8
    15 3 -7
    15 -3 -7
    15 -3 -7
    15 3 -6
    15 -3 -6
    15 -3 -6
    15 -3 -5
    15 3 -5
    15 -3 -5
    15 -3 -4
    15 -3 -4
    15 -3 -3
    15 3 -3
    15 -3 -3
    15 -3 -2
    15 3 -2
    15 -3 -2
    15 -3 -1
    15 3 -1
    15 -3 -1
    15 3 0
    15 -3 0
    15 -3 1
    15 3 1
    15 -3 1
    15 3 2
    15 -3 2
    15 -3 2
    15 -3 3
    15 3 3
    15 -3 3
    15 3 4
    15 -3 4
    15 -3 4
    15 3 5
    15 -3 5
    15 -3 5
    15 3 6
    15 -3 6
    15 -3 6
    15 3 7
    15 -3 7
    15 3 7
    15 -3 7
    15 -3 7
    15 3 8
    15 -3 8
    15 3 8
    15 -3 8
    15 -3 8
    15 3 9
    15 -3 9
    15 -3 9
    15 3 9
    15 -3 9
    15 -4 -21
    15 4 -21
    -15 -4 21
    -15 4 21
    15 -4 -20
    15 4 -20
    -15 -4 20
    -15 4 20
    15 -4 -19
    15 4 -19
    -15 -4 19
    -15 4 19
    15 4 -18
    15 -4 -18
    -15 -4 18
    -15 4 18
    15 4 -17
    15 -4 -17
    -15 -4 17
    -15 4 17
    15 4 -16
    15 -4 -16
    -15 4 16
    -15 -4 16
    15 4 -15
    15 -4 -15
    -15 -4 15
    -15 4 15
    15 4 -14
    15 -4 -14
    -15 -4 14
    -15 4 14
    15 4 -13
    15 -4 -13
    15 4 -12
    15 -4 -12
    15 4 -11
    15 -4 -11
    15 -4 -10
    15 4 -10
    15 4 -9
    15 -4 -9
    15 4 -8
    15 -4 -8
    15 4 -7
    15 -4 -7
    15 -4 -7
    15 4 -6
    15 -4 -6
    15 -4 -6
    15 4 -5
    15 -4 -5
    15 -4 -5
    15 -4 -4
    15 -4 -4
    15 4 -4
    15 -4 -3
    15 4 -3
    15 -4 -3
    15 -4 -2
    15 4 -2
    15 -4 -2
    15 -4 -1
    15 4 -1
    15 -4 -1
    15 -4 0
    15 4 0
    15 -4 1
    15 4 1
    15 -4 1
    15 4 2
    15 -4 2
    15 -4 2
    15 4 3
    15 -4 3
    15 -4 3
    15 4 4
    15 -4 4
    15 4 5
    15 -4 5
    15 -4 5
    15 4 6
    15 -4 6
    15 4 6
    15 -4 6
    15 -4 6
    15 4 7
    15 -4 7
    15 4 7
    15 -4 7
    15 -4 7
    15 4 8
    15 -4 8
    15 -4 8
    15 4 8
    15 -4 8
    -15 -5 20
    -15 5 20
    15 -5 -20
    15 5 -20
    -15 -5 19
    -15 5 19
    15 -5 -19
    15 5 -19
    -15 5 18
    -15 -5 18
    15 -5 -18
    15 5 -18
    -15 -5 17
    -15 5 17
    15 -5 -17
    15 5 -17
    -15 -5 16
    -15 5 16
    15 5 -16
    15 -5 -16
    -15 5 15
    15 5 -15
    15 -5 -15
    15 5 -14
    15 -5 -14
    15 5 -13
    15 -5 -13
    15 5 -12
    15 -5 -12
    15 5 -11
    15 -5 -11
    15 5 -10
    15 -5 -10
    15 5 -9
    15 -5 -9
    15 5 -8
    15 -5 -8
    15 -5 -7
    15 -5 -7
    15 5 -7
    15 -5 -6
    15 5 -6
    15 -5 -6
    15 -5 -5
    15 5 -5
    15 -5 -5
    15 -5 -4
    15 5 -4
    15 -5 -4
    15 -5 -3
    15 5 -3
    15 5 -2
    15 -5 -2
    15 -5 -2
    15 5 -1
    15 -5 -1
    15 -5 -1
    15 5 0
    15 -5 0
    15 -5 0
    15 -5 1
    15 -5 1
    15 5 2
    15 -5 2
    15 5 3
    15 -5 3
    15 -5 3
    15 5 4
    15 -5 4
    15 -5 4
    15 5 5
    15 -5 5
    15 5 5
    15 -5 5
    15 -5 5
    15 -5 6
    15 5 6
    15 -5 6
    15 5 6
    15 -5 6
    15 5 7
    15 -5 7
    15 5 7
    15 -5 7
    15 6 -10
    15 6 -9
    15 -6 -9
    15 6 -8
    15 -6 -8
    15 -6 -8
    15 6 -7
    15 -6 -7
    15 -6 -7
    15 6 -6
    15 -6 -6
    15 -6 -6
    15 6 -5
    15 -6 -5
    15 -6 -5
    15 6 -4
    15 -6 -4
    15 -6 -4
    15 6 -3
    15 -6 -3
    15 -6 -2
    15 -6 -1
    15 -6 0
    15 -6 1
    15 -6 2
    15 -6 3
    15 -7 -7
    15 -7 -6
    15 -7 -5
    15 -7 -4
    15 -7 -3
    15 -7 -2
    15 -7 -1
    -16 0 21
    16 0 -21
    -16 0 20
    16 0 -20
    -16 0 19
    16 0 -19
    -16 0 18
    16 0 -18
    -16 0 17
    16 0 -17
    -16 0 16
    16 0 -16
    -16 0 15
    16 0 -15
    -16 0 14
    16 0 -14
    -16 0 13
    16 0 -13
    16 0 -12
    16 0 -11
    16 0 -10
    16 0 -9
    16 0 -8
    16 0 -7
    16 0 -6
    16 0 -5
    16 0 -4
    16 0 -3
    16 0 -2
    16 0 -1
    16 0 0
    16 0 1
    16 0 2
    16 0 3
    16 0 4
    16 0 5
    16 0 6
    16 0 7
    16 0 7
    -16 -1 21
    -16 1 21
    16 1 -21
    16 -1 -21
    -16 -1 20
    -16 1 20
    16 1 -20
    16 -1 -20
    -16 -1 19
    -16 1 19
    16 1 -19
    16 -1 -19
    -16 -1 18
    -16 1 18
    16 1 -18
    16 -1 -18
    -16 -1 17
    -16 1 17
    16 -1 -17
    -16 -1 16
    -16 1 16
    16 1 -16
    16 -1 -16
    -16 -1 15
    -16 1 15
    16 1 -15
    16 -1 -15
    -16 -1 14
    -16 1 14
    16 1 -14
    16 -1 -14
    -16 -1 13
    -16 1 13
    16 1 -13
    16 -1 -13
    16 1 -12
    16 -1 -12
    16 1 -11
    16 -1 -11
    16 1 -10
    16 -1 -10
    16 1 -9
    16 -1 -9
    16 1 -8
    16 -1 -8
    16 1 -7
    16 -1 -7
    16 1 -6
    16 -1 -6
    16 -1 -5
    16 1 -5
    16 1 -4
    16 -1 -4
    16 1 -3
    16 -1 -3
    16 1 -2
    16 -1 -2
    16 1 -1
    16 -1 -1
    16 1 0
    16 -1 0
    16 1 1
    16 -1 1
    16 1 2
    16 -1 2
    16 1 3
    16 -1 3
    16 1 4
    16 -1 4
    16 1 5
    16 -1 5
    16 1 6
    16 -1 6
    16 1 7
    16 -1 7
    16 -1 7
    16 1 7
    -16 2 21
    16 2 -21
    16 -2 -21
    -16 -2 20
    -16 2 20
    16 2 -20
    16 -2 -20
    -16 -2 19
    -16 2 19
    16 2 -19
    16 -2 -19
    16 2 -18
    16 -2 -18
    -16 -2 18
    -16 2 18
    16 2 -17
    16 -2 -17
    -16 -2 17
    -16 2 17
    -16 -2 16
    -16 2 16
    16 2 -16
    16 -2 -16
    -16 -2 15
    -16 2 15
    16 2 -15
    16 -2 -15
    -16 -2 14
    -16 2 14
    16 2 -14
    16 -2 -14
    16 2 -13
    16 -2 -13
    16 -2 -12
    16 2 -12
    16 2 -11
    16 -2 -11
    16 2 -10
    16 -2 -10
    16 2 -9
    16 -2 -9
    16 2 -8
    16 -2 -8
    16 2 -7
    16 -2 -7
    16 2 -6
    16 -2 -6
    16 -2 -5
    16 2 -5
    16 -2 -5
    16 2 -4
    16 -2 -4
    16 -2 -4
    16 2 -3
    16 -2 -3
    16 -2 -3
    16 2 -2
    16 -2 -2
    16 -2 -2
    16 -2 -1
    16 2 -1
    16 -2 -1
    16 2 0
    16 -2 0
    16 2 1
    16 -2 1
    16 2 2
    16 -2 2
    16 -2 3
    16 2 3
    16 2 4
    16 -2 4
    16 2 5
    16 -2 5
    16 2 6
    16 -2 6
    16 2 7
    16 -2 7
    16 2 7
    16 -2 7
    16 3 -20
    16 -3 -20
    -16 -3 20
    -16 3 20
    16 3 -19
    16 -3 -19
    -16 -3 19
    -16 3 19
    16 3 -18
    16 -3 -18
    -16 -3 18
    -16 3 18
    16 3 -17
    16 -3 -17
    -16 -3 17
    -16 3 17
    16 3 -16
    16 -3 -16
    -16 -3 16
    -16 3 16
    16 3 -15
    16 -3 -15
    -16 -3 15
    16 3 -14
    16 -3 -14
    -16 3 14
    16 3 -13
    16 -3 -13
    16 3 -12
    16 -3 -12
    16 3 -11
    16 -3 -11
    16 3 -10
    16 -3 -10
    16 3 -9
    16 -3 -9
    16 3 -8
    16 -3 -8
    16 3 -7
    16 -3 -7
    16 3 -6
    16 -3 -6
    16 -3 -6
    16 -3 -5
    16 3 -5
    16 -3 -5
    16 -3 -4
    16 3 -4
    16 -3 -4
    16 -3 -3
    16 3 -3
    16 -3 -3
    16 -3 -2
    16 3 -2
    16 -3 -2
    16 -3 -1
    16 3 -1
    16 -3 -1
    16 -3 0
    16 3 0
    16 -3 0
    16 -3 1
    16 3 1
    16 -3 1
    16 -3 2
    16 3 2
    16 -3 3
    16 3 3
    16 -3 3
    16 3 4
    16 -3 4
    16 -3 4
    16 3 5
    16 -3 5
    16 3 6
    16 -3 6
    16 3 6
    16 -3 6
    16 -4 -19
    16 4 -19
    -16 -4 19
    -16 4 19
    16 4 -18
    16 -4 -18
    -16 -4 18
    -16 4 18
    16 4 -17
    16 -4 -17
    -16 -4 17
    -16 4 17
    16 4 -16
    16 -4 -16
    -16 -4 16
    -16 4 16
    16 4 -15
    16 -4 -15
    16 4 -14
    16 -4 -14
    16 4 -13
    16 -4 -13
    16 4 -12
    16 -4 -12
    16 4 -11
    16 -4 -11
    16 4 -10
    16 -4 -10
    16 4 -9
    16 -4 -9
    16 4 -8
    16 -4 -8
    16 -4 -7
    16 4 -7
    16 -4 -7
    16 4 -6
    16 -4 -6
    16 -4 -5
    16 4 -5
    16 -4 -5
    16 4 -4
    16 -4 -4
    16 -4 -4
    16 4 -3
    16 -4 -3
    16 -4 -3
    16 4 -2
    16 -4 -2
    16 -4 -2
    16 4 -1
    16 -4 -1
    16 -4 -1
    16 4 0
    16 -4 0
    16 -4 0
    16 4 1
    16 -4 1
    16 -4 1
    16 4 2
    16 -4 2
    16 -4 2
    16 4 3
    16 -4 3
    16 -4 3
    16 -4 4
    16 4 4
    16 -4 4
    16 4 5
    16 -4 5
    16 4 5
    16 -4 5
    16 -4 5
    16 -4 6
    16 -5 -18
    16 5 -18
    -16 5 18
    -16 -5 18
    16 -5 -17
    16 5 -17
    16 5 -16
    16 -5 -16
    16 5 -15
    16 -5 -15
    16 5 -14
    16 -5 -14
    16 5 -13
    16 -5 -13
    16 -5 -12
    16 5 -12
    16 5 -11
    16 -5 -11
    16 5 -10
    16 -5 -10
    16 5 -9
    16 -5 -9
    16 5 -8
    16 -5 -8
    16 -5 -7
    16 5 -7
    16 -5 -7
    16 -5 -6
    16 5 -6
    16 -5 -6
    16 5 -5
    16 -5 -5
    16 -5 -5
    16 5 -4
    16 -5 -4
    16 -5 -4
    16 5 -3
    16 -5 -3
    16 -5 -3
    16 5 -2
    16 -5 -2
    16 -5 -1
    16 5 -1
    16 -5 -1
    16 -5 0
    16 5 0
    16 -5 0
    16 -5 1
    16 5 1
    16 -5 1
    16 -5 2
    16 5 2
    16 -5 2
    16 -5 3
    16 5 3
    16 -5 3
    16 -5 4
    16 5 4
    16 5 4
    16 -5 4
    16 -6 -7
    16 -6 -6
    16 -6 -5
    16 -6 -4
    16 -6 -3
    16 -6 -2
    16 -6 -1
    16 -6 0
    -17 0 19
    17 0 -19
    -17 0 18
    17 0 -18
    -17 0 17
    17 0 -17
    -17 0 16
    17 0 -16
    -17 0 15
    17 0 -15
    17 0 -14
    17 0 -13
    17 0 -12
    17 0 -11
    17 0 -10
    17 0 -9
    17 0 -8
    17 0 -7
    17 0 -6
    17 0 -5
    17 0 -4
    17 0 -3
    17 0 -2
    17 0 -1
    17 0 0
    17 0 1
    17 0 2
    17 0 3
    17 0 4
    -17 -1 19
    -17 1 19
    17 1 -19
    17 -1 -19
    -17 -1 18
    -17 1 18
    17 1 -18
    17 -1 -18
    -17 -1 17
    -17 1 17
    17 1 -17
    17 -1 -17
    -17 -1 16
    -17 1 16
    17 1 -16
    17 -1 -16
    -17 -1 15
    -17 1 15
    17 1 -15
    17 -1 -15
    17 1 -14
    17 -1 -14
    17 1 -13
    17 -1 -13
    17 1 -12
    17 -1 -12
    17 1 -11
    17 -1 -11
    17 1 -10
    17 -1 -10
    17 1 -9
    17 -1 -9
    17 1 -8
    17 -1 -8
    17 1 -7
    17 -1 -7
    17 1 -6
    17 -1 -6
    17 1 -5
    17 -1 -5
    17 1 -4
    17 -1 -4
    17 1 -3
    17 -1 -3
    17 1 -2
    17 -1 -2
    17 1 -1
    17 -1 -1
    17 1 0
    17 -1 0
    17 1 1
    17 -1 1
    17 1 2
    17 -1 2
    17 1 3
    17 -1 3
    17 -1 4
    17 1 4
    -17 -2 18
    -17 2 18
    17 2 -18
    17 -2 -18
    -17 -2 17
    -17 2 17
    17 2 -17
    17 -2 -17
    -17 -2 16
    -17 2 16
    17 2 -16
    17 -2 -16
    17 2 -15
    17 -2 -15
    17 2 -14
    17 -2 -14
    17 2 -13
    17 -2 -13
    17 2 -12
    17 -2 -12
    17 2 -11
    17 -2 -11
    17 2 -10
    17 -2 -10
    17 2 -9
    17 -2 -9
    17 2 -8
    17 -2 -8
    17 2 -7
    17 -2 -7
    17 2 -6
    17 -2 -6
    17 2 -5
    17 -2 -5
    17 2 -4
    17 -2 -4
    17 2 -3
    17 -2 -3
    17 2 -2
    17 -2 -2
    17 2 -1
    17 -2 -1
    17 2 0
    17 -2 0
    17 2 1
    17 -2 1
    17 2 2
    17 -2 2
    17 2 3
    17 -2 3
    17 2 4
    17 -2 4
    -17 3 18
    17 3 -18
    17 -3 -18
    -17 -3 17
    -17 3 17
    17 3 -17
    17 -3 -17
    17 3 -16
    17 -3 -16
    17 3 -15
    17 -3 -15
    17 3 -14
    17 -3 -14
    17 3 -13
    17 -3 -13
    17 3 -12
    17 -3 -12
    17 3 -11
    17 -3 -11
    17 3 -10
    17 -3 -10
    17 3 -9
    17 -3 -9
    17 3 -8
    17 -3 -8
    17 3 -7
    17 -3 -7
    17 3 -6
    17 -3 -6
    17 -3 -5
    17 3 -5
    17 -3 -5
    17 3 -4
    17 -3 -4
    17 -3 -4
    17 -3 -3
    17 3 -3
    17 -3 -3
    17 3 -2
    17 -3 -2
    17 3 -1
    17 -3 -1
    17 3 0
    17 -3 0
    17 3 1
    17 -3 1
    17 3 2
    17 -3 2
    17 3 3
    17 -3 3
    17 4 -16
    17 -4 -16
    17 4 -15
    17 -4 -15
    17 4 -14
    17 -4 -14
    17 4 -13
    17 -4 -13
    17 4 -12
    17 -4 -12
    17 4 -11
    17 -4 -11
    17 4 -10
    17 -4 -10
    17 4 -9
    17 -4 -9
    17 4 -8
    17 -4 -8
    17 4 -7
    17 -4 -7
    17 -4 -6
    17 4 -6
    17 -4 -6
    17 -4 -5
    17 4 -5
    17 -4 -5
    17 -4 -4
    17 4 -4
    17 -4 -4
    17 -4 -3
    17 4 -3
    17 -4 -3
    17 -4 -2
    17 4 -2
    17 -4 -2
    17 -4 -1
    17 4 -1
    17 -4 -1
    17 -4 0
    17 4 0
    17 -4 0
    17 -4 1
    17 4 1
    17 -4 1
    17 4 2
    17 -4 2
    17 5 -15
    17 -5 -15
    17 5 -14
    17 -5 -14
    17 5 -13
    17 -5 -13
    17 5 -12
    17 -5 -12
    17 5 -11
    17 -5 -11
    17 5 -10
    17 -5 -10
    17 -5 -9
    17 5 -9
    17 5 -8
    17 -5 -8
    17 5 -7
    17 -5 -7
    17 5 -6
    17 -5 -6
    17 -5 -5
    17 5 -5
    17 -5 -5
    17 5 -4
    17 -5 -4
    17 -5 -4
    17 5 -3
    17 -5 -3
    17 -5 -3
    17 -5 -2
    17 -5 -2
    17 5 -2
    17 -5 -1
    17 5 -1
    17 -5 -1
    17 -5 0
    17 5 0
    17 -5 0
    18 0 -16
    18 0 -15
    18 0 -14
    18 0 -13
    18 0 -12
    18 0 -11
    18 0 -10
    18 0 -9
    18 0 -8
    18 0 -7
    18 0 -6
    18 0 -5
    18 0 -4
    18 0 -3
    18 0 -2
    18 0 -1
    18 0 0
    18 1 -16
    18 -1 -16
    18 1 -15
    18 -1 -15
    18 1 -14
    18 -1 -14
    18 1 -13
    18 -1 -13
    18 1 -12
    18 -1 -12
    18 1 -11
    18 -1 -11
    18 1 -10
    18 -1 -10
    18 1 -9
    18 -1 -9
    18 1 -8
    18 -1 -8
    18 1 -7
    18 -1 -7
    18 1 -6
    18 -1 -6
    18 -1 -5
    18 1 -5
    18 1 -4
    18 -1 -4
    18 1 -3
    18 -1 -3
    18 1 -2
    18 -1 -2
    18 1 -1
    18 -1 -1
    18 1 0
    18 -1 0
    18 2 -15
    18 -2 -15
    18 2 -14
    18 -2 -14
    18 2 -13
    18 -2 -13
    18 2 -12
    18 -2 -12
    18 2 -11
    18 -2 -11
    18 2 -10
    18 -2 -10
    18 2 -9
    18 -2 -9
    18 2 -8
    18 -2 -8
    18 2 -7
    18 -2 -7
    18 2 -6
    18 -2 -6
    18 2 -5
    18 -2 -5
    18 2 -4
    18 -2 -4
    18 2 -3
    18 -2 -3
    18 2 -2
    18 -2 -2
    18 2 -1
    18 -2 -1
    18 -2 0
    18 3 -14
    18 -3 -14
    18 3 -13
    18 -3 -13
    18 3 -12
    18 -3 -12
    18 3 -11
    18 -3 -11
    18 3 -10
    18 -3 -10
    18 3 -9
    18 -3 -9
    18 3 -8
    18 -3 -8
    18 3 -7
    18 -3 -7
    18 3 -6
    18 -3 -6
    18 3 -5
    18 -3 -5
    18 3 -4
    18 -3 -4
    18 -3 -3
    18 3 -3
    18 3 -2
    18 -3 -2
    18 4 -12
    18 -4 -12
    18 4 -11
    18 -4 -11
    18 -4 -10
    18 4 -10
    18 4 -9
    18 -4 -9
    18 4 -8
    18 -4 -8
    18 4 -7
    18 -4 -7
    18 4 -6
    18 -4 -6
    18 4 -5
    18 -4 -5
    18 4 -4
    18 -4 -4
    19 0 -9
    19 0 -8
    19 0 -7
_diffrn_reflns_number     18764
_diffrn_reflns_av_R_equivalents     0.0835
_diffrn_reflns_av_unetI/netI     0.1336
_diffrn_reflns_theta_min     3.13
_diffrn_reflns_theta_max     28.28
_diffrn_reflns_theta_full     25.2417
_diffrn_measured_fraction_theta_max     0.9966
_diffrn_measured_fraction_theta_full     0.9966
_diffrn_reflns_limit_h_min     -17
_diffrn_reflns_limit_h_max     19
_diffrn_reflns_limit_k_min     -12
_diffrn_reflns_limit_k_max     6
_diffrn_reflns_limit_l_min     -28
_diffrn_reflns_limit_l_max     28
_diffrn_radiation_probe     x-ray
loop_
    _refln_index_h
    _refln_index_k
    _refln_index_l
    _refln_observed_status
    _refln_F_squared_meas
    _refln_F_squared_calc
    _refln_F_squared_sigma
    -15 0 3 o 46.274 3.737 90.001
    -15 0 5 o 55.142 97.002 114.850
    -15 0 7 o -120.997 13.971 113.972
    -15 0 9 o 427.088 396.916 152.080
    -15 1 4 o 75.122 50.401 54.762
    -15 1 5 o 677.941 598.185 109.034
    -15 1 6 o 17.266 50.253 87.894
    -15 1 7 o -27.548 3.756 68.588
    -15 1 8 o 143.607 4.867 85.001
    -15 1 9 o 1.128 75.594 66.921
    -14 0 -2 o 19.493 41.747 120.909
    -14 0 0 o 1624.760 1327.820 276.589
    -14 0 2 o -105.081 1.319 70.700
    -14 0 4 o 537.216 417.397 110.516
    -14 0 6 o -15.805 22.135 84.645
    -14 0 8 o 431.917 434.375 161.738
    -14 0 10 o 92.566 161.695 63.272
    -14 0 12 o 306.933 328.706 95.329
    -14 0 14 o 72.525 113.262 66.603
    -14 1 -2 o 353.828 192.963 79.467
    -14 1 -1 o 113.221 38.187 55.408
    -14 1 0 o 324.758 214.962 111.726
    -14 1 1 o 108.123 5.501 61.708
    -14 1 2 o 69.392 44.699 55.045
    -14 1 3 o 77.430 39.801 56.469
    -14 1 4 o 478.087 399.412 89.570
    -14 1 5 o 100.676 199.689 98.212
    -14 1 6 o 13.976 58.877 156.953
    -14 1 7 o 6.267 23.344 68.539
    -14 1 8 o 84.376 128.941 191.417
    -14 1 9 o 195.713 45.188 92.541
    -14 1 10 o 49.386 0.410 49.951
    -14 1 11 o -16.759 2.439 44.969
    -14 1 12 o 91.339 137.588 50.457
    -14 1 13 o 41.397 9.124 53.293
    -14 1 14 o 310.926 223.865 72.717
    -14 2 -1 o 23.463 42.921 63.922
    -14 2 0 o 349.923 414.385 87.311
    -14 2 1 o 555.053 644.791 150.867
    -14 2 2 o 167.935 0.171 68.473
    -14 2 3 o 385.907 333.449 84.203
    -14 2 4 o 149.339 196.588 62.772
    -14 2 5 o 65.474 2.243 52.896
    -14 2 6 o 13.007 25.866 57.301
    -14 2 7 o 88.719 95.185 54.373
    -14 2 8 o 301.265 250.856 98.854
    -14 2 9 o 139.023 22.357 66.243
    -14 2 10 o -32.329 69.208 46.431
    -14 2 11 o 103.751 153.017 62.187
    -14 2 12 o -53.342 32.693 50.384
    -14 2 13 o 7.915 0.408 48.017
    -14 3 2 o 170.256 0.927 63.609
    -14 3 3 o 24.613 101.453 51.210
    -14 3 4 o -71.246 0.744 58.548
    -14 3 5 o 113.713 146.349 63.477
    -14 3 6 o -28.708 0.114 52.145
    -14 3 7 o 558.124 525.625 98.096
    -14 3 8 o 4.082 28.674 51.328
    -14 3 9 o 22.663 4.467 71.088
    -14 3 10 o 35.634 0.429 54.907
    -13 0 -5 o 1275.120 1504.250 252.881
    -13 0 -3 o 198.090 75.960 95.357
    -13 0 -1 o 5.466 5.839 58.918
    -13 0 1 o 102.877 140.476 45.684
    -13 0 3 o 2819.870 2504.600 218.551
    -13 0 5 o -21.688 99.177 90.352
    -13 0 7 o 123.192 84.326 87.543
    -13 0 9 o -39.765 11.421 58.077
    -13 0 11 o 124.974 65.771 68.234
    -13 0 13 o 21.852 102.683 64.693
    -13 0 15 o 167.858 98.825 78.706
    -13 1 -5 o 94.743 26.369 137.943
    -13 1 -4 o 113.796 46.428 82.625
    -13 1 -3 o -16.768 2.187 53.120
    -13 1 -2 o 153.811 246.461 60.935
    -13 1 -1 o 1674.990 1643.330 154.519
    -13 1 0 o -52.157 15.508 53.735
    -13 1 1 o 251.400 350.510 62.930
    -13 1 2 o 118.600 187.603 55.708
    -13 1 3 o 1.658 6.634 47.023
    -13 1 4 o 126.146 17.724 63.092
    -13 1 5 o 453.548 440.033 77.216
    -13 1 6 o 204.548 130.940 63.239
    -13 1 7 o 466.587 496.614 127.758
    -13 1 8 o 96.499 72.327 37.739
    -13 1 9 o 698.324 611.339 85.254
    -13 1 10 o 234.605 221.058 64.325
    -13 1 11 o 15.245 2.645 42.883
    -13 1 12 o 343.274 285.736 73.258
    -13 1 13 o 66.106 83.220 50.753
    -13 1 14 o -53.441 58.304 53.511
    -13 1 15 o -32.119 8.314 47.372
    -13 1 16 o 12.332 44.965 53.546
    -13 2 -4 o 365.273 432.179 149.533
    -13 2 -3 o -37.139 0.749 56.839
    -13 2 -2 o 166.385 185.136 79.678
    -13 2 -1 o 48.293 9.689 67.945
    -13 2 0 o 311.253 232.367 80.848
    -13 2 1 o 127.487 88.996 57.289
    -13 2 2 o 703.473 769.354 107.799
    -13 2 3 o 787.713 744.621 105.575
    -13 2 4 o 83.719 0.135 56.084
    -13 2 5 o 40.229 48.888 46.512
    -13 2 6 o 123.642 121.570 50.206
    -13 2 7 o 25.292 10.857 44.200
    -13 2 8 o 57.568 0.044 97.772
    -13 2 9 o 88.596 49.094 46.103
    -13 2 10 o 500.288 458.011 75.038
    -13 2 11 o -21.212 14.821 38.293
    -13 2 12 o 47.903 65.000 50.117
    -13 2 13 o 170.760 134.542 59.514
    -13 2 14 o 128.661 0.469 51.350
    -13 2 15 o -41.831 41.978 46.061
    -13 3 -3 o 88.802 12.166 60.346
    -13 3 -2 o 1185.460 1227.510 137.380
    -13 3 -1 o 226.747 97.959 89.585
    -13 3 0 o 301.542 351.244 79.642
    -13 3 1 o -3.843 0.897 61.292
    -13 3 2 o 28.183 167.867 64.076
    -13 3 3 o 113.866 87.327 69.348
    -13 3 4 o 129.587 127.300 102.676
    -13 3 5 o 99.718 125.925 79.128
    -13 3 6 o 744.143 933.312 105.490
    -13 3 7 o 13.191 25.564 54.309
    -13 3 8 o 134.101 76.224 86.422
    -13 3 9 o 85.082 21.407 169.378
    -13 3 10 o 120.384 146.478 47.063
    -13 3 11 o 33.608 11.511 46.916
    -13 3 12 o 90.966 35.301 70.085
    -13 3 13 o 108.761 0.219 66.638
    -13 3 14 o 189.539 121.946 75.396
    -13 4 0 o 184.409 197.125 71.757
    -13 4 1 o -14.018 0.996 62.049
    -13 4 2 o 276.769 352.069 73.387
    -13 4 3 o 222.196 134.295 70.701
    -13 4 4 o -79.862 4.701 58.962
    -13 4 5 o -42.294 1.559 55.556
    -13 4 6 o 54.932 133.858 56.854
    -13 4 7 o 247.455 166.641 79.498
    -13 4 8 o 38.424 11.462 57.679
    -13 4 9 o 15.640 1.409 52.632
    -13 4 10 o 389.779 410.954 117.001
    -13 4 11 o 32.268 16.751 41.385
    -13 4 12 o 186.729 124.316 48.361
    -12 0 -8 o -73.142 7.703 102.645
    -12 0 -6 o 921.347 957.941 209.593
    -12 0 -4 o 477.049 904.314 155.768
    -12 0 -2 o 1529.840 1386.590 230.227
    -12 0 0 o 568.942 431.762 104.502
    -12 0 2 o 56.842 135.227 133.816
    -12 0 4 o 3130.480 2834.850 228.032
    -12 0 6 o 137.592 5.566 86.225
    -12 0 8 o 10.124 69.607 46.919
    -12 0 10 o 491.618 398.467 101.592
    -12 0 12 o 1321.550 1560.530 166.636
    -12 0 14 o 76.150 77.591 61.369
    -12 0 16 o 8.511 50.565 92.767
    -12 0 18 o -33.829 1.331 73.025
    -12 1 -7 o 40.039 301.947 114.587
    -12 1 -6 o 1710.020 1566.720 292.569
    -12 1 -5 o 107.166 0.076 89.123
    -12 1 -4 o 68.088 70.209 101.723
    -12 1 -3 o 101.523 56.661 72.404
    -12 1 -2 o 704.010 682.863 112.001
    -12 1 -1 o 33.615 23.937 44.548
    -12 1 0 o 1632.400 1622.370 115.182
    -12 1 1 o 891.562 756.642 90.081
    -12 1 2 o 530.007 565.632 69.587
    -12 1 3 o 18.255 4.476 35.291
    -12 1 4 o 194.244 196.894 71.790
    -12 1 5 o 85.067 95.929 45.419
    -12 1 6 o 93.084 81.831 50.869
    -12 1 7 o 16.086 7.513 34.843
    -12 1 8 o 681.788 894.806 87.233
    -12 1 9 o 135.269 1.834 49.698
    -12 1 10 o 30.563 2.778 39.523
    -12 1 11 o 82.557 11.655 45.304
    -12 1 12 o 57.721 44.865 40.639
    -12 1 13 o 166.752 149.925 54.192
    -12 1 14 o 79.062 25.825 54.662
    -12 1 15 o -39.168 40.218 48.846
    -12 1 16 o 259.927 199.066 70.917
    -12 1 17 o 27.242 6.453 53.496
    -12 1 18 o 130.816 175.975 79.527
    -12 2 -7 o 36.615 10.893 92.899
    -12 2 -6 o 205.466 306.500 131.182
    -12 2 -5 o 186.236 227.758 120.470
    -12 2 -4 o 145.055 211.966 120.558
    -12 2 -3 o 1562.770 1970.750 270.003
    -12 2 -2 o 503.442 503.884 95.175
    -12 2 -1 o 112.884 96.001 50.641
    -12 2 0 o 116.187 88.644 58.676
    -12 2 1 o 191.033 94.899 63.342
    -12 2 2 o 42.229 75.769 62.770
    -12 2 3 o 49.309 108.893 46.880
    -12 2 4 o 901.774 812.399 106.970
    -12 2 5 o 713.178 987.440 93.404
    -12 2 6 o 119.386 74.999 71.740
    -12 2 7 o 450.263 360.784 83.413
    -12 2 8 o 234.864 183.441 55.250
    -12 2 9 o 17.224 3.184 40.146
    -12 2 10 o 65.707 28.485 82.480
    -12 2 11 o 14.938 100.991 37.491
    -12 2 12 o 130.864 162.098 49.440
    -12 2 13 o 85.481 1.192 44.470
    -12 2 14 o 13.746 55.065 42.873
    -12 2 15 o 234.146 238.740 63.344
    -12 2 16 o 407.941 270.884 75.108
    -12 2 17 o 58.883 1.406 49.361
    -12 3 -6 o 455.976 182.025 200.373
    -12 3 -5 o 11.415 14.483 116.431
    -12 3 -4 o -39.776 31.155 103.962
    -12 3 -3 o 105.943 160.271 55.779
    -12 3 -2 o 9.776 0.321 46.886
    -12 3 -1 o 204.944 134.970 68.591
    -12 3 0 o 134.307 24.890 66.567
    -12 3 1 o 1730.630 1973.070 154.981
    -12 3 2 o 93.407 50.115 57.063
    -12 3 3 o 263.459 205.540 80.167
    -12 3 4 o 10.861 5.258 55.761
    -12 3 5 o 49.533 13.414 43.316
    -12 3 6 o 103.396 0.360 56.758
    -12 3 7 o 188.934 229.980 60.652
    -12 3 8 o 40.230 29.697 36.903
    -12 3 9 o 247.161 191.572 55.230
    -12 3 10 o 139.675 40.769 50.896
    -12 3 11 o 508.935 366.781 72.876
    -12 3 12 o 132.691 97.877 45.531
    -12 3 13 o 57.920 8.725 45.331
    -12 3 14 o -14.062 9.123 36.286
    -12 3 15 o 297.153 233.637 66.852
    -12 3 16 o 19.232 26.391 46.733
    -12 4 -4 o 46.770 0.474 70.705
    -12 4 -3 o 2051.350 2313.760 175.456
    -12 4 -2 o -94.600 6.830 83.705
    -12 4 -1 o 52.015 8.481 53.277
    -12 4 0 o 208.050 154.114 65.221
    -12 4 1 o 102.771 33.047 84.327
    -12 4 2 o 79.507 18.621 47.588
    -12 4 3 o 990.746 781.683 117.640
    -12 4 4 o 131.898 39.138 55.547
    -12 4 5 o 2278.130 1802.850 171.478
    -12 4 6 o 98.563 15.830 60.960
    -12 4 7 o 147.057 144.525 70.238
    -12 4 8 o 13.196 0.558 45.293
    -12 4 9 o 120.127 112.074 42.014
    -12 4 10 o -38.467 7.064 41.805
    -12 4 11 o 68.630 121.512 38.063
    -12 4 12 o 240.734 141.872 60.159
    -12 4 13 o 41.700 24.016 43.692
    -12 4 14 o 39.270 53.281 44.017
    -12 5 -1 o -8.074 12.312 65.797
    -12 5 0 o 48.424 138.426 111.935
    -12 5 1 o 871.490 952.561 118.951
    -12 5 2 o 9.102 14.752 104.357
    -12 5 3 o 13.409 73.284 48.076
    -12 5 4 o -79.473 1.180 55.437
    -12 5 5 o 6.954 46.986 74.647
    -12 5 6 o 259.467 119.548 76.623
    -12 5 7 o 155.505 255.352 60.969
    -12 5 8 o 367.425 316.186 78.706
    -12 5 9 o 616.144 578.446 103.113
    -12 5 10 o -27.559 5.707 74.240
    -12 5 11 o 22.634 45.767 37.937
    -11 0 -9 o 538.302 824.223 113.060
    -11 0 -7 o 62.693 79.380 95.621
    -11 0 -5 o 383.624 365.762 156.207
    -11 0 -3 o 1215.940 1057.470 208.978
    -11 0 -1 o 3988.140 4036.590 340.336
    -11 0 1 o 31.964 21.638 47.443
    -11 0 3 o 382.893 314.957 84.683
    -11 0 5 o 81.944 103.267 43.954
    -11 0 7 o 2145.680 2146.840 184.863
    -11 0 9 o 872.612 829.918 124.030
    -11 0 11 o 336.946 249.639 135.397
    -11 0 13 o 365.996 299.836 92.944
    -11 0 15 o 20.550 4.098 58.453
    -11 0 17 o 175.298 179.274 82.476
    -11 0 19 o 15.774 10.139 67.993
    -11 1 -9 o 28.247 78.337 41.160
    -11 1 -8 o 652.022 488.196 118.402
    -11 1 -7 o 1462.170 1320.890 141.153
    -11 1 -6 o -7.244 15.240 55.148
    -11 1 -5 o 2487.370 2984.230 212.147
    -11 1 -4 o 192.810 256.845 91.406
    -11 1 -3 o 116.199 86.210 63.067
    -11 1 -2 o 215.318 87.605 98.738
    -11 1 -1 o 744.724 624.119 110.036
    -11 1 0 o 89.491 96.381 39.960
    -11 1 1 o 83.550 90.742 48.413
    -11 1 2 o 486.628 531.410 60.746
    -11 1 3 o 1378.560 1554.250 98.404
    -11 1 4 o -7.853 36.763 43.233
    -11 1 5 o 454.151 489.531 72.287
    -11 1 6 o -20.737 1.526 33.038
    -11 1 7 o 100.259 93.537 35.629
    -11 1 8 o 49.654 12.219 33.877
    -11 1 9 o 1761.370 1659.110 155.906
    -11 1 10 o 873.722 767.913 91.446
    -11 1 11 o 413.315 451.737 61.844
    -11 1 12 o 150.638 103.927 48.694
    -11 1 13 o 315.273 309.495 67.862
    -11 1 14 o 57.468 17.552 42.049
    -11 1 15 o -20.595 14.688 42.024
    -11 1 16 o -11.995 0.715 61.810
    -11 1 17 o 111.020 110.043 45.698
    -11 1 18 o 82.240 41.552 46.160
    -11 1 19 o 1.542 3.211 55.955
    -11 2 -9 o 324.919 416.219 62.328
    -11 2 -8 o 1009.010 914.200 103.010
    -11 2 -7 o 304.511 253.158 155.065
    -11 2 -6 o -57.162 51.737 127.670
    -11 2 -5 o 187.992 157.975 132.148
    -11 2 -4 o 1367.660 1386.220 261.662
    -11 2 -3 o 80.869 211.925 80.255
    -11 2 -2 o 753.814 776.451 201.954
    -11 2 -1 o 1640.940 1904.270 145.586
    -11 2 0 o 1580.250 1590.650 139.929
    -11 2 1 o 66.069 18.677 50.241
    -11 2 2 o 28.838 35.534 49.831
    -11 2 3 o 71.101 44.321 44.035
    -11 2 4 o 754.052 716.620 93.788
    -11 2 5 o 171.410 155.635 64.403
    -11 2 6 o 873.624 1027.490 99.358
    -11 2 7 o 2440.930 2291.370 127.953
    -11 2 8 o 100.527 89.147 42.485
    -11 2 9 o 7.446 2.420 42.723
    -11 2 10 o 142.082 81.308 49.798
    -11 2 11 o 92.009 58.740 42.935
    -11 2 12 o 48.661 0.037 40.688
    -11 2 13 o 112.691 80.934 51.651
    -11 2 14 o 228.286 303.717 56.256
    -11 2 15 o 14.922 6.093 44.901
    -11 2 16 o 181.191 52.255 59.055
    -11 2 17 o -6.254 25.777 41.589
    -11 2 18 o 26.456 0.264 51.987
    -11 3 -8 o 1331.770 1271.550 142.404
    -11 3 -7 o 37.757 25.040 108.704
    -11 3 -6 o 296.872 90.470 151.377
    -11 3 -5 o 366.326 139.451 180.529
    -11 3 -4 o 1497.350 1726.010 280.715
    -11 3 -3 o 305.038 164.838 135.221
    -11 3 -2 o 58.359 84.838 51.100
    -11 3 -1 o 46.402 118.972 83.644
    -11 3 0 o 266.074 342.099 62.052
    -11 3 1 o 80.428 113.296 67.966
    -11 3 2 o 2748.180 2770.630 178.851
    -11 3 3 o 305.717 276.016 67.022
    -11 3 4 o 642.234 550.595 91.858
    -11 3 5 o 117.658 3.752 56.337
    -11 3 6 o 0.881 1.734 58.798
    -11 3 7 o 24.067 16.075 34.180
    -11 3 8 o 101.469 176.344 35.171
    -11 3 9 o 65.350 23.692 39.548
    -11 3 10 o 1676.990 1712.380 121.895
    -11 3 11 o 84.059 85.168 42.270
    -11 3 12 o 137.259 80.845 50.905
    -11 3 13 o -88.592 4.554 39.553
    -11 3 14 o 49.084 34.055 52.216
    -11 3 15 o 75.109 13.038 44.104
    -11 3 16 o 46.047 44.694 44.815
    -11 3 17 o 77.026 1.202 47.631
    -11 4 -7 o 139.859 39.989 62.793
    -11 4 -6 o -208.276 6.588 175.436
    -11 4 -5 o -36.440 0.486 146.811
    -11 4 -4 o 1862.710 1445.120 333.136
    -11 4 -3 o 13.708 56.787 50.457
    -11 4 -2 o 478.663 526.633 89.899
    -11 4 -1 o 151.752 97.133 70.558
    -11 4 0 o 671.146 633.507 96.228
    -11 4 1 o 6.237 7.964 42.216
    -11 4 2 o 230.249 157.966 70.454
    -11 4 3 o 201.473 274.286 75.903
    -11 4 4 o 805.722 701.254 102.659
    -11 4 5 o -23.786 0.961 47.764
    -11 4 6 o 1465.430 1547.460 145.297
    -11 4 7 o -2.372 2.415 43.519
    -11 4 8 o 13.834 3.127 33.583
    -11 4 9 o 37.285 20.879 33.708
    -11 4 10 o 139.732 182.969 48.033
    -11 4 11 o 261.915 132.825 58.069
    -11 4 12 o 91.428 55.559 44.609
    -11 4 13 o -4.926 2.285 39.683
    -11 4 14 o 432.363 402.684 69.275
    -11 4 15 o -44.365 8.348 46.365
    -11 4 16 o 106.904 77.236 55.054
    -11 5 -4 o 977.663 916.201 121.219
    -11 5 -3 o 74.380 4.082 114.695
    -11 5 -2 o 88.557 0.974 58.773
    -11 5 -1 o 217.978 260.254 66.165
    -11 5 0 o 92.707 198.700 65.921
    -11 5 1 o 136.618 54.595 63.169
    -11 5 2 o 938.043 848.262 113.618
    -11 5 3 o 433.131 479.478 80.624
    -11 5 4 o 116.210 212.999 133.169
    -11 5 5 o 356.731 301.895 58.629
    -11 5 6 o -2.037 35.383 46.555
    -11 5 7 o -14.847 26.705 41.622
    -11 5 8 o 20.900 4.731 80.404
    -11 5 9 o 86.514 135.966 66.932
    -11 5 10 o 208.867 259.130 51.197
    -11 5 11 o -14.704 60.909 44.526
    -11 5 12 o 128.693 89.561 78.361
    -11 5 13 o 262.329 223.322 54.554
    -11 5 14 o 263.838 211.746 57.918
    -11 6 -1 o 937.590 974.683 184.506
    -11 6 0 o 871.084 640.415 112.113
    -11 6 1 o -31.170 44.524 59.907
    -11 6 2 o 23.713 4.619 86.840
    -11 6 3 o 241.744 247.422 68.328
    -11 6 4 o -14.947 7.292 47.399
    -11 6 5 o 55.321 32.778 50.311
    -11 6 6 o 154.946 204.876 54.024
    -11 6 7 o 889.604 864.501 90.485
    -11 6 8 o 85.285 34.168 42.379
    -11 6 9 o 40.020 23.619 40.268
    -11 6 10 o 219.847 138.527 73.409
    -10 0 -8 o 313.291 265.899 118.099
    -10 0 -6 o 2754.820 2626.200 300.911
    -10 0 -4 o 110.196 44.119 92.635
    -10 0 -2 o 2395.700 2885.220 259.818
    -10 0 0 o 2388.040 2571.760 180.062
    -10 0 2 o 3253.780 3120.600 204.939
    -10 0 4 o 189.286 164.940 51.469
    -10 0 6 o 1183.840 1162.460 131.572
    -10 0 8 o 2981.500 2917.430 230.447
    -10 0 10 o -43.488 1.258 46.206
    -10 0 12 o 35.815 2.997 46.898
    -10 0 14 o 59.776 40.731 154.670
    -10 0 16 o 655.409 794.516 121.055
    -10 0 18 o 73.428 25.191 75.645
    -10 0 20 o 64.350 74.547 68.825
    -10 1 -9 o -51.477 11.986 41.437
    -10 1 -8 o -9.049 28.009 148.655
    -10 1 -7 o 22.668 27.051 54.219
    -10 1 -6 o 3258.570 3113.770 228.334
    -10 1 -5 o 599.043 614.957 86.552
    -10 1 -4 o 3.891 72.349 79.289
    -10 1 -3 o 886.875 1031.770 155.241
    -10 1 -2 o 3443.110 3408.060 213.825
    -10 1 -1 o 126.065 0.203 75.645
    -10 1 0 o -37.786 24.593 32.071
    -10 1 1 o 406.328 412.247 57.204
    -10 1 2 o 2708.850 2766.490 135.454
    -10 1 3 o -2.491 13.061 30.049
    -10 1 4 o 2916.190 2745.500 164.994
    -10 1 5 o 971.219 915.517 76.741
    -10 1 6 o 496.822 462.637 56.507
    -10 1 7 o 88.312 126.405 33.291
    -10 1 8 o 56.852 69.553 29.818
    -10 1 9 o 61.255 56.314 31.942
    -10 1 10 o 443.666 531.775 60.129
    -10 1 11 o 48.102 118.035 39.571
    -10 1 12 o 1233.910 1258.830 102.076
    -10 1 13 o 329.682 364.034 74.281
    -10 1 14 o 17.143 12.708 41.134
    -10 1 15 o 14.242 4.387 39.716
    -10 1 16 o 53.876 30.385 41.301
    -10 1 17 o 10.719 0.929 48.025
    -10 1 18 o 178.023 119.564 82.354
    -10 1 19 o -14.907 23.683 43.861
    -10 1 20 o -11.318 60.752 45.292
    -10 2 -9 o 2275.130 2066.990 144.105
    -10 2 -8 o 192.364 197.164 71.789
    -10 2 -7 o 642.097 717.126 149.226
    -10 2 -6 o 704.623 720.334 96.047
    -10 2 -5 o 31.544 6.220 49.762
    -10 2 -4 o 7.909 12.514 68.357
    -10 2 -3 o -31.772 21.404 41.164
    -10 2 -2 o 958.995 976.199 109.692
    -10 2 -1 o 853.836 788.077 95.819
    -10 2 0 o 500.428 569.456 53.642
    -10 2 1 o 1900.970 1953.790 100.454
    -10 2 2 o 794.408 761.430 109.413
    -10 2 3 o 168.177 178.056 57.154
    -10 2 4 o 3.509 2.886 34.294
    -10 2 5 o 59.214 75.646 52.188
    -10 2 6 o 117.876 163.365 29.204
    -10 2 7 o 2359.340 2212.330 119.737
    -10 2 8 o 330.004 359.679 56.925
    -10 2 9 o 1083.220 1104.600 92.817
    -10 2 10 o 187.135 112.776 49.064
    -10 2 11 o 26.080 84.311 33.192
    -10 2 12 o 161.609 117.243 44.733
    -10 2 13 o 188.277 152.441 43.876
    -10 2 14 o 353.000 326.780 61.540
    -10 2 15 o 207.055 165.663 55.249
    -10 2 16 o 326.178 314.980 64.558
    -10 2 17 o 31.614 8.749 43.388
    -10 2 18 o 138.418 153.748 74.536
    -10 2 19 o 83.494 108.681 55.004
    -10 3 -9 o 389.043 293.605 72.009
    -10 3 -8 o 88.448 75.558 40.830
    -10 3 -7 o 525.505 422.779 89.454
    -10 3 -6 o 185.622 211.228 143.387
    -10 3 -5 o 3183.490 3119.390 401.185
    -10 3 -4 o 5.093 3.740 90.089
    -10 3 -3 o 1995.040 2258.170 312.413
    -10 3 -2 o 208.978 31.427 135.485
    -10 3 -1 o 78.662 5.556 39.334
    -10 3 0 o 136.672 61.139 56.165
    -10 3 1 o 1995.970 1909.850 146.460
    -10 3 2 o -20.950 5.294 55.784
    -10 3 3 o 291.258 299.843 62.560
    -10 3 4 o 644.981 688.600 84.308
    -10 3 5 o 2684.920 2663.000 165.745
    -10 3 6 o 787.324 627.698 72.692
    -10 3 7 o 530.159 463.800 60.320
    -10 3 8 o 94.202 157.168 33.076
    -10 3 9 o 32.863 42.266 31.380
    -10 3 10 o 12.960 0.417 35.083
    -10 3 11 o 496.999 448.949 67.459
    -10 3 12 o 28.753 125.187 43.906
    -10 3 13 o 334.288 426.317 57.938
    -10 3 14 o 75.225 0.157 44.596
    -10 3 15 o -6.713 32.087 34.959
    -10 3 16 o -78.712 5.537 51.290
    -10 3 17 o 23.156 29.902 58.679
    -10 3 18 o 67.998 36.008 45.108
    -10 3 19 o 133.879 210.715 57.531
    -10 4 -9 o 2049.580 1883.240 133.231
    -10 4 -8 o -63.806 7.509 43.664
    -10 4 -7 o 1041.600 939.937 117.838
    -10 4 -6 o -325.233 27.910 193.788
    -10 4 -5 o 88.421 164.726 126.792
    -10 4 -4 o 774.272 193.441 231.544
    -10 4 -3 o 449.478 532.330 177.105
    -10 4 -2 o 200.066 145.245 58.186
    -10 4 -1 o 702.881 659.684 95.942
    -10 4 0 o 21.857 44.507 47.023
    -10 4 1 o 4718.800 4315.780 232.378
    -10 4 2 o 128.926 25.416 50.872
    -10 4 3 o -12.024 1.884 42.320
    -10 4 4 o 109.120 109.144 51.362
    -10 4 5 o 413.188 446.493 69.348
    -10 4 6 o 323.693 297.093 70.289
    -10 4 7 o 528.669 485.053 60.252
    -10 4 8 o 90.602 45.184 34.136
    -10 4 9 o 1504.330 1520.510 107.559
    -10 4 10 o 328.753 118.809 60.939
    -10 4 11 o -35.041 7.349 37.210
    -10 4 12 o 59.036 0.824 37.681
    -10 4 13 o 76.566 122.156 40.333
    -10 4 14 o 36.791 0.205 40.142
    -10 4 15 o 157.139 171.890 53.055
    -10 4 16 o 22.253 11.991 43.053
    -10 4 17 o -51.715 25.000 40.394
    -10 5 -7 o 298.649 339.754 76.813
    -10 5 -6 o 687.119 629.987 98.770
    -10 5 -5 o 505.060 948.433 183.866
    -10 5 -4 o 7.699 66.763 58.121
    -10 5 -3 o 1205.950 1305.530 129.626
    -10 5 -2 o 307.231 305.565 72.736
    -10 5 -1 o 284.244 183.631 70.840
    -10 5 0 o 194.159 71.427 64.728
    -10 5 1 o 719.687 717.777 95.002
    -10 5 2 o 961.248 966.752 107.688
    -10 5 3 o 68.243 42.576 37.532
    -10 5 4 o 658.001 590.417 71.965
    -10 5 5 o 1875.790 1818.930 117.629
    -10 5 6 o -30.613 1.892 42.763
    -10 5 7 o -27.156 3.266 39.178
    -10 5 8 o 4.643 32.060 35.587
    -10 5 9 o 47.414 1.068 38.107
    -10 5 10 o 160.281 80.365 43.650
    -10 5 11 o 395.874 361.061 61.274
    -10 5 12 o 246.931 272.166 54.262
    -10 5 13 o 458.388 426.663 66.997
    -10 5 14 o 145.347 77.544 40.792
    -10 5 15 o 25.525 8.598 46.550
    -10 6 -4 o 37.118 41.866 38.615
    -10 6 -3 o 44.651 136.339 54.635
    -10 6 -2 o 613.882 771.740 90.351
    -10 6 -1 o 14.520 31.516 48.568
    -10 6 0 o 737.533 619.968 99.037
    -10 6 1 o 306.253 355.507 65.018
    -10 6 2 o 596.209 484.455 120.204
    -10 6 3 o 103.811 152.685 62.701
    -10 6 4 o 112.569 57.419 38.014
    -10 6 5 o -36.054 0.174 35.856
    -10 6 6 o 395.038 408.279 59.501
    -10 6 7 o 75.967 72.447 41.227
    -10 6 8 o 516.528 593.421 69.247
    -10 6 9 o 296.120 221.560 68.931
    -10 6 10 o 102.058 60.203 37.634
    -10 6 11 o -39.655 0.467 35.725
    -10 6 12 o 26.856 5.376 35.400
    -10 6 13 o 59.311 1.646 58.679
    -10 7 2 o 938.470 693.351 285.808
    -10 7 3 o 139.611 2.471 154.099
    -10 7 4 o 606.475 866.702 210.822
    -10 7 5 o -38.110 1.361 70.262
    -10 7 6 o 96.570 170.605 135.309
    -10 7 7 o 146.681 36.147 198.529
    -9 0 -7 o 8256.300 8006.120 494.084
    -9 0 -5 o 1779.120 1550.760 229.525
    -9 0 -3 o -100.538 2.504 78.235
    -9 0 -1 o 1871.140 1885.610 211.876
    -9 0 1 o 1709.420 1584.710 141.543
    -9 0 3 o 7149.830 6791.680 282.470
    -9 0 5 o 53.395 40.742 34.142
    -9 0 7 o 2355.570 2251.630 172.549
    -9 0 9 o 374.235 333.012 78.102
    -9 0 11 o 3032.120 3204.290 210.493
    -9 0 13 o 351.730 215.138 79.710
    -9 0 15 o 175.393 86.415 76.457
    -9 0 17 o 443.766 380.557 101.620
    -9 0 19 o 40.243 5.373 52.733
    -9 0 21 o 80.167 74.698 76.246
    -9 1 -8 o 504.639 349.007 98.738
    -9 1 -7 o -65.264 75.577 54.915
    -9 1 -6 o 279.725 172.223 77.229
    -9 1 -5 o 296.611 335.424 71.318
    -9 1 -4 o 1813.180 1748.990 133.363
    -9 1 -3 o 3025.820 3116.000 197.779
    -9 1 -2 o -18.055 21.222 38.670
    -9 1 -1 o 3973.560 4161.190 211.695
    -9 1 0 o 98.932 146.283 42.240
    -9 1 1 o 119.943 115.992 38.059
    -9 1 2 o 74.058 30.500 35.235
    -9 1 3 o 2367.430 2302.660 113.884
    -9 1 4 o 450.370 434.999 52.049
    -9 1 5 o 16.032 6.333 26.582
    -9 1 6 o 213.161 188.121 39.697
    -9 1 7 o 2762.430 2638.080 132.825
    -9 1 8 o 55.089 15.220 31.689
    -9 1 9 o 42.480 59.088 37.818
    -9 1 10 o 68.904 14.056 31.529
    -9 1 11 o -30.539 8.362 33.552
    -9 1 12 o 93.842 90.600 35.233
    -9 1 13 o 948.146 957.137 88.898
    -9 1 14 o 32.944 89.512 40.099
    -9 1 15 o 284.874 414.177 53.948
    -9 1 16 o 76.734 65.384 49.656
    -9 1 17 o 114.755 75.192 43.499
    -9 1 18 o -24.191 2.529 42.066
    -9 1 19 o -3.702 45.206 41.578
    -9 1 20 o 121.308 67.097 52.831
    -9 1 21 o 283.006 248.142 69.568
    -9 2 -8 o 2531.030 2373.880 141.954
    -9 2 -7 o 2437.770 2228.520 192.130
    -9 2 -6 o 377.785 426.756 76.156
    -9 2 -5 o 521.635 423.904 94.954
    -9 2 -4 o 1419.560 1629.750 241.905
    -9 2 -3 o 188.078 35.931 148.875
    -9 2 -2 o 286.257 259.496 140.928
    -9 2 -1 o 953.569 920.698 97.628
    -9 2 0 o 5264.560 5282.620 162.697
    -9 2 1 o 443.479 463.316 45.653
    -9 2 2 o 810.794 730.329 89.475
    -9 2 3 o 3590.520 3662.050 177.507
    -9 2 4 o 78.251 67.774 52.916
    -9 2 5 o 125.031 31.751 36.974
    -9 2 6 o 52.523 25.793 25.931
    -9 2 7 o 903.112 903.032 70.991
    -9 2 8 o 2539.570 2618.600 130.552
    -9 2 9 o 461.737 458.773 59.852
    -9 2 10 o 1734.430 1742.090 110.359
    -9 2 11 o 1796.210 1683.420 114.226
    -9 2 12 o 42.385 0.597 33.877
    -9 2 13 o 32.336 1.941 32.908
    -9 2 14 o -34.866 1.342 36.024
    -9 2 15 o 304.187 381.859 59.163
    -9 2 16 o -25.404 32.214 39.938
    -9 2 17 o 82.049 103.079 42.733
    -9 2 18 o 152.986 272.739 56.698
    -9 2 19 o -2.451 20.898 53.191
    -9 2 20 o 33.322 4.130 44.645
    -9 3 -8 o 1406.760 1282.800 106.168
    -9 3 -7 o 55.367 86.811 115.026
    -9 3 -6 o 226.657 266.563 103.328
    -9 3 -5 o 558.313 498.719 104.069
    -9 3 -4 o 4684.450 5370.660 449.303
    -9 3 -3 o 757.765 736.559 195.368
    -9 3 -2 o 94.128 331.286 73.230
    -9 3 -1 o 261.310 293.020 126.441
    -9 3 0 o 1804.910 1902.580 87.798
    -9 3 1 o 389.778 271.036 85.100
    -9 3 2 o 7.629 19.108 33.621
    -9 3 3 o 367.831 168.538 67.725
    -9 3 4 o 872.671 898.384 90.893
    -9 3 5 o 388.852 391.757 48.638
    -9 3 6 o 2277.820 2318.050 111.774
    -9 3 7 o 13.816 55.572 31.554
    -9 3 8 o 657.524 679.059 63.772
    -9 3 9 o 210.145 35.692 52.078
    -9 3 10 o 86.609 106.833 34.265
    -9 3 11 o 203.158 229.357 49.580
    -9 3 12 o 18.616 27.471 40.191
    -9 3 13 o 62.595 93.263 47.387
    -9 3 14 o 1947.530 1953.980 126.257
    -9 3 15 o 280.532 85.944 65.513
    -9 3 16 o 138.678 59.874 47.515
    -9 3 17 o 47.942 12.867 46.157
    -9 3 18 o 15.127 12.827 56.525
    -9 3 19 o 12.137 0.326 38.648
    -9 4 -8 o 3105.310 3140.280 133.471
    -9 4 -7 o 330.916 176.014 58.860
    -9 4 -6 o 211.437 509.633 108.001
    -9 4 -5 o 159.368 163.197 122.665
    -9 4 -4 o 1220.330 1223.850 272.374
    -9 4 -3 o 379.936 260.589 154.451
    -9 4 -2 o 126.528 6.787 118.099
    -9 4 -1 o 39.960 2.951 41.741
    -9 4 0 o 4028.200 4048.200 141.921
    -9 4 1 o 34.690 6.066 34.726
    -9 4 2 o 1444.480 1471.930 91.957
    -9 4 3 o 199.202 287.421 48.657
    -9 4 4 o 1759.270 1704.020 130.016
    -9 4 5 o 89.680 58.451 53.735
    -9 4 6 o 5.231 12.233 31.297
    -9 4 7 o 288.322 250.759 43.070
    -9 4 8 o 1276.120 1226.990 86.869
    -9 4 9 o 31.295 13.463 32.591
    -9 4 10 o 1709.480 1760.050 112.826
    -9 4 11 o 107.939 33.046 42.851
    -9 4 12 o -56.131 31.817 36.554
    -9 4 13 o 29.369 0.242 30.872
    -9 4 14 o -22.201 0.500 37.122
    -9 4 15 o 99.671 82.554 38.817
    -9 4 16 o 87.001 86.803 39.887
    -9 4 17 o 16.912 3.375 40.058
    -9 4 18 o 193.184 321.987 52.179
    -9 5 -8 o 314.745 296.425 61.128
    -9 5 -7 o 59.564 3.387 41.792
    -9 5 -6 o -10.936 5.891 60.529
    -9 5 -5 o 105.104 6.506 126.967
    -9 5 -4 o 2565.860 2560.920 388.541
    -9 5 -3 o 1012.130 1010.540 109.572
    -9 5 -2 o 15.321 6.588 73.493
    -9 5 -1 o 1092.690 944.614 113.760
    -9 5 0 o 1015.520 957.282 109.788
    -9 5 1 o 259.985 208.055 45.349
    -9 5 2 o 73.395 19.374 31.752
    -9 5 3 o 410.106 452.114 57.744
    -9 5 4 o 329.542 383.421 52.735
    -9 5 5 o 163.938 176.113 47.640
    -9 5 6 o 794.326 812.354 94.905
    -9 5 7 o 343.525 349.087 48.742
    -9 5 8 o 343.089 353.233 49.884
    -9 5 9 o 376.228 232.157 61.620
    -9 5 10 o 77.058 54.201 36.612
    -9 5 11 o 113.655 95.267 38.355
    -9 5 12 o 58.537 4.008 34.588
    -9 5 13 o 149.002 135.567 45.143
    -9 5 14 o 654.077 667.181 79.379
    -9 5 15 o 52.076 42.950 39.190
    -9 5 16 o 122.213 84.874 47.955
    -9 5 17 o 52.589 51.415 45.070
    -9 6 -6 o 155.210 133.557 52.887
    -9 6 -5 o 101.383 234.149 32.956
    -9 6 -4 o 218.188 187.223 40.904
    -9 6 -3 o 335.689 203.100 67.470
    -9 6 -2 o 9.246 114.469 44.430
    -9 6 -1 o 549.646 433.534 84.794
    -9 6 0 o 148.626 244.632 55.388
    -9 6 1 o 408.473 478.791 69.862
    -9 6 2 o 368.693 378.631 60.720
    -9 6 3 o 1585.180 1531.340 106.437
    -9 6 4 o 1069.300 864.307 88.258
    -9 6 5 o -2.212 11.444 32.557
    -9 6 6 o 202.731 155.669 43.673
    -9 6 7 o 942.609 1008.770 85.193
    -9 6 8 o 238.260 149.653 54.742
    -9 6 9 o -17.488 37.806 29.447
    -9 6 10 o 348.027 342.275 53.311
    -9 6 11 o 336.158 364.974 57.160
    -9 6 12 o 129.455 16.070 46.410
    -9 6 13 o 43.485 56.079 36.033
    -9 6 14 o 134.890 63.481 43.602
    -9 7 -3 o 1678.230 1391.400 364.570
    -9 7 -2 o 309.077 98.641 166.568
    -9 7 -1 o 1786.150 1437.530 352.189
    -9 7 0 o 103.523 124.854 116.167
    -9 7 1 o -48.820 7.141 117.923
    -9 7 2 o 113.709 175.271 122.665
    -9 7 3 o 918.976 695.682 159.719
    -9 7 4 o 59.068 19.078 107.782
    -9 7 5 o 127.651 86.916 72.744
    -9 7 6 o 251.664 88.740 85.817
    -9 7 7 o 568.521 659.175 125.813
    -9 7 8 o 944.015 590.978 152.739
    -9 7 9 o 99.045 43.556 90.528
    -9 7 10 o -10.273 46.239 95.269
    -8 0 -6 o 7360.680 7222.390 429.107
    -8 0 -4 o 2186.190 1674.120 227.329
    -8 0 -2 o 992.295 1270.950 146.987
    -8 0 0 o 384.326 446.529 98.869
    -8 0 2 o 4628.520 4331.130 216.336
    -8 0 4 o 4238.010 4195.990 169.219
    -8 0 6 o 3891.880 3924.920 207.250
    -8 0 8 o 449.661 425.702 89.211
    -8 0 10 o 1715.030 1608.790 145.180
    -8 0 12 o 871.995 859.831 113.589
    -8 0 14 o 42.851 6.197 60.630
    -8 0 16 o 101.131 59.436 80.694
    -8 0 18 o 468.027 357.431 105.826
    -8 0 20 o 332.529 405.190 93.415
    -8 1 -7 o 154.976 268.518 58.943
    -8 1 -6 o 785.857 729.836 103.143
    -8 1 -5 o 177.516 194.480 48.010
    -8 1 -4 o 21.161 6.096 39.736
    -8 1 -3 o 204.709 204.584 63.933
    -8 1 -2 o 11092.300 11796.900 246.917
    -8 1 -1 o 768.192 750.592 55.823
    -8 1 0 o 2.165 5.070 34.166
    -8 1 1 o 1499.450 1539.270 87.096
    -8 1 2 o 531.649 483.648 60.360
    -8 1 3 o 71.293 68.063 25.344
    -8 1 4 o 75.376 85.270 24.362
    -8 1 5 o 2289.750 2324.780 101.237
    -8 1 6 o 4291.320 4009.270 139.302
    -8 1 7 o -26.066 0.955 30.506
    -8 1 8 o 6332.410 6522.140 190.138
    -8 1 9 o 919.716 935.116 75.839
    -8 1 10 o 214.943 426.117 63.508
    -8 1 11 o 96.976 7.041 41.658
    -8 1 12 o 773.750 855.058 75.991
    -8 1 13 o 54.343 31.780 31.160
    -8 1 14 o 138.779 245.875 42.456
    -8 1 15 o 390.519 332.745 59.832
    -8 1 16 o 1028.120 999.357 93.133
    -8 1 17 o 176.614 179.013 53.936
    -8 1 18 o 13.881 4.108 44.015
    -8 1 19 o 176.119 124.959 56.541
    -8 1 20 o 8.415 5.018 45.380
    -8 1 21 o 171.750 108.063 50.655
    -8 2 -7 o 29.755 2.763 40.610
    -8 2 -6 o 4655.290 4352.070 244.254
    -8 2 -5 o 2829.820 2779.650 187.319
    -8 2 -4 o 651.236 524.281 95.274
    -8 2 -3 o 1409.090 1646.030 172.363
    -8 2 -2 o 542.920 612.651 109.494
    -8 2 -1 o -7.230 47.299 25.511
    -8 2 0 o 39.272 0.599 33.101
    -8 2 1 o 1428.220 1423.920 74.176
    -8 2 2 o 2834.810 2775.960 149.490
    -8 2 3 o 2075.100 1937.040 127.992
    -8 2 4 o 204.412 265.894 33.225
    -8 2 5 o 5927.390 6193.600 165.199
    -8 2 6 o 1210.250 1159.630 77.206
    -8 2 7 o 150.292 113.193 34.935
    -8 2 8 o 94.712 93.151 50.226
    -8 2 9 o 1077.750 1136.020 83.036
    -8 2 10 o 497.796 527.053 57.854
    -8 2 11 o 433.390 412.305 61.607
    -8 2 12 o 482.128 491.681 59.680
    -8 2 13 o 306.176 287.549 54.264
    -8 2 14 o 77.108 0.822 37.096
    -8 2 15 o 25.313 1.894 36.500
    -8 2 16 o 60.687 58.418 54.497
    -8 2 17 o 56.314 63.476 42.837
    -8 2 18 o 53.379 41.923 50.847
    -8 2 19 o 81.737 135.795 45.980
    -8 2 20 o 142.471 185.518 50.075
    -8 2 21 o -13.401 16.639 52.119
    -8 3 -7 o 278.606 284.428 53.984
    -8 3 -6 o 53.182 62.576 38.853
    -8 3 -5 o 50.211 22.006 47.169
    -8 3 -4 o -28.546 2.779 41.932
    -8 3 -3 o 1433.700 1497.180 115.157
    -8 3 -2 o 199.634 248.266 37.702
    -8 3 -1 o 6586.270 6941.680 173.018
    -8 3 0 o -4.225 9.552 23.531
    -8 3 1 o 2700.890 3033.440 151.956
    -8 3 2 o 895.806 925.290 93.238
    -8 3 3 o 36.879 0.735 40.474
    -8 3 4 o 579.344 446.383 62.864
    -8 3 5 o 7718.160 8195.450 190.732
    -8 3 6 o 22.688 6.281 17.836
    -8 3 7 o 354.533 359.033 46.067
    -8 3 8 o 787.860 782.778 65.101
    -8 3 9 o 1194.190 1195.430 86.637
    -8 3 10 o 341.851 206.096 50.592
    -8 3 11 o 694.884 584.689 69.451
    -8 3 12 o 260.496 261.130 45.758
    -8 3 13 o 137.366 286.931 55.196
    -8 3 14 o 6.903 21.919 33.808
    -8 3 15 o 460.965 408.774 65.436
    -8 3 16 o 45.107 88.937 39.296
    -8 3 17 o 414.468 405.157 64.503
    -8 3 18 o 58.152 0.231 42.219
    -8 3 19 o 22.433 3.896 45.639
    -8 3 20 o 19.819 4.612 58.426
    -8 4 -7 o 201.659 171.205 42.029
    -8 4 -6 o 58.696 88.549 59.693
    -8 4 -5 o 5335.180 5738.500 303.531
    -8 4 -4 o 59.126 71.450 50.293
    -8 4 -3 o 1023.640 1086.750 224.081
    -8 4 -2 o 112.567 0.894 105.982
    -8 4 -1 o -44.008 11.055 24.468
    -8 4 0 o 625.163 569.596 58.577
    -8 4 1 o 1011.490 968.104 75.610
    -8 4 2 o 238.568 239.993 42.036
    -8 4 3 o 2726.660 2725.480 152.181
    -8 4 4 o 168.238 144.867 82.205
    -8 4 5 o 2768.000 2653.830 114.863
    -8 4 6 o 473.237 394.534 49.370
    -8 4 7 o 24.637 3.401 26.765
    -8 4 8 o 181.702 54.034 45.489
    -8 4 9 o 630.813 551.057 63.876
    -8 4 10 o 176.711 157.531 50.441
    -8 4 11 o 1108.850 1037.810 86.215
    -8 4 12 o -4.438 1.021 30.971
    -8 4 13 o 486.538 573.030 61.613
    -8 4 14 o 249.036 176.645 50.168
    -8 4 15 o -25.261 2.483 38.282
    -8 4 16 o 56.981 14.451 77.094
    -8 4 17 o 20.496 100.424 31.988
    -8 4 18 o 78.064 30.619 46.066
    -8 4 19 o 148.802 226.179 87.575
    -8 5 -7 o 39.114 14.272 43.328
    -8 5 -6 o 294.144 282.391 56.599
    -8 5 -5 o 34.283 8.645 49.972
    -8 5 -4 o 261.654 302.280 92.424
    -8 5 -3 o 810.398 829.757 134.073
    -8 5 -2 o 1635.010 1729.330 128.714
    -8 5 -1 o 2213.990 2260.000 181.665
    -8 5 0 o 68.781 62.160 30.945
    -8 5 1 o 1660.010 1675.290 100.477
    -8 5 2 o 351.452 326.652 49.615
    -8 5 3 o 107.309 160.724 44.877
    -8 5 4 o 98.560 15.284 37.016
    -8 5 5 o 2375.030 2409.570 119.711
    -8 5 6 o 505.188 516.264 67.996
    -8 5 7 o 43.301 5.184 38.870
    -8 5 8 o 836.930 806.388 67.747
    -8 5 9 o 1362.060 1346.790 92.558
    -8 5 10 o 90.559 45.604 36.718
    -8 5 11 o 77.838 77.046 32.217
    -8 5 12 o 617.115 579.727 70.598
    -8 5 13 o -9.346 184.392 35.309
    -8 5 14 o 127.967 137.101 63.254
    -8 5 15 o 243.744 220.980 54.993
    -8 5 16 o 307.084 361.238 58.913
    -8 5 17 o 567.460 523.623 132.313
    -8 6 -7 o 226.305 243.127 50.332
    -8 6 -6 o 2217.830 2043.240 138.951
    -8 6 -5 o 1269.750 1202.590 101.890
    -8 6 -4 o 49.150 49.778 36.837
    -8 6 -3 o 8.253 5.447 28.733
    -8 6 -2 o 844.768 808.765 93.755
    -8 6 -1 o 200.631 174.704 59.107
    -8 6 0 o 233.159 227.376 71.122
    -8 6 1 o 475.442 453.496 56.781
    -8 6 2 o 2124.520 2142.370 114.969
    -8 6 3 o 294.411 249.399 49.513
    -8 6 4 o 1046.530 877.882 83.223
    -8 6 5 o 460.242 456.339 55.165
    -8 6 6 o 117.867 134.784 40.592
    -8 6 7 o 298.494 183.668 51.722
    -8 6 8 o 31.841 9.991 41.205
    -8 6 9 o 15.074 5.031 29.439
    -8 6 10 o 499.159 525.851 63.199
    -8 6 11 o 3.289 19.047 40.067
    -8 6 12 o 1325.130 1115.220 100.914
    -8 6 13 o 581.437 452.364 75.154
    -8 6 14 o -54.157 0.045 42.511
    -8 6 15 o 90.445 34.935 43.256
    -8 7 -5 o 251.499 216.165 105.447
    -8 7 -4 o 129.761 64.005 79.814
    -8 7 -3 o 85.913 223.060 170.782
    -8 7 -2 o 2561.560 2836.120 419.624
    -8 7 -1 o -89.299 8.260 134.431
    -8 7 0 o -122.928 1.278 108.879
    -8 7 1 o 77.795 5.104 62.930
    -8 7 2 o 273.023 346.941 180.661
    -8 7 3 o 321.849 183.579 93.344
    -8 7 4 o 148.038 54.684 69.753
    -8 7 5 o -11.253 7.245 57.980
    -8 7 6 o 1024.020 1004.150 146.011
    -8 7 7 o 63.544 0.060 165.207
    -8 7 8 o 852.995 848.155 150.970
    -8 7 9 o 35.386 25.885 82.889
    -8 7 10 o 296.433 120.421 109.494
    -8 7 11 o 113.796 24.628 108.967
    -8 7 12 o 190.363 133.266 111.162
    -8 8 2 o 1600.520 1459.470 194.206
    -8 8 3 o 44.542 139.327 72.364
    -8 8 4 o 32.832 64.874 63.359
    -8 8 5 o 58.733 22.336 70.859
    -7 0 -5 o 1022.320 1178.250 153.573
    -7 0 -3 o 19107.300 19471.600 285.480
    -7 0 -1 o 621.490 660.713 117.748
    -7 0 1 o 645.549 672.381 108.265
    -7 0 3 o 12693.500 13390.500 329.165
    -7 0 5 o 3807.520 3835.090 183.835
    -7 0 7 o 2620.300 2293.060 224.959
    -7 0 9 o -45.581 0.857 41.813
    -7 0 11 o 3503.590 3671.410 202.834
    -7 0 13 o 1622.420 1518.320 149.034
    -7 0 15 o 969.307 1109.320 120.029
    -7 0 17 o 45.079 4.493 49.203
    -7 0 19 o 849.434 998.022 183.602
    -7 0 21 o 297.047 251.052 127.143
    -7 1 -6 o 1161.480 1175.590 118.038
    -7 1 -5 o 1072.690 1076.640 110.765
    -7 1 -4 o -16.866 11.183 37.463
    -7 1 -3 o 119.822 154.016 47.354
    -7 1 -2 o 579.992 618.364 49.006
    -7 1 -1 o 3485.320 3602.840 108.435
    -7 1 0 o 3283.870 3198.220 163.205
    -7 1 1 o 10573.800 10662.100 209.423
    -7 1 2 o 456.713 421.635 46.427
    -7 1 3 o 4272.220 4353.390 110.299
    -7 1 4 o -27.361 3.071 21.260
    -7 1 5 o 49.818 21.692 23.912
    -7 1 6 o 66.876 25.045 29.715
    -7 1 7 o 3195.200 2954.540 125.027
    -7 1 8 o 647.827 664.584 58.558
    -7 1 9 o 863.340 987.274 69.347
    -7 1 10 o -33.818 8.293 26.935
    -7 1 11 o 2310.380 2194.080 116.996
    -7 1 12 o 93.855 26.582 38.575
    -7 1 13 o 70.112 58.685 28.227
    -7 1 14 o 85.452 29.756 38.073
    -7 1 15 o 70.588 90.957 38.423
    -7 1 16 o -4.886 3.863 36.312
    -7 1 17 o 486.260 516.456 68.288
    -7 1 18 o 179.629 232.846 72.288
    -7 1 19 o 78.228 149.194 76.918
    -7 1 20 o 339.055 236.549 93.030
    -7 1 21 o -95.772 0.821 69.510
    -7 1 22 o 83.630 5.875 84.621
    -7 2 -6 o 1526.320 1571.150 102.227
    -7 2 -5 o 38.048 3.733 28.991
    -7 2 -4 o 7739.300 7809.130 218.673
    -7 2 -3 o 4850.150 4810.900 215.273
    -7 2 -2 o 514.016 553.705 130.128
    -7 2 -1 o 838.271 915.951 77.636
    -7 2 0 o 501.618 459.117 56.178
    -7 2 1 o 18.862 30.591 18.427
    -7 2 2 o 110.579 79.045 57.631
    -7 2 3 o 2764.950 2813.270 105.200
    -7 2 4 o 5262.550 5093.550 144.323
    -7 2 5 o 338.873 363.708 33.437
    -7 2 6 o 1548.060 1254.110 80.421
    -7 2 7 o 1922.680 2032.640 91.370
    -7 2 8 o 492.965 575.673 75.859
    -7 2 9 o 124.757 7.644 36.870
    -7 2 10 o 496.514 547.242 56.735
    -7 2 11 o 1210.660 1303.540 85.021
    -7 2 12 o 1590.820 1597.630 100.071
    -7 2 13 o 651.823 556.532 71.492
    -7 2 14 o 1253.760 1261.210 95.300
    -7 2 15 o 896.737 923.520 86.325
    -7 2 16 o -13.623 0.034 43.659
    -7 2 17 o 101.828 53.983 42.421
    -7 2 18 o 78.014 100.439 39.377
    -7 2 19 o 16.135 32.599 40.215
    -7 2 20 o 204.527 50.883 86.877
    -7 2 21 o 16.301 82.945 79.322
    -7 3 -6 o 2986.800 3072.640 150.624
    -7 3 -5 o 312.268 310.406 55.431
    -7 3 -4 o 711.115 668.897 71.915
    -7 3 -3 o -8.119 11.061 29.509
    -7 3 -2 o 1608.940 1789.230 107.334
    -7 3 -1 o 201.049 173.031 34.999
    -7 3 0 o 11768.800 11241.700 214.210
    -7 3 1 o 553.981 447.412 68.380
    -7 3 2 o 1219.190 1291.840 95.928
    -7 3 3 o -20.293 1.960 26.979
    -7 3 4 o 844.881 897.118 59.219
    -7 3 5 o 175.458 159.701 23.895
    -7 3 6 o 8.209 2.868 18.853
    -7 3 7 o 307.624 280.296 40.130
    -7 3 8 o 1687.790 1763.020 93.707
    -7 3 9 o 46.327 48.093 27.298
    -7 3 10 o 1758.170 1810.870 100.085
    -7 3 11 o 151.411 158.602 34.607
    -7 3 12 o 1041.110 1083.160 81.403
    -7 3 13 o 101.457 43.351 40.541
    -7 3 14 o 324.690 353.821 52.761
    -7 3 15 o 61.807 22.999 34.889
    -7 3 16 o 21.287 80.022 34.205
    -7 3 17 o 158.368 82.529 47.008
    -7 3 18 o 894.760 873.259 90.057
    -7 3 19 o 217.204 127.321 54.617
    -7 3 20 o 56.957 24.886 47.936
    -7 4 -6 o 1030.120 1001.530 69.730
    -7 4 -5 o 35.908 2.536 29.578
    -7 4 -4 o 7255.450 7258.970 254.809
    -7 4 -3 o 267.621 263.277 88.132
    -7 4 -2 o 1267.570 1228.470 113.186
    -7 4 -1 o 172.766 152.624 53.342
    -7 4 0 o 1152.790 1263.010 77.398
    -7 4 1 o 637.641 606.214 57.068
    -7 4 2 o 935.230 1002.050 68.120
    -7 4 3 o 12.695 26.731 29.509
    -7 4 4 o 6490.390 6426.350 216.242
    -7 4 5 o -19.275 0.382 26.803
    -7 4 6 o 1466.110 1453.800 79.197
    -7 4 7 o 188.982 223.355 30.701
    -7 4 8 o 303.721 281.932 38.620
    -7 4 9 o 134.131 23.685 41.851
    -7 4 10 o 1726.520 1843.150 99.383
    -7 4 11 o 35.642 58.476 28.377
    -7 4 12 o 3078.540 3134.660 138.371
    -7 4 13 o 65.299 12.823 30.058
    -7 4 14 o 1460.110 1380.430 102.788
    -7 4 15 o 92.754 57.844 36.596
    -7 4 16 o 58.006 19.034 39.287
    -7 4 17 o 18.114 0.326 41.886
    -7 4 18 o 34.686 14.023 39.824
    -7 4 19 o 410.590 304.707 70.338
    -7 5 -6 o 2081.870 2080.690 97.066
    -7 5 -5 o 764.520 761.868 94.330
    -7 5 -4 o 220.939 248.330 74.831
    -7 5 -3 o 67.978 196.409 67.414
    -7 5 -2 o 23.842 13.825 23.537
    -7 5 -1 o 200.043 198.564 37.210
    -7 5 0 o 7886.430 7659.090 205.054
    -7 5 1 o 2149.620 2067.760 107.537
    -7 5 2 o 232.713 220.704 37.514
    -7 5 3 o 21.757 72.713 25.482
    -7 5 4 o 206.552 274.018 33.743
    -7 5 5 o 1447.400 1310.880 90.134
    -7 5 6 o -0.662 5.481 22.043
    -7 5 7 o 695.646 731.816 58.337
    -7 5 8 o 1064.840 1051.690 71.573
    -7 5 9 o 35.103 86.646 25.385
    -7 5 10 o 1021.860 880.945 100.439
    -7 5 11 o 154.945 181.721 36.710
    -7 5 12 o 1027.620 1031.200 85.531
    -7 5 13 o 421.953 327.547 58.633
    -7 5 14 o 118.853 94.085 42.964
    -7 5 15 o 120.134 134.000 49.782
    -7 5 16 o 33.949 62.182 34.532
    -7 5 17 o 100.137 52.444 74.585
    -7 5 18 o 34.147 130.661 41.485
    -7 6 -6 o -2.579 0.617 41.177
    -7 6 -5 o -21.300 0.781 28.539
    -7 6 -4 o 1094.360 1044.290 89.327
    -7 6 -3 o 4438.990 4253.280 133.145
    -7 6 -2 o 561.361 492.095 56.200
    -7 6 -1 o 366.850 377.591 47.888
    -7 6 0 o 41.488 66.065 27.718
    -7 6 1 o 229.772 272.302 41.411
    -7 6 2 o 81.979 132.350 34.122
    -7 6 3 o 1194.210 1259.800 87.671
    -7 6 4 o 687.652 702.918 78.475
    -7 6 5 o 786.916 783.310 68.230
    -7 6 6 o 242.808 221.621 41.501
    -7 6 7 o 949.311 956.652 61.021
    -7 6 8 o 603.549 498.943 52.663
    -7 6 9 o 44.357 26.626 25.712
    -7 6 10 o 207.599 223.647 40.043
    -7 6 11 o 957.122 930.343 80.007
    -7 6 12 o -33.034 44.070 28.997
    -7 6 13 o 18.063 3.357 35.651
    -7 6 14 o 344.340 267.708 57.633
    -7 6 15 o 345.633 276.517 64.314
    -7 6 16 o 67.757 21.150 40.525
    -7 7 -6 o 56.658 68.762 78.462
    -7 7 -5 o 166.899 196.013 75.441
    -7 7 -4 o -13.310 112.483 102.821
    -7 7 -3 o 108.850 68.635 84.294
    -7 7 -2 o 487.427 422.607 125.957
    -7 7 -1 o 547.961 493.996 99.536
    -7 7 0 o 33.382 36.719 54.529
    -7 7 1 o 2293.720 2339.840 211.311
    -7 7 2 o 279.822 238.970 94.551
    -7 7 3 o 1171.150 1071.950 386.741
    -7 7 4 o 162.525 200.201 59.516
    -7 7 5 o 132.407 75.097 76.971
    -7 7 6 o 241.901 65.333 96.250
    -7 7 7 o 1368.460 1421.920 287.125
    -7 7 8 o -18.917 24.066 65.783
    -7 7 9 o -84.820 14.734 72.791
    -7 7 10 o 382.395 73.671 133.377
    -7 7 11 o 491.011 549.453 179.475
    -7 7 12 o 305.477 338.981 145.231
    -7 7 13 o -215.739 7.432 124.333
    -7 8 -2 o 175.053 59.102 92.001
    -7 8 -1 o 118.977 51.002 146.724
    -7 8 0 o 50.270 180.369 134.255
    -7 8 1 o 173.532 21.386 74.453
    -7 8 2 o -40.828 8.645 75.787
    -7 8 3 o 649.764 659.349 215.256
    -7 8 4 o 186.781 265.421 86.981
    -7 8 5 o 199.432 254.474 89.883
    -7 8 6 o 146.218 89.978 104.401
    -7 8 7 o 808.380 854.763 152.603
    -7 8 8 o -8.078 75.538 95.972
    -6 0 -4 o 4337.080 4403.690 276.413
    -6 0 -2 o 14409.200 14281.200 245.313
    -6 0 0 o 29.619 19.952 25.421
    -6 0 2 o 3163.920 3437.140 155.030
    -6 0 4 o 774.733 770.636 83.020
    -6 0 6 o 18155.700 16497.000 532.718
    -6 0 8 o 2478.500 2680.920 208.188
    -6 0 10 o 167.959 278.546 73.889
    -6 0 12 o 474.947 400.443 82.869
    -6 0 14 o 1705.280 1758.060 204.588
    -6 0 16 o 2157.300 2014.270 253.671
    -6 0 18 o 224.783 13.618 108.089
    -6 0 20 o -137.416 5.667 117.572
    -6 0 22 o 143.650 47.652 115.026
    -6 1 -5 o 3120.580 3081.330 125.496
    -6 1 -4 o 5632.440 5535.590 163.318
    -6 1 -3 o 227.790 157.067 52.703
    -6 1 -2 o 869.202 839.593 83.853
    -6 1 -1 o 1142.530 1007.840 159.368
    -6 1 0 o 169.842 151.667 36.974
    -6 1 1 o 286.925 213.984 47.270
    -6 1 2 o 21622.400 21820.100 226.345
    -6 1 3 o 2081.870 1964.580 73.050
    -6 1 4 o 357.785 353.422 36.182
    -6 1 5 o 1537.360 1495.170 72.710
    -6 1 6 o 11.265 35.624 18.762
    -6 1 7 o 82.118 71.939 26.178
    -6 1 8 o 420.879 455.494 45.592
    -6 1 9 o 2666.710 2554.050 113.468
    -6 1 10 o 1512.680 1370.320 88.996
    -6 1 11 o 154.356 185.067 33.648
    -6 1 12 o 3426.520 3390.910 139.996
    -6 1 13 o 430.225 451.033 78.840
    -6 1 14 o 341.927 316.128 73.715
    -6 1 15 o 154.238 2.298 71.211
    -6 1 16 o 1630.370 1845.880 151.207
    -6 1 17 o 442.454 485.262 85.201
    -6 1 18 o 88.768 57.594 63.392
    -6 1 19 o 86.848 8.624 63.608
    -6 1 20 o 404.166 560.370 97.493
    -6 1 21 o 195.379 172.839 114.192
    -6 1 22 o 46.717 6.475 59.678
    -6 2 -5 o 2132.160 1992.190 114.229
    -6 2 -4 o 389.051 373.731 51.124
    -6 2 -3 o 144.708 188.133 34.949
    -6 2 -2 o 8658.410 8779.000 191.735
    -6 2 -1 o 7744.320 7923.100 204.903
    -6 2 0 o 2557.040 2520.270 105.310
    -6 2 1 o 625.433 529.292 63.337
    -6 2 2 o 0.203 4.388 25.380
    -6 2 3 o 689.089 647.840 49.736
    -6 2 4 o 36.026 3.526 16.980
    -6 2 5 o 1887.830 1943.530 69.932
    -6 2 6 o 6987.760 6987.570 156.461
    -6 2 7 o 4127.640 4245.240 132.487
    -6 2 8 o 90.630 122.637 24.940
    -6 2 9 o 2530.680 2297.630 109.639
    -6 2 10 o 577.103 572.869 57.659
    -6 2 11 o 135.493 124.184 35.892
    -6 2 12 o 173.708 148.594 36.001
    -6 2 13 o 1659.230 1663.570 100.966
    -6 2 14 o 900.438 1054.760 105.356
    -6 2 15 o 292.921 249.278 70.940
    -6 2 16 o 107.941 114.243 53.806
    -6 2 17 o -16.632 5.506 39.543
    -6 2 18 o 29.310 1.197 53.096
    -6 2 19 o 27.178 9.058 54.595
    -6 2 20 o 131.006 15.288 60.847
    -6 2 21 o 131.265 45.903 68.625
    -6 3 -5 o 15242.100 15043.000 311.295
    -6 3 -4 o 1016.030 992.229 82.305
    -6 3 -3 o 261.594 159.247 42.960
    -6 3 -2 o 5.078 0.392 16.725
    -6 3 -1 o 582.726 683.994 81.057
    -6 3 0 o 301.729 144.435 49.951
    -6 3 1 o 2312.970 2404.910 120.225
    -6 3 2 o 1711.720 1969.660 104.930
    -6 3 3 o 10782.400 10750.100 193.433
    -6 3 4 o 40.553 14.250 21.007
    -6 3 5 o 1531.710 1540.470 58.673
    -6 3 6 o 318.661 33.940 40.081
    -6 3 7 o -2.478 8.316 20.746
    -6 3 8 o 507.785 464.383 52.107
    -6 3 9 o 9231.990 9526.520 208.088
    -6 3 10 o 433.976 376.129 54.662
    -6 3 11 o -0.298 19.555 30.952
    -6 3 12 o 199.885 180.530 55.804
    -6 3 13 o 313.398 337.183 48.245
    -6 3 14 o 304.216 211.853 51.160
    -6 3 15 o 38.881 22.142 32.836
    -6 3 16 o 20.400 9.814 63.352
    -6 3 17 o 315.373 574.847 73.482
    -6 3 18 o 21.458 17.126 47.365
    -6 3 19 o 190.010 174.647 70.282
    -6 3 20 o -9.474 25.692 62.566
    -6 4 -5 o 2597.350 2778.390 133.309
    -6 4 -4 o 472.484 500.845 55.945
    -6 4 -3 o 103.825 111.602 23.282
    -6 4 -2 o 201.699 215.242 57.243
    -6 4 -1 o 5420.070 5210.290 183.054
    -6 4 0 o 182.822 168.933 29.366
    -6 4 1 o 435.115 380.124 46.966
    -6 4 2 o 257.410 181.002 45.232
    -6 4 3 o 1356.590 1429.370 101.180
    -6 4 4 o 134.867 105.980 35.298
    -6 4 5 o 2811.180 3071.760 146.947
    -6 4 6 o 1001.610 1033.210 62.359
    -6 4 7 o 1697.760 1639.540 81.272
    -6 4 8 o -8.217 2.127 22.253
    -6 4 9 o 6267.510 5997.070 171.743
    -6 4 10 o 1894.910 1679.350 105.843
    -6 4 11 o 180.739 108.884 37.395
    -6 4 12 o 91.787 3.106 31.337
    -6 4 13 o 979.048 1103.640 79.726
    -6 4 14 o 66.491 12.127 30.959
    -6 4 15 o 217.714 190.961 46.645
    -6 4 16 o 11.448 2.835 30.686
    -6 4 17 o 655.840 559.774 76.056
    -6 4 18 o 176.643 60.776 53.617
    -6 4 19 o 100.275 114.102 46.025
    -6 5 -5 o 4710.580 4671.460 131.234
    -6 5 -4 o 273.616 244.723 47.731
    -6 5 -3 o 54.144 65.807 32.882
    -6 5 -2 o 315.982 360.158 44.103
    -6 5 -1 o -21.764 4.375 23.104
    -6 5 0 o 43.334 17.182 29.762
    -6 5 1 o 1225.630 1320.400 76.687
    -6 5 2 o 3713.060 3766.220 131.900
    -6 5 3 o 3090.670 2869.450 120.025
    -6 5 4 o 103.081 82.549 29.583
    -6 5 5 o 772.612 857.743 54.610
    -6 5 6 o 18.947 0.084 17.480
    -6 5 7 o 282.465 255.667 39.485
    -6 5 8 o 131.209 36.024 30.398
    -6 5 9 o 2775.850 2853.670 115.953
    -6 5 10 o 1917.930 1899.330 99.184
    -6 5 11 o 26.496 18.931 25.407
    -6 5 12 o 459.245 505.695 54.282
    -6 5 13 o 392.203 385.691 55.219
    -6 5 14 o -5.508 0.821 29.147
    -6 5 15 o 24.138 27.205 34.852
    -6 5 16 o 257.167 262.601 56.507
    -6 5 17 o 70.506 65.955 36.201
    -6 5 18 o -41.529 18.267 56.868
    -6 6 -5 o 294.678 330.189 46.893
    -6 6 -4 o 1798.290 1726.400 105.918
    -6 6 -3 o 382.521 334.088 36.990
    -6 6 -2 o 3298.410 3188.010 107.322
    -6 6 -1 o 1864.500 1840.530 93.440
    -6 6 0 o 45.502 82.436 27.677
    -6 6 1 o 42.587 21.358 28.110
    -6 6 2 o 184.355 146.183 37.600
    -6 6 3 o 317.900 250.602 43.351
    -6 6 4 o 198.221 129.701 39.309
    -6 6 5 o 1573.970 1327.350 124.278
    -6 6 6 o 3941.500 3591.380 160.550
    -6 6 7 o 1252.040 1214.320 66.215
    -6 6 8 o 619.308 573.178 51.086
    -6 6 9 o 315.832 161.825 60.316
    -6 6 10 o 15.566 0.669 24.455
    -6 6 11 o 145.127 69.321 48.299
    -6 6 12 o 160.386 181.856 40.580
    -6 6 13 o 24.328 79.706 30.035
    -6 6 14 o 291.671 367.779 52.026
    -6 6 15 o 23.388 2.812 39.846
    -6 6 16 o -20.957 113.467 47.094
    -6 7 -5 o -48.395 88.585 86.284
    -6 7 -4 o 1701.100 1755.880 210.154
    -6 7 -3 o 278.120 356.002 61.552
    -6 7 -2 o 21.527 67.731 49.691
    -6 7 -1 o -26.258 40.406 50.714
    -6 7 0 o 111.395 82.095 67.807
    -6 7 1 o 582.539 378.948 130.436
    -6 7 2 o 5444.050 5190.500 323.363
    -6 7 3 o 91.383 133.992 65.065
    -6 7 4 o 24.613 39.261 58.788
    -6 7 5 o 128.108 54.339 96.762
    -6 7 6 o 134.022 7.257 74.676
    -6 7 7 o 516.997 317.198 113.308
    -6 7 8 o 246.208 56.833 118.538
    -6 7 9 o 143.650 31.104 78.147
    -6 7 10 o 1206.630 1407.340 229.525
    -6 7 11 o 119.328 69.715 90.440
    -6 7 12 o 761.102 515.844 195.807
    -6 7 13 o 38.635 2.646 100.274
    -6 7 14 o 230.578 41.688 157.612
    -6 8 -5 o 67.692 41.803 139.436
    -6 8 -4 o 501.317 351.392 134.925
    -6 8 -3 o -7.326 40.159 76.574
    -6 8 -2 o 2707.040 2649.600 201.752
    -6 8 -1 o 51.205 61.393 84.105
    -6 8 0 o 256.777 175.621 89.625
    -6 8 1 o 15.986 23.834 75.601
    -6 8 2 o 186.046 32.246 80.763
    -6 8 3 o 1581.590 1239.430 197.515
    -6 8 4 o -30.729 8.499 93.689
    -6 8 5 o -131.061 1.387 72.504
    -6 8 6 o 2304.440 2299.310 235.700
    -6 8 7 o 123.494 11.362 104.313
    -6 8 8 o 167.270 79.142 122.840
    -6 8 9 o 219.515 237.662 122.489
    -6 8 10 o 280.715 164.140 150.236
    -5 0 -3 o 13518.200 13611.000 427.527
    -5 0 -1 o 263.797 329.669 36.183
    -5 0 1 o 28777.000 28902.400 578.290
    -5 0 3 o 1390.810 1479.990 94.404
    -5 0 5 o 69.894 22.662 38.459
    -5 0 7 o 18508.200 20073.800 509.713
    -5 0 9 o 4899.040 4934.430 278.169
    -5 0 11 o 288.179 240.704 82.011
    -5 0 13 o 52.069 8.636 57.162
    -5 0 15 o 2780.910 2609.240 196.286
    -5 0 17 o 48.302 19.967 41.783
    -5 0 19 o 317.207 306.351 82.431
    -5 0 21 o 38.635 65.510 85.084
    -5 1 -4 o 3186.980 2949.960 115.141
    -5 1 -3 o 12724.400 12123.100 223.248
    -5 1 -2 o 1803.710 1709.890 121.655
    -5 1 -1 o 550.413 603.354 58.243
    -5 1 0 o 428.451 599.911 52.576
    -5 1 1 o 4038.300 3826.650 144.860
    -5 1 2 o 771.081 709.928 40.042
    -5 1 3 o 5856.500 5855.990 110.496
    -5 1 4 o 9423.560 9633.640 142.640
    -5 1 5 o 10864.300 10266.300 174.394
    -5 1 6 o 23.814 1.637 21.233
    -5 1 7 o 1544.930 1609.980 75.939
    -5 1 8 o 1037.030 1250.090 65.092
    -5 1 9 o 289.712 222.199 50.213
    -5 1 10 o 108.185 49.734 44.065
    -5 1 11 o 7090.920 7167.940 255.747
    -5 1 12 o 658.999 746.824 84.274
    -5 1 13 o 298.875 522.359 125.299
    -5 1 14 o 175.776 183.205 58.511
    -5 1 15 o 678.584 606.185 69.151
    -5 1 16 o 115.304 74.436 41.328
    -5 1 17 o 170.691 252.595 59.489
    -5 1 18 o 9.073 2.930 36.572
    -5 1 19 o 199.976 360.153 50.785
    -5 1 20 o 9.953 22.079 42.844
    -5 1 21 o 409.296 216.065 107.232
    -5 1 22 o 52.787 13.736 55.173
    -5 2 -4 o 388.395 371.552 48.397
    -5 2 -3 o 3004.830 3027.320 118.187
    -5 2 -2 o 5260.830 4888.990 131.071
    -5 2 -1 o 43.793 36.745 16.241
    -5 2 0 o 15698.500 15418.400 569.421
    -5 2 1 o 3728.730 3396.650 135.775
    -5 2 2 o 979.788 980.975 52.956
    -5 2 3 o 1205.560 1247.530 45.573
    -5 2 4 o 76.120 99.296 15.876
    -5 2 5 o 29.612 24.148 16.851
    -5 2 6 o 197.893 230.866 29.729
    -5 2 7 o 4812.320 4919.360 132.556
    -5 2 8 o 2553.580 2387.190 100.638
    -5 2 9 o 553.216 456.413 50.401
    -5 2 10 o 1148.660 1099.750 73.740
    -5 2 11 o 365.550 413.852 63.017
    -5 2 12 o 64.232 84.726 35.321
    -5 2 13 o 429.541 273.846 74.611
    -5 2 14 o 1824.730 1903.260 147.230
    -5 2 15 o 539.959 727.105 90.056
    -5 2 16 o 1456.570 1409.610 144.230
    -5 2 17 o 635.679 423.277 75.049
    -5 2 18 o 980.876 894.533 96.474
    -5 2 19 o 209.872 298.395 62.122
    -5 2 20 o 111.786 2.982 149.182
    -5 2 21 o 36.679 87.013 44.376
    -5 2 22 o 146.353 132.036 86.264
    -5 3 -4 o 3799.840 3809.820 143.002
    -5 3 -3 o 631.153 655.982 41.685
    -5 3 -2 o 5882.920 6200.570 99.434
    -5 3 -1 o 573.720 561.887 53.191
    -5 3 0 o 46.503 35.205 34.032
    -5 3 1 o 163.719 124.680 35.585
    -5 3 2 o 3538.100 3614.820 152.104
    -5 3 3 o 211.521 238.508 25.415
    -5 3 4 o 19433.600 19056.600 237.824
    -5 3 5 o 1183.720 1240.390 60.712
    -5 3 6 o 1104.210 1286.290 59.272
    -5 3 7 o 1959.580 2154.220 81.045
    -5 3 8 o 780.537 933.134 56.280
    -5 3 9 o 156.483 125.788 30.192
    -5 3 10 o -8.845 49.378 28.091
    -5 3 11 o 339.983 366.198 44.215
    -5 3 12 o 1515.740 1746.540 123.693
    -5 3 13 o 397.934 440.428 73.600
    -5 3 14 o 1646.240 1524.650 140.163
    -5 3 15 o 189.065 221.798 85.172
    -5 3 16 o 524.114 555.734 94.637
    -5 3 17 o 159.326 79.641 50.526
    -5 3 18 o 383.769 404.347 89.150
    -5 3 19 o -112.883 5.218 68.373
    -5 3 20 o 40.877 80.565 63.190
    -5 3 21 o 12.508 19.920 129.119
    -5 4 -4 o 24.356 1.074 24.583
    -5 4 -3 o 118.637 133.061 20.907
    -5 4 -2 o 3009.200 2839.900 135.170
    -5 4 -1 o 624.100 622.041 67.349
    -5 4 0 o 21247.100 21322.500 297.715
    -5 4 1 o 26.078 17.119 23.154
    -5 4 2 o 2221.880 2173.540 91.826
    -5 4 3 o 910.200 873.202 64.661
    -5 4 4 o -2.874 8.196 13.580
    -5 4 5 o 340.782 291.669 34.282
    -5 4 6 o 15.404 1.266 17.096
    -5 4 7 o 230.992 192.744 31.503
    -5 4 8 o 9176.940 8926.900 285.373
    -5 4 9 o 0.905 2.439 20.457
    -5 4 10 o -4.660 7.231 22.758
    -5 4 11 o 306.486 321.545 41.955
    -5 4 12 o 54.457 107.209 31.786
    -5 4 13 o 125.334 43.621 37.772
    -5 4 14 o 1043.960 972.521 112.963
    -5 4 15 o 129.401 78.289 61.065
    -5 4 16 o 628.930 793.139 100.072
    -5 4 17 o -43.700 0.823 45.425
    -5 4 19 o -45.892 2.547 62.693
    -5 4 20 o 225.492 2.728 88.523
    -5 5 -4 o 2374.540 2375.820 108.857
    -5 5 -3 o 2180.620 1946.560 104.447
    -5 5 -2 o 4327.100 4659.320 186.453
    -5 5 -1 o 1676.870 1760.900 90.111
    -5 5 0 o 537.474 536.647 44.719
    -5 5 1 o 2547.430 2563.360 95.541
    -5 5 2 o 201.279 152.188 31.112
    -5 5 3 o 960.173 942.685 63.004
    -5 5 4 o 9997.100 10001.400 161.164
    -5 5 5 o 1142.260 1061.040 49.618
    -5 5 6 o 109.129 106.049 22.343
    -5 5 7 o 393.580 347.157 40.322
    -5 5 8 o 1.668 35.475 19.820
    -5 5 9 o 428.764 335.598 75.484
    -5 5 10 o 153.522 62.838 31.533
    -5 5 11 o 739.879 687.908 62.913
    -5 5 12 o 1531.580 1515.220 93.842
    -5 5 13 o -3.159 28.001 24.318
    -5 5 14 o 435.753 371.239 56.923
    -5 5 15 o 16.586 6.839 37.476
    -5 5 16 o 311.953 177.698 80.111
    -5 5 17 o 92.491 51.957 39.980
    -5 5 18 o 397.889 271.311 100.145
    -5 5 19 o 45.121 140.376 56.445
    -5 6 -4 o 247.874 260.280 39.684
    -5 6 -3 o 449.012 523.136 35.367
    -5 6 -2 o 312.721 313.459 30.016
    -5 6 -1 o 31.735 38.258 16.165
    -5 6 0 o 988.933 922.269 61.175
    -5 6 1 o 4150.080 4106.670 119.515
    -5 6 2 o 863.048 816.273 59.059
    -5 6 3 o 426.489 414.808 42.217
    -5 6 4 o 45.087 67.897 18.116
    -5 6 5 o 504.658 439.737 43.791
    -5 6 6 o 257.452 226.964 27.429
    -5 6 7 o 3007.870 2775.890 87.770
    -5 6 8 o 967.853 844.129 59.314
    -5 6 9 o 898.721 899.289 62.991
    -5 6 10 o 27.346 35.914 21.927
    -5 6 11 o 336.690 329.409 44.257
    -5 6 12 o 209.414 244.319 40.798
    -5 6 13 o -8.161 8.888 35.134
    -5 6 14 o 602.226 350.322 104.569
    -5 6 15 o 797.119 871.424 82.891
    -5 6 16 o 32.319 51.182 38.591
    -5 6 17 o 158.907 161.883 47.767
    -5 7 -4 o -32.149 18.953 67.517
    -5 7 -3 o 3290.910 3286.540 200.987
    -5 7 -2 o -21.281 51.332 53.752
    -5 7 -1 o 217.728 208.680 61.580
    -5 7 0 o -54.812 2.359 78.847
    -5 7 1 o 1617.520 1480.630 146.559
    -5 7 2 o 284.324 327.918 89.480
    -5 7 3 o 1284.520 1228.810 158.537
    -5 7 4 o 33.674 107.559 59.870
    -5 7 5 o 1771.850 1969.980 184.964
    -5 7 6 o 575.144 379.269 168.456
    -5 7 7 o 765.941 658.469 180.134
    -5 7 8 o 462.913 417.351 146.021
    -5 7 9 o 41.444 81.716 77.094
    -5 7 10 o 119.240 69.873 110.372
    -5 7 11 o 1504.820 1536.100 264.296
    -5 7 12 o -7.288 18.960 90.264
    -5 7 13 o 61.113 81.046 110.635
    -5 7 14 o 442.454 156.860 161.212
    -5 8 -4 o 147.786 153.477 76.397
    -5 8 -3 o 1320.150 1145.780 145.312
    -5 8 -2 o 400.587 416.481 84.992
    -5 8 -1 o 80.673 11.184 60.800
    -5 8 0 o 586.554 608.505 100.518
    -5 8 1 o 2901.790 3146.420 210.584
    -5 8 2 o 348.628 275.139 107.979
    -5 8 3 o -35.085 0.587 69.072
    -5 8 4 o 192.849 31.846 86.520
    -5 8 5 o 144.053 21.440 86.384
    -5 8 6 o 289.332 200.772 96.073
    -5 8 7 o 380.463 506.031 137.943
    -5 8 8 o 159.456 345.038 100.187
    -5 8 9 o 306.004 456.656 147.251
    -5 8 10 o -69.894 8.503 93.601
    -5 8 11 o 246.296 374.553 132.148
    -4 0 -2 o 732.101 834.989 45.440
    -4 0 0 o 9297.590 9304.150 304.160
    -4 0 2 o 11214.500 9364.300 192.676
    -4 0 4 o 1089.230 767.575 109.933
    -4 0 6 o 49.259 143.722 36.703
    -4 0 8 o 733.355 926.448 105.104
    -4 0 10 o 16836.600 17048.400 516.562
    -4 0 12 o 2314.270 2274.330 157.176
    -4 0 14 o -55.956 3.992 53.720
    -4 0 16 o 1188.860 1296.660 131.325
    -4 0 18 o 439.673 666.976 141.368
    -4 0 20 o 428.718 274.018 189.046
    -4 0 22 o 70.003 24.997 73.236
    -4 1 -3 o 2835.410 3164.360 99.446
    -4 1 -2 o 18853.200 19845.200 205.108
    -4 1 -1 o 2800.110 2372.420 79.737
    -4 1 0 o 7556.190 7624.830 172.589
    -4 1 1 o 385.144 385.396 31.750
    -4 1 2 o 531.218 433.898 30.342
    -4 1 3 o 881.491 764.091 39.085
    -4 1 4 o 694.224 453.242 36.049
    -4 1 5 o 74.486 33.581 19.561
    -4 1 6 o 18384.600 17882.000 232.548
    -4 1 7 o 1609.890 1418.960 73.183
    -4 1 8 o 53.322 73.221 28.493
    -4 1 9 o 689.981 758.150 74.642
    -4 1 10 o 28.186 54.396 37.248
    -4 1 11 o 71.734 12.826 33.821
    -4 1 12 o 787.051 738.645 65.451
    -4 1 13 o 1093.810 990.902 154.125
    -4 1 14 o 2872.730 2886.520 131.596
    -4 1 15 o -17.024 6.968 43.050
    -4 1 16 o 753.998 781.249 76.098
    -4 1 17 o -9.651 10.167 35.203
    -4 1 18 o 252.720 268.560 73.723
    -4 1 19 o 148.540 68.181 75.036
    -4 1 20 o 753.182 764.712 93.808
    -4 1 21 o -27.989 35.399 47.910
    -4 1 22 o 6.972 37.688 44.271
    -4 2 -3 o 12.214 19.345 23.053
    -4 2 -2 o 2006.680 2197.070 59.865
    -4 2 -1 o 7339.110 7266.170 119.106
    -4 2 0 o 1872.500 1660.830 121.818
    -4 2 1 o 639.807 724.542 52.347
    -4 2 2 o 11178.200 11481.800 158.645
    -4 2 3 o 5316.860 4737.710 111.090
    -4 2 4 o 1852.430 1825.130 79.647
    -4 2 5 o 1037.270 1367.420 52.060
    -4 2 6 o 276.964 261.198 31.177
    -4 2 7 o 5277.990 5578.120 130.668
    -4 2 8 o 98.445 127.301 32.441
    -4 2 9 o 5219.580 5430.420 196.316
    -4 2 10 o 7993.350 8373.740 253.168
    -4 2 11 o 1256.090 1370.420 79.332
    -4 2 12 o 258.197 188.094 44.778
    -4 2 13 o 1071.430 999.208 78.444
    -4 2 14 o 78.359 65.959 39.846
    -4 2 15 o 1241.310 1088.100 91.553
    -4 2 16 o 546.247 492.657 66.935
    -4 2 17 o 783.898 889.182 80.619
    -4 2 18 o 529.277 650.455 98.029
    -4 2 19 o -37.394 61.623 42.533
    -4 2 20 o 137.296 108.645 49.372
    -4 2 21 o 40.173 22.410 43.408
    -4 2 22 o -21.013 6.107 49.312
    -4 3 -3 o 65.266 49.926 16.297
    -4 3 -2 o 1191.240 1245.010 53.101
    -4 3 -1 o 18806.300 18575.500 361.733
    -4 3 0 o 1018.200 1093.980 71.133
    -4 3 1 o 549.420 633.545 39.543
    -4 3 2 o 143.572 115.924 21.058
    -4 3 3 o 3206.340 2930.750 86.977
    -4 3 4 o 463.203 423.227 34.185
    -4 3 5 o 5455.710 5551.490 116.745
    -4 3 6 o 1462.070 1358.910 63.536
    -4 3 7 o 15986.100 16077.200 225.385
    -4 3 8 o 2029.460 2101.170 86.221
    -4 3 9 o 450.204 428.972 59.883
    -4 3 10 o 25.887 16.222 55.054
    -4 3 11 o 73.426 44.934 36.688
    -4 3 12 o 28.216 24.566 29.476
    -4 3 13 o 5669.810 5776.620 176.242
    -4 3 14 o 201.506 221.894 39.513
    -4 3 15 o -16.647 34.572 32.058
    -4 3 16 o 93.526 32.487 35.677
    -4 3 17 o -48.178 8.241 51.087
    -4 3 18 o 167.909 116.671 52.822
    -4 3 19 o 44.956 27.611 43.427
    -4 3 20 o 42.314 60.245 60.479
    -4 3 21 o 285.278 431.847 73.456
    -4 4 -3 o 118.793 156.841 21.054
    -4 4 -2 o 12.385 13.880 19.031
    -4 4 -1 o 9437.680 9848.050 242.364
    -4 4 0 o 810.915 742.744 49.723
    -4 4 1 o 15.379 13.557 16.313
    -4 4 2 o 123.164 107.772 17.665
    -4 4 3 o 6168.600 5852.900 97.899
    -4 4 4 o 355.000 286.699 32.443
    -4 4 5 o 255.582 244.173 27.291
    -4 4 6 o 48.888 45.065 18.942
    -4 4 7 o 518.625 506.073 42.783
    -4 4 8 o 180.838 77.023 29.546
    -4 4 9 o 4769.310 4802.990 134.115
    -4 4 10 o 411.783 425.734 44.337
    -4 4 11 o 2013.270 2018.250 132.959
    -4 4 12 o 137.902 17.400 55.392
    -4 4 13 o 669.145 758.609 111.074
    -4 4 14 o 488.004 429.245 85.433
    -4 4 15 o -19.368 24.502 55.391
    -4 4 17 o 1597.430 1581.730 114.588
    -4 4 18 o -25.440 1.007 34.820
    -4 4 19 o 110.721 92.845 44.930
    -4 4 20 o -19.689 14.415 43.357
    -4 5 -3 o 199.131 184.096 28.332
    -4 5 -2 o 3014.280 3011.960 114.901
    -4 5 -1 o 6827.000 6818.330 148.052
    -4 5 0 o 771.913 729.549 50.226
    -4 5 1 o 31.826 24.162 17.717
    -4 5 2 o 30.169 3.098 15.307
    -4 5 3 o 2055.680 1932.080 70.604
    -4 5 4 o 1900.150 1827.680 57.713
    -4 5 5 o 1421.260 1378.610 53.107
    -4 5 6 o 1877.720 1886.930 71.514
    -4 5 7 o 3440.120 3565.140 94.537
    -4 5 8 o 222.741 164.585 32.256
    -4 5 9 o 308.804 309.862 38.655
    -4 5 10 o 25.488 29.823 23.207
    -4 5 11 o 191.069 162.399 35.278
    -4 5 12 o 23.249 0.924 27.984
    -4 5 13 o 2243.060 2222.120 156.766
    -4 5 15 o -25.407 31.422 49.739
    -4 5 16 o 429.343 271.447 85.418
    -4 5 17 o 81.457 178.625 45.087
    -4 5 18 o 133.746 11.889 125.343
    -4 5 19 o 193.837 31.604 73.771
    -4 6 -3 o 2179.880 2118.130 67.457
    -4 6 -2 o 1220.670 1123.880 48.203
    -4 6 -1 o 1361.260 1386.640 47.512
    -4 6 0 o 4787.430 4685.970 81.342
    -4 6 1 o 75.931 65.251 36.038
    -4 6 2 o 2820.100 2689.150 75.434
    -4 6 3 o 1538.440 1479.430 59.720
    -4 6 4 o 296.301 260.312 30.009
    -4 6 5 o 44.325 24.563 26.589
    -4 6 6 o 27.064 13.368 13.671
    -4 6 7 o 33.077 7.661 17.399
    -4 6 8 o 146.214 154.273 26.220
    -4 6 9 o 1695.580 1526.860 78.055
    -4 6 10 o 3105.180 3030.920 153.892
    -4 6 11 o 872.040 839.489 75.274
    -4 6 12 o 196.910 199.749 39.201
    -4 6 13 o 127.928 87.052 32.604
    -4 6 14 o 332.950 273.892 54.958
    -4 6 15 o 9.528 15.831 44.219
    -4 6 16 o 300.556 256.637 65.618
    -4 6 17 o 316.340 212.554 59.825
    -4 7 -3 o 157.487 172.267 51.348
    -4 7 -2 o 3793.070 3722.970 216.296
    -4 7 -1 o 377.670 422.465 77.751
    -4 7 0 o 2238.530 2167.060 167.604
    -4 7 1 o 881.903 966.397 113.717
    -4 7 2 o -17.259 11.423 30.855
    -4 7 3 o 31.194 12.752 43.464
    -4 7 4 o 920.107 876.004 95.403
    -4 7 5 o 4.717 1.880 38.370
    -4 7 6 o 5904.540 5492.900 251.255
    -4 7 7 o 73.776 12.338 143.914
    -4 7 8 o 194.997 123.363 79.795
    -4 7 9 o -5.708 56.083 110.416
    -4 7 10 o 278.872 109.407 134.519
    -4 7 11 o 591.812 417.731 177.280
    -4 7 12 o -2.898 74.012 94.655
    -4 7 13 o -80.694 16.597 129.075
    -4 7 14 o 674.876 674.624 205.993
    -4 7 15 o 521.479 377.628 195.807
    -4 8 -3 o 984.739 1073.570 128.032
    -4 8 -2 o 9.248 34.598 45.644
    -4 8 -1 o 185.091 172.360 68.018
    -4 8 0 o 334.124 435.844 82.903
    -4 8 1 o 103.595 6.006 83.202
    -4 8 2 o 2697.180 2746.750 248.251
    -4 8 3 o 131.371 147.627 72.255
    -4 8 4 o 607.754 513.837 131.558
    -4 8 5 o 155.010 61.248 79.780
    -4 8 6 o 389.156 118.613 112.974
    -4 8 7 o 327.692 376.557 139.699
    -4 8 8 o 42.849 103.254 109.670
    -4 8 9 o -25.727 15.005 86.664
    -4 8 10 o 2804.430 2279.880 367.292
    -4 8 11 o 58.830 0.652 124.070
    -4 9 -1 o 1081.330 956.111 144.545
    -4 9 0 o 696.517 642.425 160.882
    -4 9 1 o 280.308 323.459 85.363
    -4 9 2 o 98.780 51.349 75.832
    -4 9 3 o 384.380 378.846 105.519
    -4 9 4 o 166.492 30.439 151.246
    -4 9 5 o 358.857 224.562 114.089
    -3 0 -1 o 1453.850 1705.470 58.742
    -3 0 1 o 39358.200 40191.400 310.314
    -3 0 3 o 405.281 237.930 45.444
    -3 0 5 o 14473.600 13508.500 359.390
    -3 0 7 o 126.001 95.336 39.074
    -3 0 9 o 1241.310 995.061 134.167
    -3 0 11 o 9253.950 9426.330 396.883
    -3 0 13 o 2887.340 2754.820 178.873
    -3 0 15 o 235.397 34.051 74.030
    -3 0 17 o 84.820 12.794 78.586
    -3 0 19 o 1275.300 1392.160 155.758
    -3 0 21 o 211.537 96.758 159.675
    -3 1 -2 o 714.746 448.630 38.016
    -3 1 -1 o 8160.070 8920.300 121.028
    -3 1 0 o 3204.430 3391.310 59.931
    -3 1 1 o 32303.100 32439.800 166.888
    -3 1 2 o 6321.820 6993.680 68.036
    -3 1 3 o 172.174 162.513 20.063
    -3 1 4 o 946.857 978.751 42.814
    -3 1 5 o 34371.900 36958.800 387.724
    -3 1 6 o 68.455 50.654 32.752
    -3 1 7 o 4777.680 4805.280 119.518
    -3 1 8 o 7613.130 7474.040 158.352
    -3 1 9 o 2609.590 2232.560 98.589
    -3 1 10 o 82.931 27.253 30.316
    -3 1 11 o 609.749 594.314 55.602
    -3 1 12 o 1504.350 1487.720 87.062
    -3 1 13 o 282.386 213.291 43.255
    -3 1 14 o 140.096 83.214 39.442
    -3 1 15 o 3915.080 3788.710 158.890
    -3 1 16 o 437.648 356.020 63.666
    -3 1 17 o 183.726 238.476 64.142
    -3 1 18 o 20.082 7.775 51.303
    -3 1 19 o 29.957 53.722 45.388
    -3 1 20 o 29.351 5.559 48.853
    -3 1 21 o 57.942 1.953 44.456
    -3 1 22 o 97.513 129.392 69.767
    -3 2 -2 o 715.620 529.810 37.279
    -3 2 -1 o 45.338 23.583 17.747
    -3 2 0 o 9.091 8.139 10.837
    -3 2 1 o 20168.000 21546.900 127.332
    -3 2 2 o 6655.140 5916.820 89.360
    -3 2 3 o 69.593 106.201 16.432
    -3 2 4 o 26394.400 27591.400 220.630
    -3 2 5 o 5307.180 4986.460 103.934
    -3 2 6 o 544.856 586.729 54.868
    -3 2 7 o 172.548 96.903 37.541
    -3 2 8 o -8.923 26.717 18.484
    -3 2 9 o 186.887 136.946 39.438
    -3 2 10 o -0.570 16.111 19.235
    -3 2 11 o 1895.330 1943.060 91.036
    -3 2 12 o 7043.520 6804.620 185.030
    -3 2 13 o 842.386 770.446 70.285
    -3 2 14 o 151.931 119.224 39.639
    -3 2 15 o 280.291 262.560 48.414
    -3 2 16 o 22.098 16.910 118.670
    -3 2 17 o 99.278 29.131 40.371
    -3 2 18 o 376.692 456.361 64.741
    -3 2 19 o 544.473 524.711 98.373
    -3 2 20 o 293.062 295.032 62.383
    -3 2 21 o 49.767 9.920 47.422
    -3 3 -2 o 21781.800 22162.400 198.329
    -3 3 -1 o 448.761 537.372 35.054
    -3 3 0 o 2833.250 2444.640 59.203
    -3 3 1 o 1408.830 1431.900 34.393
    -3 3 2 o 4434.610 4579.310 63.139
    -3 3 3 o 491.109 308.696 32.474
    -3 3 4 o 607.026 564.422 49.191
    -3 3 5 o 831.718 1050.630 42.413
    -3 3 6 o 3563.340 3256.560 95.364
    -3 3 7 o 1103.900 1059.550 125.255
    -3 3 8 o 12585.000 12502.700 416.946
    -3 3 9 o 1242.740 1016.920 67.736
    -3 3 10 o 216.299 220.396 32.121
    -3 3 11 o 103.246 105.234 29.867
    -3 3 12 o 2660.920 2702.630 114.337
    -3 3 13 o 34.959 32.046 31.783
    -3 3 14 o 121.578 143.398 33.916
    -3 3 15 o 1719.650 1369.160 153.153
    -3 3 16 o 1113.170 1294.120 95.599
    -3 3 17 o 102.748 58.186 45.150
    -3 3 18 o 546.476 453.126 73.984
    -3 3 19 o -52.528 3.588 45.512
    -3 3 20 o 128.852 42.352 49.173
    -3 3 21 o 91.257 1.871 66.511
    -3 4 -2 o 1666.520 1679.350 89.943
    -3 4 -1 o 503.444 547.513 59.012
    -3 4 0 o 305.269 266.965 19.357
    -3 4 1 o 88.701 88.403 10.126
    -3 4 2 o 8433.260 8208.450 100.605
    -3 4 3 o 444.478 457.937 21.804
    -3 4 4 o 15800.100 15992.500 162.230
    -3 4 5 o 24.267 13.950 14.062
    -3 4 6 o 1148.330 1138.310 52.420
    -3 4 7 o 585.788 593.562 43.989
    -3 4 8 o 402.030 367.123 75.601
    -3 4 9 o 741.267 754.041 71.887
    -3 4 10 o 98.891 72.215 33.954
    -3 4 11 o 144.237 133.903 27.524
    -3 4 12 o 4070.510 4364.830 156.533
    -3 4 13 o 264.030 295.337 65.535
    -3 4 14 o 64.921 6.172 34.515
    -3 4 15 o 51.361 34.739 35.107
    -3 4 16 o 29.602 9.523 33.378
    -3 4 17 o 96.570 18.808 39.335
    -3 4 18 o 882.272 827.593 86.990
    -3 4 19 o -10.326 29.726 59.282
    -3 4 20 o 496.123 466.196 76.441
    -3 5 -2 o 5988.920 5765.330 113.195
    -3 5 -1 o 428.923 451.308 18.485
    -3 5 0 o 3029.050 3077.410 48.772
    -3 5 1 o 3950.310 3907.500 53.424
    -3 5 2 o 3858.020 3821.700 72.138
    -3 5 3 o 351.466 349.077 21.080
    -3 5 4 o 745.421 717.659 34.000
    -3 5 5 o 3769.610 3807.180 92.101
    -3 5 6 o 491.463 422.549 33.280
    -3 5 7 o 1133.180 1144.410 54.404
    -3 5 8 o 7476.720 7376.320 144.593
    -3 5 9 o 276.196 295.983 44.110
    -3 5 11 o 142.685 54.915 74.108
    -3 5 12 o 477.380 559.421 74.710
    -3 5 13 o 97.029 165.994 46.701
    -3 5 14 o 26.984 131.691 61.069
    -3 5 15 o 708.213 664.723 77.424
    -3 5 16 o 1026.090 1195.810 89.473
    -3 5 17 o 8.007 18.822 36.512
    -3 5 18 o 123.832 142.621 42.500
    -3 5 19 o 93.325 23.270 56.398
    -3 6 -2 o 203.103 192.013 24.134
    -3 6 -1 o 331.586 399.028 21.522
    -3 6 0 o 935.322 958.935 78.641
    -3 6 1 o 4224.300 4214.720 162.180
    -3 6 2 o 742.338 677.844 72.059
    -3 6 3 o 74.271 62.872 37.692
    -3 6 4 o 1433.960 1418.660 78.957
    -3 6 5 o 6956.970 6664.720 156.486
    -3 6 6 o 1367.040 1318.670 50.282
    -3 6 7 o 100.626 107.908 17.357
    -3 6 8 o 34.372 30.479 21.385
    -3 6 9 o 1378.560 1303.290 70.380
    -3 6 10 o 47.270 1.568 22.779
    -3 6 11 o 2206.440 2083.200 99.226
    -3 6 12 o 909.054 920.207 68.108
    -3 6 13 o 318.622 288.583 65.499
    -3 6 14 o -52.376 0.944 39.649
    -3 6 15 o 198.553 117.786 61.420
    -3 6 16 o 169.364 113.094 68.716
    -3 6 17 o -41.062 28.556 52.099
    -3 7 -2 o 320.410 214.656 100.170
    -3 7 -1 o 1635.160 1320.620 144.053
    -3 7 0 o 0.944 7.275 48.559
    -3 7 1 o 3089.920 3042.060 153.738
    -3 7 2 o 916.111 953.416 88.702
    -3 7 3 o 20.358 3.777 39.880
    -3 7 4 o 634.161 591.639 102.743
    -3 7 5 o 2506.890 2416.900 168.904
    -3 7 6 o 224.140 161.424 67.753
    -3 7 7 o 1227.710 1236.920 150.374
    -3 7 8 o 159.202 110.227 71.681
    -3 7 9 o 737.303 998.935 120.691
    -3 7 10 o 143.914 232.310 131.621
    -3 7 11 o -7.815 2.270 102.206
    -3 7 12 o 229.261 202.129 146.548
    -3 7 13 o 94.216 117.318 111.689
    -3 7 14 o 142.333 54.837 150.324
    -3 7 15 o 1749.880 1213.510 323.916
    -3 8 -2 o 63.289 50.426 59.137
    -3 8 -1 o 154.267 184.894 59.954
    -3 8 0 o 24.742 199.437 47.383
    -3 8 1 o 2834.240 2731.740 202.554
    -3 8 2 o 902.645 765.668 117.516
    -3 8 3 o -140.818 0.931 85.918
    -3 8 4 o 116.117 169.505 77.876
    -3 8 5 o 1735.390 1777.710 154.354
    -3 8 6 o 737.281 722.921 151.904
    -3 8 7 o 128.170 2.840 57.742
    -3 8 8 o -21.828 2.613 159.104
    -3 8 9 o 257.254 268.869 88.520
    -3 8 10 o -43.322 9.701 86.094
    -3 8 11 o 704.590 600.866 144.210
    -3 8 12 o 94.098 29.874 86.382
    -3 9 -2 o 941.452 1102.940 131.433
    -3 9 -1 o -4.483 55.532 62.232
    -3 9 0 o 511.773 490.122 107.691
    -3 9 1 o 683.814 825.004 114.216
    -3 9 2 o -31.980 38.442 89.650
    -3 9 3 o 231.043 379.997 98.878
    -3 9 4 o 177.972 51.334 163.231
    -3 9 5 o 398.639 209.300 159.895
    -3 9 6 o 894.391 567.946 233.739
    -2 0 0 o 1085.320 798.170 51.653
    -2 0 2 o 14861.000 15997.900 139.921
    -2 0 4 o 16087.400 14203.300 231.540
    -2 0 6 o 15931.700 14642.700 382.922
    -2 0 8 o 989.924 855.233 112.304
    -2 0 10 o 4167.000 3920.280 255.252
    -2 0 12 o 603.622 686.540 81.089
    -2 0 14 o 6972.400 6837.560 410.493
    -2 0 16 o 443.761 357.302 90.778
    -2 0 18 o 361.121 536.746 87.424
    -2 0 20 o 1166.100 1150.300 156.072
    -2 0 22 o 248.881 378.914 163.538
    -2 1 -1 o 7629.550 7818.430 82.493
    -2 1 0 o 14306.900 11647.000 97.616
    -2 1 1 o 555.337 530.150 20.504
    -2 1 2 o 38981.900 42099.900 155.141
    -2 1 3 o 78.125 283.953 9.591
    -2 1 4 o 7113.940 7540.350 89.992
    -2 1 5 o 2362.150 2524.340 87.233
    -2 1 6 o 2700.720 2374.200 80.688
    -2 1 7 o 3106.530 2869.000 125.355
    -2 1 8 o 3951.230 3517.660 110.738
    -2 1 9 o 618.579 501.518 50.713
    -2 1 10 o 14550.600 13827.700 239.598
    -2 1 11 o 851.825 832.886 63.614
    -2 1 12 o 815.750 831.174 66.410
    -2 1 13 o 445.900 397.719 56.284
    -2 1 14 o 657.704 662.309 92.909
    -2 1 15 o 35.300 79.938 35.040
    -2 1 16 o 140.052 247.170 47.995
    -2 1 17 o 621.014 656.766 74.169
    -2 1 18 o 1008.880 1075.530 96.511
    -2 1 19 o 113.214 39.416 51.991
    -2 1 20 o 264.337 140.151 64.860
    -2 1 21 o -24.707 1.468 48.733
    -2 1 22 o 92.355 23.379 61.810
    -2 2 -1 o 16411.900 17265.200 113.458
    -2 2 0 o 1477.880 1422.480 37.866
    -2 2 1 o 322.964 346.945 15.744
    -2 2 2 o 108.693 254.821 11.604
    -2 2 3 o 30813.400 32408.900 145.694
    -2 2 4 o 2025.990 1619.190 46.529
    -2 2 5 o 1468.160 1623.080 55.990
    -2 2 6 o 8569.660 8409.390 141.598
    -2 2 7 o 2618.790 2516.610 116.225
    -2 2 8 o 2088.070 2078.550 81.365
    -2 2 9 o 41.581 0.323 19.660
    -2 2 10 o 1256.840 1284.260 71.781
    -2 2 11 o 914.978 912.259 65.296
    -2 2 12 o 26.828 9.434 29.770
    -2 2 13 o 2154.540 2103.580 156.276
    -2 2 14 o 3982.400 3911.330 156.988
    -2 2 15 o 393.531 392.875 55.120
    -2 2 16 o 50.260 0.116 40.291
    -2 2 17 o 39.012 0.966 40.056
    -2 2 18 o 34.570 96.873 40.532
    -2 2 19 o 146.207 68.847 48.902
    -2 2 20 o 199.042 299.365 52.942
    -2 2 21 o 862.274 694.368 100.731
    -2 3 -1 o 14433.700 13974.700 120.738
    -2 3 0 o 2037.020 2122.500 36.989
    -2 3 1 o 248.755 162.650 13.377
    -2 3 2 o 270.874 421.898 14.479
    -2 3 3 o 12287.600 11947.000 91.744
    -2 3 4 o 179.807 138.949 16.019
    -2 3 5 o 106.629 116.380 24.191
    -2 3 6 o 1031.740 1040.600 48.947
    -2 3 7 o 8160.820 8225.010 369.602
    -2 3 8 o 15.493 9.531 16.343
    -2 3 9 o 3797.750 3900.710 114.190
    -2 3 10 o 611.794 615.242 51.194
    -2 3 11 o 5802.720 6224.400 158.246
    -2 3 12 o 151.311 3.600 53.933
    -2 3 13 o 308.544 279.262 45.743
    -2 3 14 o 36.179 0.936 29.506
    -2 3 15 o 129.279 176.633 41.845
    -2 3 16 o 52.149 9.452 37.928
    -2 3 17 o 3083.600 3071.830 156.234
    -2 3 18 o 202.552 171.959 51.970
    -2 3 19 o 41.837 107.090 48.581
    -2 3 20 o 64.947 24.763 50.289
    -2 3 21 o 0.549 18.628 44.645
    -2 4 -1 o 12661.300 12909.500 104.258
    -2 4 0 o 64.949 85.153 7.331
    -2 4 1 o 331.099 418.904 13.770
    -2 4 2 o 492.436 574.663 17.334
    -2 4 3 o 15864.500 16030.800 124.093
    -2 4 4 o 17.751 11.539 8.113
    -2 4 5 o 31.595 31.196 11.816
    -2 4 6 o 290.026 287.789 34.811
    -2 4 7 o 3602.420 3403.440 132.024
    -2 4 8 o 75.665 39.350 22.547
    -2 4 9 o 628.628 616.946 70.172
    -2 4 10 o 43.439 41.290 24.492
    -2 4 11 o 2344.610 2493.980 103.356
    -2 4 12 o 291.792 225.393 45.663
    -2 4 13 o 4763.610 4724.610 161.908
    -2 4 14 o 220.317 191.780 41.709
    -2 4 15 o 649.599 762.042 70.136
    -2 4 16 o 70.439 4.648 41.602
    -2 4 17 o 28.490 11.038 36.099
    -2 4 18 o 244.575 212.481 52.516
    -2 4 19 o 197.558 221.152 55.149
    -2 4 20 o 7.195 11.828 44.168
    -2 5 -1 o 7897.860 8190.710 83.419
    -2 5 0 o 3998.990 3585.580 144.119
    -2 5 1 o 1405.590 1498.570 86.564
    -2 5 2 o 4397.320 4697.040 155.245
    -2 5 3 o 6275.570 6675.280 106.934
    -2 5 4 o 85.679 60.922 11.402
    -2 5 5 o 284.556 295.747 17.082
    -2 5 6 o 421.834 420.612 31.103
    -2 5 7 o 5062.560 5033.110 111.084
    -2 5 8 o 1296.210 1179.060 81.315
    -2 5 9 o 632.013 534.174 62.678
    -2 5 10 o 912.484 994.703 58.522
    -2 5 11 o 1649.180 1675.030 83.873
    -2 5 12 o 822.589 744.966 70.901
    -2 5 13 o 78.369 61.931 37.514
    -2 5 14 o 325.593 353.366 50.386
    -2 5 15 o -13.692 6.369 30.005
    -2 5 16 o 81.380 51.762 35.360
    -2 5 17 o 907.613 1074.220 87.132
    -2 5 18 o 281.335 277.713 59.921
    -2 6 -1 o 1724.640 1714.970 108.597
    -2 6 0 o 52.363 40.293 35.916
    -2 6 1 o 1360.680 1467.400 121.135
    -2 6 2 o 114.179 131.708 39.450
    -2 6 3 o 1278.250 1386.450 95.330
    -2 6 4 o 2736.480 2769.310 160.252
    -2 6 5 o 6.539 14.065 8.052
    -2 6 6 o 1108.360 1294.160 41.968
    -2 6 7 o 1580.870 1651.470 60.062
    -2 6 8 o 14.706 6.324 15.413
    -2 6 9 o 302.544 230.282 35.554
    -2 6 10 o 386.135 370.751 53.847
    -2 6 11 o 108.108 58.424 38.984
    -2 6 12 o 184.996 176.320 80.096
    -2 6 13 o 721.667 677.903 84.925
    -2 6 14 o 1739.420 1812.690 225.053
    -2 6 15 o 341.915 394.638 58.667
    -2 6 16 o 92.139 30.123 41.863
    -2 6 17 o 16.210 1.433 36.091
    -2 7 -1 o 143.450 167.965 47.480
    -2 7 0 o 4980.790 4858.660 199.116
    -2 7 1 o 14.541 31.080 53.698
    -2 7 2 o 4005.920 3985.380 181.464
    -2 7 3 o 213.571 186.217 52.017
    -2 7 4 o 719.027 697.959 94.418
    -2 7 5 o 436.945 403.608 76.581
    -2 7 6 o 772.245 733.107 115.010
    -2 7 7 o 58.898 18.046 52.703
    -2 7 8 o 1350.060 1084.100 277.467
    -2 7 9 o 67.962 21.858 112.655
    -2 7 10 o 3588.800 3702.280 378.092
    -2 7 11 o 294.677 205.741 153.573
    -2 7 12 o 32.576 1.270 80.869
    -2 7 13 o 440.083 128.047 181.846
    -2 7 14 o 323.653 349.332 125.036
    -2 7 15 o 305.477 122.897 173.153
    -2 8 -1 o 238.215 251.620 76.053
    -2 8 0 o 567.449 509.735 78.114
    -2 8 1 o 1064.360 1031.950 106.188
    -2 8 2 o 889.244 842.104 97.011
    -2 8 3 o 150.381 274.401 52.114
    -2 8 4 o 1211.240 1229.390 130.257
    -2 8 5 o 199.342 55.078 160.465
    -2 8 6 o 1592.220 1619.580 188.885
    -2 8 7 o 36.239 30.699 120.953
    -2 8 8 o 531.603 386.873 120.144
    -2 8 9 o 239.663 5.213 96.282
    -2 8 10 o 346.310 239.890 100.444
    -2 8 11 o 434.513 487.277 124.668
    -2 8 12 o 146.810 30.297 93.139
    -2 9 -1 o 185.380 229.603 63.127
    -2 9 0 o 1424.950 1442.940 167.026
    -2 9 1 o 70.802 31.939 83.605
    -2 9 2 o 147.664 214.226 65.077
    -2 9 3 o 536.475 465.060 154.802
    -2 9 4 o 543.255 472.804 183.251
    -2 9 5 o 544.484 370.635 180.968
    -2 9 6 o 150.938 217.228 143.036
    -2 9 7 o 750.301 698.790 226.890
    -1 0 3 o 6135.690 6606.140 121.484
    -1 0 5 o 28399.300 26119.400 452.991
    -1 0 7 o 2968.190 3181.840 176.578
    -1 0 9 o 18061.000 17861.200 504.445
    -1 0 13 o 3362.260 2862.210 294.062
    -1 0 15 o 4304.760 4061.400 243.209
    -1 0 17 o 960.648 811.661 133.235
    -1 0 19 o -62.167 4.883 61.650
    -1 0 21 o 136.493 30.390 146.548
    -1 1 0 o 2056.080 2529.170 35.087
    -1 1 1 o 12634.500 10404.300 65.890
    -1 1 2 o 15767.100 15451.000 104.360
    -1 1 3 o 23472.100 24165.800 136.113
    -1 1 4 o 7749.810 8052.820 89.603
    -1 1 5 o 22727.500 23022.600 206.654
    -1 1 6 o 1205.070 1495.440 156.734
    -1 1 7 o 22.499 7.782 22.941
    -1 1 8 o 693.793 590.400 66.922
    -1 1 9 o 16413.000 15350.400 345.209
    -1 1 10 o 1142.180 1241.810 136.977
    -1 1 11 o 3362.770 3308.690 185.743
    -1 1 12 o 1795.230 1628.680 146.042
    -1 1 13 o 705.818 673.963 107.777
    -1 1 14 o 154.083 10.501 42.654
    -1 1 15 o 233.357 288.279 61.375
    -1 1 16 o 553.377 644.408 69.183
    -1 1 17 o 18.371 81.471 52.038
    -1 1 18 o 21.240 74.880 43.423
    -1 1 19 o 1790.750 1812.910 131.274
    -1 1 20 o 329.151 311.461 66.858
    -1 1 21 o 162.702 134.449 60.150
    -1 2 0 o 411.939 352.845 13.069
    -1 2 1 o 1681.180 1427.210 29.011
    -1 2 2 o 823.714 825.435 20.765
    -1 2 3 o 2840.350 3299.320 45.447
    -1 2 4 o 1099.240 994.724 33.575
    -1 2 5 o 18650.200 18974.200 186.212
    -1 2 6 o 10386.000 9567.240 152.454
    -1 2 7 o 321.602 307.885 33.051
    -1 2 8 o 8026.120 7702.450 218.296
    -1 2 10 o 86.664 63.589 62.518
    -1 2 11 o 57.629 11.330 61.728
    -1 2 12 o 1939.430 1967.820 102.187
    -1 2 13 o 928.235 969.034 77.001
    -1 2 14 o 2.904 20.533 29.146
    -1 2 15 o 1013.830 955.043 87.975
    -1 2 16 o 1725.810 1592.410 115.227
    -1 2 17 o 461.651 382.261 79.626
    -1 2 18 o 32.317 0.868 40.787
    -1 2 19 o 38.513 2.625 67.792
    -1 2 20 o 8.217 102.529 41.766
    -1 2 21 o -36.750 1.141 46.258
    -1 3 0 o 974.355 1117.450 64.880
    -1 3 1 o 2196.110 2397.910 83.688
    -1 3 2 o 36175.100 36491.800 368.720
    -1 3 3 o 34.005 14.285 11.418
    -1 3 4 o 4450.420 4296.880 58.983
    -1 3 5 o 1557.630 1576.260 53.122
    -1 3 6 o 1954.010 2119.950 65.124
    -1 3 7 o 674.134 711.835 65.081
    -1 3 8 o 3997.990 3838.670 113.639
    -1 3 9 o 1490.520 1561.600 74.599
    -1 3 10 o 4238.030 4110.440 131.503
    -1 3 11 o 210.733 202.421 35.522
    -1 3 12 o 4115.650 4155.560 145.351
    -1 3 13 o 705.642 664.308 80.098
    -1 3 14 o 55.998 1.919 34.328
    -1 3 15 o 27.703 3.251 39.412
    -1 3 16 o 1735.700 1742.060 115.792
    -1 3 17 o 76.033 4.738 41.835
    -1 3 18 o 319.122 213.653 60.000
    -1 3 19 o 44.499 73.490 42.823
    -1 3 20 o 491.025 521.956 74.316
    -1 4 0 o 4.483 13.715 23.910
    -1 4 1 o 33.516 8.320 28.224
    -1 4 2 o 18.984 34.584 22.744
    -1 4 3 o 4856.770 5315.640 63.380
    -1 4 4 o 2398.560 2332.510 54.677
    -1 4 5 o 147.494 116.465 15.933
    -1 4 6 o 6226.480 6126.680 276.847
    -1 4 7 o 131.405 116.141 21.223
    -1 4 8 o 9935.580 10258.800 163.565
    -1 4 9 o 69.981 101.719 22.405
    -1 4 10 o 70.462 89.409 25.527
    -1 4 11 o 83.540 95.990 36.031
    -1 4 12 o 705.255 789.204 61.666
    -1 4 13 o 405.151 332.025 50.864
    -1 4 14 o 1.831 8.662 32.353
    -1 4 15 o 16.724 21.536 36.697
    -1 4 16 o 3781.810 3944.240 166.876
    -1 4 17 o 321.060 197.513 60.226
    -1 4 18 o 16.572 29.567 39.895
    -1 4 19 o -28.180 3.681 59.289
    -1 5 0 o 27.390 38.130 25.931
    -1 5 1 o 654.500 608.560 63.660
    -1 5 2 o 6108.560 5725.720 181.584
    -1 5 3 o 806.603 746.755 70.361
    -1 5 4 o 2026.360 2084.870 35.787
    -1 5 5 o 2118.510 2181.730 47.503
    -1 5 6 o 2415.760 2662.360 93.678
    -1 5 7 o 195.021 206.509 25.187
    -1 5 8 o 1964.100 1970.090 74.885
    -1 5 9 o 4452.550 4468.090 118.566
    -1 5 10 o 352.896 391.660 38.119
    -1 5 11 o 967.978 1055.580 63.279
    -1 5 12 o 3462.270 3433.490 123.826
    -1 5 13 o 156.448 208.905 38.088
    -1 5 14 o 358.902 338.274 47.337
    -1 5 15 o 91.876 24.540 37.327
    -1 5 16 o 546.641 565.752 64.644
    -1 5 17 o 314.095 320.059 57.538
    -1 5 18 o 229.040 121.278 49.340
    -1 6 0 o 373.670 499.558 55.123
    -1 6 1 o 2554.530 2717.350 133.081
    -1 6 2 o 126.315 96.226 56.373
    -1 6 3 o 270.213 364.697 49.271
    -1 6 4 o 1267.420 1271.060 119.373
    -1 6 5 o 4800.090 5699.270 265.197
    -1 6 6 o 554.011 637.840 29.414
    -1 6 7 o 317.664 323.499 27.837
    -1 6 8 o 699.569 809.112 66.864
    -1 6 9 o 1348.590 1473.420 87.189
    -1 6 10 o 1278.770 1203.580 81.514
    -1 6 11 o 18.607 0.691 22.052
    -1 6 12 o 224.065 163.257 42.983
    -1 6 13 o 1008.030 1079.880 73.066
    -1 6 14 o 58.651 19.496 28.337
    -1 6 15 o 1130.280 946.117 85.862
    -1 6 16 o 649.783 570.088 68.533
    -1 6 17 o 17.674 95.372 32.643
    -1 7 0 o 508.069 629.876 67.746
    -1 7 1 o 4248.390 4122.010 187.106
    -1 7 2 o 485.678 436.769 67.802
    -1 7 3 o 1863.900 1851.010 126.705
    -1 7 4 o 123.469 101.113 56.199
    -1 7 5 o 2052.640 2219.890 192.076
    -1 7 6 o 392.851 449.978 106.552
    -1 7 7 o 34.063 6.945 69.586
    -1 7 8 o 354.074 71.779 106.600
    -1 7 9 o 3919.300 3771.940 382.131
    -1 7 10 o -94.216 16.778 117.660
    -1 7 11 o 371.156 481.107 136.977
    -1 7 12 o 122.138 75.484 125.211
    -1 7 13 o 488.201 464.554 184.656
    -1 7 14 o 423.488 208.908 194.490
    -1 8 0 o 334.513 378.059 64.341
    -1 8 1 o 1034.410 1044.280 132.938
    -1 8 2 o -4.209 1.892 47.953
    -1 8 3 o -15.144 4.622 52.866
    -1 8 4 o 163.992 63.146 81.517
    -1 8 5 o 4825.130 4397.980 319.623
    -1 8 6 o 765.558 572.864 140.470
    -1 8 7 o -17.523 4.829 110.811
    -1 8 8 o 308.538 181.899 154.934
    -1 8 9 o 1077.850 1001.590 283.569
    -1 8 10 o 1848.490 1394.570 229.542
    -1 8 11 o -10.485 47.062 77.889
    -1 9 0 o 92.009 4.958 57.006
    -1 9 1 o 1320.580 1284.780 129.448
    -1 9 2 o 1696.270 1543.700 143.005
    -1 9 3 o 550.081 428.811 128.037
    -1 9 4 o 606.734 628.763 137.390
    -1 9 5 o 779.021 633.375 139.958
    -1 9 6 o 150.597 2.051 107.176
    -1 9 7 o 308.264 255.096 121.069
    0 0 4 o 9150.340 10685.300 234.793
    0 0 6 o 2466.120 2000.270 165.514
    0 0 8 o 12742.200 11525.500 425.595
    0 0 10 o 2451.540 1901.270 214.246
    0 0 12 o 559.587 426.921 127.143
    0 0 14 o 3545.080 2749.080 317.243
    0 0 16 o 273.076 163.454 127.845
    0 0 18 o 3014.110 2777.100 348.414
    0 0 20 o -6.703 3.024 62.480
    0 1 1 o 4785.210 5356.920 70.921
    0 1 2 o 4064.030 4409.520 50.539
    0 1 3 o 3949.700 3353.600 66.595
    0 1 4 o 19936.100 16787.200 147.975
    0 1 5 o 868.163 811.145 63.253
    0 1 6 o 5301.530 5369.120 166.569
    0 1 7 o 1316.090 1446.980 91.819
    0 1 8 o 155.920 182.188 34.230
    0 1 9 o 306.020 234.617 58.581
    0 1 10 o 4391.120 4177.990 202.103
    0 1 11 o 2301.410 2098.590 155.773
    0 1 12 o 2143.470 1923.850 159.603
    0 1 13 o 172.531 89.349 63.029
    0 1 14 o 5013.860 5119.800 264.088
    0 1 15 o 78.767 58.477 55.028
    0 1 16 o -7.452 7.712 55.845
    0 1 17 o 70.727 43.749 63.433
    0 1 18 o 1108.860 1057.700 157.191
    0 1 19 o 119.777 69.323 60.020
    0 1 20 o 78.756 114.890 51.818
    0 1 21 o 159.341 162.309 57.533
    0 2 0 o 42084.900 44187.100 324.613
    0 2 1 o 8044.130 7254.890 127.229
    0 2 2 o 955.268 1065.490 19.965
    0 2 3 o 7752.930 8041.630 103.954
    0 2 4 o 768.923 957.694 26.902
    0 2 5 o 309.779 221.564 64.054
    0 2 6 o 1743.750 1533.130 95.954
    0 2 7 o 16239.800 16528.900 333.136
    0 2 8 o 1721.030 1595.280 110.955
    0 2 9 o 16.142 33.375 35.649
    0 2 10 o 3964.830 3837.100 187.966
    0 2 11 o 1167.290 1081.610 110.206
    0 2 12 o 854.409 816.285 104.963
    0 2 13 o 418.565 386.874 80.642
    0 2 14 o 1294.150 1185.260 135.039
    0 2 15 o 1468.920 1672.050 148.121
    0 2 16 o -87.803 1.099 57.355
    0 2 17 o 1379.820 1455.210 237.427
    0 2 18 o 1233.290 1205.640 106.516
    0 2 19 o 106.307 141.715 48.210
    0 2 20 o 55.937 20.730 46.032
    0 2 21 o 5.959 58.124 67.716
    0 3 1 o 3424.840 3583.920 113.713
    0 3 2 o 1133.670 1247.840 21.710
    0 3 3 o 12857.600 11836.700 109.592
    0 3 4 o 1411.680 1384.070 37.501
    0 3 5 o 59.901 34.190 21.688
    0 3 6 o 94.986 46.569 48.030
    0 3 7 o 3629.470 3902.790 144.826
    0 3 8 o 269.522 303.719 45.898
    0 3 9 o 181.547 187.370 76.172
    0 3 10 o 126.190 75.645 45.952
    0 3 11 o 8740.090 8281.940 291.625
    0 3 12 o 363.586 242.718 76.222
    0 3 13 o 1454.270 1603.450 135.451
    0 3 14 o 728.059 615.824 107.930
    0 3 15 o 816.464 957.870 116.349
    0 3 16 o 324.041 311.281 55.601
    0 3 17 o 0.606 3.462 40.106
    0 3 18 o 91.624 1.669 40.569
    0 3 19 o 108.512 211.844 46.607
    0 3 20 o 88.557 27.832 48.582
    0 4 0 o 3474.000 3806.000 174.115
    0 4 1 o 9041.480 8907.410 194.559
    0 4 2 o 468.536 536.409 54.600
    0 4 3 o 6363.330 6752.150 60.742
    0 4 4 o 357.973 362.445 19.075
    0 4 5 o 19.859 6.760 11.563
    0 4 6 o 60.783 70.682 15.584
    0 4 7 o 21635.200 22087.000 228.788
    0 4 8 o 77.844 5.322 30.554
    0 4 9 o 451.297 422.011 53.890
    0 4 10 o 80.804 67.868 33.256
    0 4 11 o 3177.650 3019.820 128.173
    0 4 12 o 121.609 83.095 38.696
    0 4 13 o 473.354 445.698 57.076
    0 4 14 o 55.213 39.519 40.797
    0 4 15 o 1639.440 1866.010 109.425
    0 4 16 o 17.488 35.463 33.015
    0 4 17 o 556.380 508.377 66.116
    0 4 18 o 76.111 97.424 40.599
    0 4 19 o 95.022 148.008 45.030
    0 5 1 o 200.180 252.996 38.421
    0 5 2 o 17.977 16.643 28.779
    0 5 3 o 10254.800 10532.500 238.369
    0 5 4 o 4101.400 4190.040 62.952
    0 5 5 o 1702.340 1711.110 43.069
    0 5 6 o 2614.710 2817.380 72.293
    0 5 7 o 666.454 675.909 50.173
    0 5 8 o 605.502 628.226 42.803
    0 5 9 o 53.597 77.830 33.503
    0 5 10 o 187.625 134.389 29.634
    0 5 11 o 4656.370 4702.990 138.504
    0 5 12 o 592.598 538.188 55.738
    0 5 13 o 447.710 441.731 51.850
    0 5 14 o 596.591 621.428 67.131
    0 5 15 o 472.138 541.811 56.753
    0 5 16 o 93.050 34.760 36.547
    0 5 17 o 33.843 32.376 35.417
    0 5 18 o 234.906 200.134 51.391
    0 6 0 o 15531.400 15431.300 618.680
    0 6 1 o 1707.250 1599.750 109.451
    0 6 2 o 277.987 224.998 54.543
    0 6 3 o 862.500 783.425 82.261
    0 6 4 o 184.990 250.273 55.979
    0 6 5 o 287.510 346.166 29.011
    0 6 6 o 1025.740 1096.280 57.627
    0 6 7 o 1374.590 1420.110 63.601
    0 6 8 o 2462.120 2503.580 82.789
    0 6 9 o 73.531 15.245 20.810
    0 6 10 o 1107.030 1105.870 66.824
    0 6 11 o 692.427 751.191 59.365
    0 6 12 o 73.111 1.378 29.680
    0 6 13 o 417.902 287.047 60.091
    0 6 14 o 769.019 748.221 70.803
    0 6 15 o 157.865 115.091 69.605
    0 6 16 o 209.025 112.743 43.100
    0 7 1 o 609.045 673.996 75.010
    0 7 2 o 76.079 101.919 37.253
    0 7 3 o 61.243 25.076 44.598
    0 7 4 o 5352.110 4870.710 249.039
    0 7 5 o 191.499 193.521 80.430
    0 7 6 o 1930.090 2125.400 201.978
    0 7 7 o 501.080 406.404 109.162
    0 7 8 o 41.141 16.251 77.607
    0 7 9 o 318.384 455.847 143.036
    0 7 10 o 1077.470 1015.600 214.949
    0 7 11 o 127.670 11.774 108.879
    0 7 12 o 621.490 686.836 178.597
    0 7 13 o 21.425 1.515 104.313
    0 7 14 o 1589.370 1393.570 301.877
    0 8 0 o 8873.750 8409.390 414.215
    0 8 1 o 115.025 7.758 52.228
    0 8 2 o -14.075 4.169 49.962
    0 8 3 o 116.870 190.025 52.625
    0 8 4 o -33.399 37.972 67.815
    0 8 5 o 636.858 701.235 131.988
    0 8 6 o 257.324 346.831 90.390
    0 8 7 o 513.131 572.172 128.373
    0 8 8 o 2108.310 1780.080 230.238
    0 8 9 o -16.248 20.880 75.642
    0 8 10 o 551.240 523.058 137.332
    0 8 11 o -10.293 63.399 142.948
    0 9 1 o 1008.300 870.869 117.627
    0 9 2 o 584.617 483.945 108.606
    0 9 3 o 379.115 501.782 89.017
    0 9 4 o 1390.920 1372.200 193.026
    0 9 5 o -69.900 12.137 81.593
    0 9 6 o -2.514 8.882 161.782
    1 0 3 o 10929.200 9726.570 251.213
    1 0 5 o 4670.840 5467.250 206.871
    1 0 7 o 209.066 335.796 58.654
    1 0 9 o 22541.800 21559.600 610.690
    1 0 11 o 482.493 509.208 109.318
    1 0 13 o 1592.180 1488.310 208.890
    1 0 15 o 151.465 291.654 87.455
    1 0 17 o 1983.360 1993.630 287.740
    1 0 19 o 959.719 1096.970 207.134
    1 0 21 o 262.966 163.624 113.840
    1 1 1 o 1695.790 1768.660 25.977
    1 1 2 o 248.023 232.319 14.474
    1 1 3 o 2385.380 2176.080 47.984
    1 1 4 o 986.884 1229.550 43.377
    1 1 5 o 30331.400 30001.500 254.459
    1 1 6 o 1921.660 1599.660 71.591
    1 1 7 o 7536.640 8486.560 270.774
    1 1 8 o 1024.340 1096.540 88.801
    1 1 9 o 3175.390 3353.050 164.371
    1 1 10 o 44.389 3.013 43.105
    1 1 11 o -1.741 1.049 53.781
    1 1 12 o 954.185 823.758 108.228
    1 1 13 o 9649.190 9573.740 351.222
    1 1 14 o 411.403 222.366 119.153
    1 1 15 o 1217.620 1195.740 143.014
    1 1 16 o 650.054 547.975 108.239
    1 1 17 o 246.182 367.370 86.565
    1 1 18 o 125.513 27.466 78.097
    1 1 19 o 344.680 307.476 103.479
    1 1 20 o 322.940 237.489 101.321
    1 2 1 o 6569.180 6053.650 62.583
    1 2 2 o 30835.300 29574.000 159.755
    1 2 3 o 7556.140 7532.820 72.699
    1 2 4 o 111.282 198.659 14.851
    1 2 5 o 70.787 40.216 18.927
    1 2 6 o 491.115 514.308 37.112
    1 2 7 o 27.544 31.862 25.667
    1 2 8 o 1129.070 1049.320 93.161
    1 2 9 o 10060.900 10223.700 384.063
    1 2 10 o 4930.810 4881.590 213.878
    1 2 11 o 81.498 52.285 94.216
    1 2 12 o 2568.190 2603.020 175.230
    1 2 13 o 417.355 522.172 80.435
    1 2 14 o 513.327 476.457 92.416
    1 2 15 o 178.751 116.133 70.396
    1 2 16 o 1414.640 1422.980 275.008
    1 2 17 o 738.860 808.558 143.343
    1 2 18 o 66.614 33.253 65.633
    1 2 19 o 272.549 344.073 77.516
    1 2 20 o 547.191 539.870 80.563
    1 3 1 o 44.349 44.035 5.531
    1 3 2 o 826.314 788.588 25.600
    1 3 3 o 602.939 637.708 22.819
    1 3 4 o 593.362 641.998 38.208
    1 3 5 o 1946.490 1953.440 81.511
    1 3 6 o 25169.100 25516.800 311.416
    1 3 7 o 485.910 549.782 49.950
    1 3 8 o 3522.740 3779.710 134.253
    1 3 9 o 425.248 468.142 65.585
    1 3 10 o 56.726 15.618 42.630
    1 3 11 o 393.591 396.042 70.493
    1 3 12 o 4376.520 4212.620 221.782
    1 3 13 o 363.427 228.753 80.676
    1 3 14 o 2520.360 2391.410 183.846
    1 3 15 o 72.119 25.331 52.168
    1 3 16 o 1322.460 1288.510 151.513
    1 3 17 o -54.364 24.340 58.998
    1 3 18 o 122.035 32.387 56.181
    1 3 19 o 33.918 43.852 41.706
    1 4 1 o 503.044 726.112 54.413
    1 4 2 o 27445.400 28130.400 125.955
    1 4 3 o 352.268 367.786 22.628
    1 4 4 o 145.440 172.163 22.666
    1 4 5 o 36.657 3.113 29.896
    1 4 6 o 441.521 450.374 55.370
    1 4 7 o 814.805 788.476 67.668
    1 4 8 o 641.798 678.201 60.935
    1 4 9 o 548.949 504.850 89.487
    1 4 10 o 3313.530 3241.760 146.617
    1 4 11 o 174.235 70.767 47.284
    1 4 12 o 2586.900 2581.770 144.192
    1 4 13 o 85.289 71.017 38.219
    1 4 14 o 173.938 133.970 55.293
    1 4 15 o 173.663 54.940 55.816
    1 4 16 o 1567.420 1721.380 135.702
    1 4 17 o 30.605 48.654 33.524
    1 4 18 o -3.396 4.973 35.234
    1 4 19 o 83.039 2.338 42.043
    1 5 1 o 721.716 838.643 65.607
    1 5 2 o 317.763 265.026 44.925
    1 5 3 o 551.070 607.694 19.354
    1 5 4 o 604.630 641.377 23.686
    1 5 5 o 2914.860 2927.300 98.726
    1 5 6 o 10205.600 10423.600 233.581
    1 5 7 o 1895.220 1841.450 107.954
    1 5 8 o 1636.330 1631.020 96.461
    1 5 9 o 566.218 537.758 61.103
    1 5 10 o 244.784 276.042 45.737
    1 5 11 o 341.406 297.009 53.902
    1 5 12 o 1677.700 1725.330 155.905
    1 5 13 o 1699.230 1622.350 94.442
    1 5 14 o 656.367 697.675 62.946
    1 5 15 o 254.779 298.902 42.484
    1 5 16 o 829.528 936.825 75.201
    1 5 17 o 23.841 17.471 33.648
    1 6 1 o 2899.090 2792.420 140.234
    1 6 2 o 6185.100 6376.120 204.116
    1 6 3 o 1268.620 1224.600 112.594
    1 6 4 o 1296.990 1277.110 117.920
    1 6 5 o 151.542 177.279 16.345
    1 6 6 o 64.448 75.433 17.461
    1 6 7 o 1747.570 1762.470 66.846
    1 6 8 o 1283.310 1317.250 62.605
    1 6 9 o 4236.370 4423.140 120.066
    1 6 10 o 773.626 759.327 57.329
    1 6 11 o 272.413 254.350 40.319
    1 6 12 o 153.902 133.680 45.077
    1 6 13 o 314.031 322.985 45.786
    1 6 14 o 251.329 268.782 43.775
    1 6 15 o 23.224 18.700 30.753
    1 6 16 o 216.282 166.943 48.934
    1 7 1 o 94.243 168.511 39.568
    1 7 2 o 7.318 0.045 36.882
    1 7 3 o 652.902 570.580 109.746
    1 7 4 o 82.022 174.079 43.653
    1 7 5 o 5418.610 5486.300 335.246
    1 7 6 o 521.109 289.447 121.526
    1 7 7 o 2087.090 1980.950 219.092
    1 7 8 o 823.116 625.343 152.056
    1 7 9 o 608.495 671.265 152.343
    1 7 10 o -9.307 166.186 97.816
    1 7 11 o -52.157 0.104 107.211
    1 7 12 o -68.928 28.584 103.787
    1 7 13 o 2744.640 2626.320 369.838
    1 7 14 o 72.791 12.409 128.636
    1 8 1 o 1225.600 1212.110 111.829
    1 8 2 o 582.665 507.576 104.409
    1 8 3 o 1728.780 1655.860 159.863
    1 8 4 o 671.969 593.043 156.558
    1 8 5 o 225.939 216.624 86.290
    1 8 6 o 136.354 99.093 73.229
    1 8 7 o 141.872 112.866 84.864
    1 8 8 o 184.329 178.048 75.114
    1 8 9 o 2978.780 2897.570 284.437
    1 8 10 o 13.172 72.405 217.056
    1 8 11 o -8.404 1.593 77.817
    1 9 1 o 37.858 79.654 70.039
    1 9 2 o 43.939 3.917 84.845
    1 9 3 o 119.661 37.959 67.254
    1 9 4 o 154.774 7.213 91.420
    1 9 5 o 786.654 879.148 167.986
    1 9 6 o 1041.370 1112.110 189.663
    2 0 2 o 60.175 165.963 13.348
    2 0 4 o 87797.100 92653.800 872.527
    2 0 6 o 227.769 247.207 60.762
    2 0 8 o 7290.520 7378.170 335.331
    2 0 10 o 5560.590 5891.820 450.752
    2 0 12 o 6326.770 5945.650 392.405
    2 0 14 o 745.121 885.804 152.870
    2 0 16 o 15.542 45.037 78.323
    2 0 18 o 1640.740 1843.300 259.115
    2 0 20 o -12.205 85.709 82.450
    2 1 2 o 654.109 656.798 26.384
    2 1 3 o 31.111 34.961 16.623
    2 1 4 o 9.866 51.032 11.982
    2 1 5 o 126.084 63.469 22.874
    2 1 6 o 1111.410 1160.290 58.094
    2 1 7 o 7005.500 7114.950 151.621
    2 1 8 o 15658.300 15135.800 239.440
    2 1 9 o 315.762 293.640 45.866
    2 1 10 o 705.657 738.457 59.794
    2 1 11 o -1.305 34.454 44.598
    2 1 12 o 254.519 261.719 62.477
    2 1 13 o -27.509 0.041 59.796
    2 1 14 o 2303.710 2297.900 184.766
    2 1 15 o 1222.130 1243.520 141.904
    2 1 16 o 1118.370 1101.230 143.878
    2 1 17 o 39.834 41.909 121.040
    2 1 18 o 966.177 959.311 149.319
    2 1 19 o 91.043 0.352 61.312
    2 1 20 o -137.493 18.185 88.380
    2 2 2 o 18.615 25.484 8.301
    2 2 3 o 11145.200 11427.600 138.253
    2 2 4 o 30841.900 31769.900 202.190
    2 2 5 o 2887.070 2534.130 66.857
    2 2 6 o 271.524 290.973 24.219
    2 2 7 o 259.814 333.973 28.325
    2 2 8 o 875.784 824.623 52.560
    2 2 9 o 777.384 790.868 59.965
    2 2 10 o 1365.880 1307.170 118.405
    2 2 11 o 8789.660 9246.930 308.148
    2 2 12 o 2254.040 2131.420 165.698
    2 2 13 o 105.775 32.184 58.818
    2 2 14 o 354.428 390.191 84.762
    2 2 15 o 939.152 835.380 129.330
    2 2 16 o 207.286 133.536 127.801
    2 2 17 o 277.618 244.775 82.440
    2 2 18 o 561.495 644.070 114.757
    2 2 19 o 1045.970 996.742 159.104
    2 2 20 o -2.623 15.929 67.011
    2 3 2 o 2517.050 2755.800 54.432
    2 3 3 o 385.938 396.329 22.500
    2 3 4 o 13.232 1.421 13.871
    2 3 5 o 8087.490 8022.070 131.120
    2 3 6 o 42.873 46.662 17.127
    2 3 7 o 9887.450 9444.890 164.211
    2 3 8 o 923.288 966.750 54.466
    2 3 9 o 650.736 649.934 64.456
    2 3 10 o 12.857 15.478 28.849
    2 3 11 o 276.530 321.067 49.305
    2 3 12 o 291.585 290.735 67.837
    2 3 13 o 15.652 5.635 32.946
    2 3 14 o 723.407 773.211 86.165
    2 3 15 o 3446.850 3580.190 184.654
    2 3 16 o -41.555 47.492 41.873
    2 3 17 o 563.064 498.071 89.453
    2 3 18 o 165.211 113.020 60.037
    2 3 19 o 102.056 79.085 54.648
    2 4 2 o 1622.900 1713.510 35.492
    2 4 3 o 11553.700 11643.200 132.512
    2 4 4 o 304.839 277.053 23.890
    2 4 5 o 5107.630 5102.580 105.065
    2 4 6 o 1496.640 1602.540 83.906
    2 4 7 o 63.161 76.571 29.117
    2 4 8 o 166.821 181.787 37.375
    2 4 9 o 130.306 109.294 35.968
    2 4 10 o 4.354 22.206 31.124
    2 4 11 o 9268.790 9177.040 262.032
    2 4 12 o -14.907 7.319 35.182
    2 4 13 o 69.268 23.169 39.375
    2 4 14 o 120.385 39.643 49.933
    2 4 15 o 344.754 213.284 67.433
    2 4 16 o 111.768 74.138 63.560
    2 4 17 o 395.801 278.025 79.164
    2 4 18 o 99.136 42.830 54.823
    2 5 2 o 684.598 707.668 22.642
    2 5 3 o 40.827 50.370 13.734
    2 5 4 o 85.320 55.771 18.743
    2 5 5 o 795.457 783.708 58.135
    2 5 6 o 97.408 66.748 26.224
    2 5 7 o 4932.330 5026.450 161.063
    2 5 8 o 1602.650 1739.050 96.771
    2 5 9 o 2168.610 2103.850 120.029
    2 5 10 o 430.926 391.898 60.336
    2 5 11 o 229.379 229.288 48.995
    2 5 12 o 428.303 328.940 68.643
    2 5 13 o 91.094 93.822 42.562
    2 5 14 o 758.886 532.577 94.241
    2 5 15 o 2216.560 2153.620 157.699
    2 5 16 o 372.602 168.178 82.133
    2 5 17 o 80.530 90.971 37.297
    2 6 2 o 84.042 97.204 100.249
    2 6 3 o 972.196 1094.850 55.885
    2 6 4 o 17626.500 17401.400 202.016
    2 6 5 o 527.856 584.470 43.603
    2 6 6 o 565.522 569.002 50.250
    2 6 7 o 74.463 53.834 21.319
    2 6 8 o 411.759 401.687 50.945
    2 6 9 o 68.644 108.363 27.309
    2 6 10 o 716.557 796.816 75.011
    2 6 11 o 1516.900 1456.090 112.326
    2 6 12 o 2250.280 2188.920 106.507
    2 6 13 o 113.757 111.687 35.442
    2 6 14 o 56.474 97.051 43.348
    2 6 15 o 294.666 248.625 49.287
    2 7 2 o 28.818 32.177 60.408
    2 7 3 o 431.545 594.057 77.686
    2 7 4 o 273.296 389.980 64.772
    2 7 5 o 1738.540 1717.160 196.114
    2 7 6 o 15.573 59.660 68.595
    2 7 7 o 61.305 108.671 96.016
    2 7 8 o 2875.070 2779.360 258.446
    2 7 9 o 265.193 262.260 96.568
    2 7 10 o 313.028 406.401 136.011
    2 7 11 o 100.977 24.457 106.245
    2 7 12 o -35.649 25.103 94.830
    2 7 13 o 55.054 178.818 87.191
    2 8 2 o -18.538 30.178 76.821
    2 8 3 o 119.450 125.213 63.411
    2 8 4 o 4982.020 4577.500 347.275
    2 8 5 o -13.851 37.063 77.483
    2 8 6 o 54.177 65.288 94.567
    2 8 7 o 12.725 8.288 213.324
    2 8 8 o 490.236 345.134 137.077
    2 8 9 o 224.710 379.783 135.660
    2 8 10 o 348.506 362.290 157.041
    2 9 2 o 786.338 626.651 126.863
    2 9 3 o 340.885 307.990 94.348
    2 9 4 o 249.584 103.902 145.275
    2 9 5 o 491.121 660.850 144.586
    3 0 3 o 36259.000 36696.300 489.167
    3 0 5 o 3800.010 3284.480 121.216
    3 0 7 o 3626.650 3311.710 232.071
    3 0 9 o 329.086 245.682 65.547
    3 0 11 o 953.883 998.889 109.168
    3 0 13 o 11125.700 10555.100 557.216
    3 0 15 o -41.532 8.421 105.455
    3 0 17 o 11.766 58.991 89.211
    3 0 19 o 107.562 189.785 82.889
    3 1 3 o 3607.260 2858.660 84.233
    3 1 4 o 315.843 410.717 34.318
    3 1 5 o 569.464 602.837 46.974
    3 1 6 o 1901.390 2004.650 68.224
    3 1 7 o 2541.450 2368.980 84.145
    3 1 8 o 2.478 3.203 18.735
    3 1 9 o 14020.400 13984.900 251.712
    3 1 10 o 1679.100 1573.700 92.659
    3 1 11 o 2635.480 2510.090 120.541
    3 1 12 o 897.779 835.586 77.557
    3 1 13 o 284.899 293.857 95.972
    3 1 14 o 73.745 69.445 66.017
    3 1 15 o -35.632 30.718 57.873
    3 1 16 o 413.589 460.199 96.984
    3 1 17 o 4087.050 3681.080 282.225
    3 1 18 o 55.041 110.261 50.712
    3 1 19 o 29.673 106.507 105.674
    3 2 3 o 10627.500 11105.600 186.021
    3 2 4 o 120.165 86.490 16.362
    3 2 5 o 955.006 834.857 37.267
    3 2 6 o 18232.200 18134.600 173.720
    3 2 7 o 3512.740 3426.670 82.367
    3 2 8 o 54.608 62.488 15.891
    3 2 9 o 17.751 30.144 22.180
    3 2 10 o 1876.960 1847.960 85.903
    3 2 11 o 48.936 1.633 26.642
    3 2 12 o 123.033 147.814 43.215
    3 2 13 o 3876.520 3905.340 180.548
    3 2 14 o 1605.100 1614.130 120.641
    3 2 15 o 55.203 15.292 42.002
    3 2 16 o 201.502 213.336 56.006
    3 2 17 o 57.556 29.598 50.716
    3 2 18 o 80.674 36.086 44.923
    3 2 19 o 146.128 133.012 58.429
    3 3 3 o 867.485 796.860 42.658
    3 3 4 o 435.245 441.222 30.799
    3 3 5 o 583.437 637.438 33.534
    3 3 6 o 1708.610 1674.000 58.599
    3 3 7 o 107.241 90.832 18.588
    3 3 8 o 793.710 884.723 54.112
    3 3 9 o 776.797 706.497 56.493
    3 3 10 o 12091.200 12060.300 219.593
    3 3 11 o 112.042 97.300 37.902
    3 3 12 o 287.685 365.879 54.251
    3 3 13 o 90.401 11.505 46.862
    3 3 14 o 465.831 450.086 72.170
    3 3 15 o 325.857 9.310 76.139
    3 3 16 o 2288.250 2305.510 160.199
    3 3 17 o 289.805 239.694 64.175
    3 3 18 o 837.850 696.959 105.766
    3 4 3 o 355.300 294.605 27.071
    3 4 4 o 634.327 589.091 36.778
    3 4 5 o 290.317 266.458 28.531
    3 4 6 o 17060.700 17167.900 219.152
    3 4 7 o 10.671 5.770 16.384
    3 4 8 o 150.904 108.935 26.609
    3 4 9 o 25.862 17.869 26.449
    3 4 10 o 1568.580 1556.300 108.349
    3 4 11 o 386.570 323.553 61.418
    3 4 12 o 1336.310 1456.380 109.122
    3 4 13 o 305.401 267.567 58.588
    3 4 14 o 2291.810 2235.050 152.541
    3 4 15 o 74.285 39.975 43.899
    3 4 16 o 354.569 351.626 73.760
    3 4 17 o 89.606 49.808 50.521
    3 5 3 o 269.960 243.913 29.886
    3 5 4 o 462.310 516.955 31.269
    3 5 5 o 238.241 225.846 27.375
    3 5 6 o 662.500 695.156 52.578
    3 5 7 o 857.247 995.418 71.326
    3 5 8 o 262.071 291.773 58.121
    3 5 9 o 1974.830 2093.220 118.792
    3 5 10 o 4859.280 4981.470 193.385
    3 5 11 o 45.622 90.267 31.075
    3 5 12 o 20.575 17.265 32.225
    3 5 13 o 110.869 15.089 51.437
    3 5 14 o -61.337 31.771 43.781
    3 5 15 o 57.843 116.946 53.124
    3 5 16 o 859.619 1038.540 105.299
    3 6 3 o 7652.010 7580.130 147.322
    3 6 4 o 8.571 22.898 37.666
    3 6 5 o 102.460 215.066 61.403
    3 6 6 o 3475.740 3499.390 126.869
    3 6 7 o 492.063 486.106 56.905
    3 6 8 o 402.710 461.865 55.160
    3 6 9 o 111.435 62.467 34.733
    3 6 10 o 12.770 35.367 37.088
    3 6 11 o 156.674 259.468 47.022
    3 6 12 o 538.542 543.162 81.466
    3 6 13 o 1808.120 1910.530 137.659
    3 6 14 o 589.800 581.483 84.102
    3 7 3 o 2367.660 2373.980 171.287
    3 7 4 o 115.699 210.235 61.549
    3 7 5 o -78.970 11.391 68.183
    3 7 6 o 284.051 228.147 85.201
    3 7 7 o 1074.120 1018.270 167.446
    3 7 8 o 186.418 124.034 105.945
    3 7 9 o 4453.850 4051.090 363.955
    3 7 10 o 29.327 149.518 91.582
    3 7 11 o 928.986 635.168 234.969
    3 7 12 o 240.852 30.174 146.548
    3 8 3 o 1898.160 1602.580 167.651
    3 8 4 o 30.182 69.568 63.742
    3 8 5 o 1844.290 1764.280 223.658
    3 8 6 o 256.867 217.829 102.579
    3 8 7 o 1218.690 1135.540 186.116
    3 8 8 o 349.607 412.537 120.638
    3 8 9 o 185.656 31.101 112.750
    3 9 3 o 893.598 939.144 123.942
    4 0 4 o 6222.680 6313.810 141.578
    4 0 6 o 396.586 395.725 41.355
    4 0 8 o 24376.700 24605.000 313.546
    4 0 10 o 300.906 354.422 44.079
    4 0 12 o 2223.500 2124.710 119.106
    4 0 14 o 2468.940 2336.320 158.003
    4 0 16 o 3127.120 2681.330 345.955
    4 0 18 o 247.788 33.077 142.860
    4 1 4 o 16622.400 16217.600 366.020
    4 1 5 o 3059.210 3339.150 108.440
    4 1 6 o 28.148 29.130 31.032
    4 1 7 o 24.556 13.995 14.509
    4 1 8 o 3542.360 3476.780 108.107
    4 1 9 o 2056.630 1958.730 86.085
    4 1 10 o 33.397 17.327 32.026
    4 1 11 o 2355.130 2174.110 102.285
    4 1 12 o 5199.790 5001.670 154.210
    4 1 13 o 440.836 363.348 48.245
    4 1 14 o 15.695 42.098 38.628
    4 1 15 o 19.660 52.650 33.167
    4 1 16 o 376.745 333.920 70.835
    4 1 17 o -2.477 7.965 68.207
    4 1 18 o 1520.810 1354.270 192.237
    4 2 4 o 2972.620 3039.510 112.393
    4 2 5 o 10344.000 10221.900 215.118
    4 2 6 o 108.521 122.965 26.244
    4 2 7 o 5068.020 5049.970 132.267
    4 2 8 o 5858.080 5884.620 98.960
    4 2 9 o 1114.490 1133.280 49.450
    4 2 10 o 97.813 94.784 28.062
    4 2 11 o 46.760 90.261 27.371
    4 2 12 o 1504.300 1391.720 86.339
    4 2 13 o 98.025 91.056 31.765
    4 2 14 o 739.601 673.552 84.695
    4 2 15 o 2855.770 3109.700 169.793
    4 2 16 o 699.752 801.771 95.923
    4 2 17 o 38.706 0.296 82.118
    4 2 18 o 115.985 51.963 77.928
    4 3 4 o 867.918 723.591 65.759
    4 3 5 o 4334.280 4151.830 111.625
    4 3 6 o 324.399 372.124 35.386
    4 3 7 o 3.471 3.911 13.796
    4 3 8 o 101.275 88.163 17.361
    4 3 9 o 4333.690 4288.910 151.064
    4 3 10 o 111.800 158.382 25.900
    4 3 11 o 6498.750 6411.530 174.401
    4 3 12 o 1206.210 1221.670 80.311
    4 3 13 o 379.294 479.118 62.502
    4 3 14 o 15.365 10.759 43.221
    4 3 15 o 94.139 63.901 49.268
    4 3 16 o 8.827 0.187 62.016
    4 3 17 o -90.287 7.615 91.533
    4 4 4 o 117.646 91.319 20.603
    4 4 5 o 10682.800 10616.300 178.350
    4 4 6 o 874.960 801.091 55.574
    4 4 7 o 4971.290 5198.760 133.170
    4 4 8 o 182.447 175.782 32.417
    4 4 9 o 1146.830 1161.010 70.166
    4 4 10 o 1065.410 1086.070 71.797
    4 4 11 o 108.889 149.029 40.576
    4 4 12 o 102.400 103.205 45.313
    4 4 13 o 196.154 221.832 52.784
    4 4 14 o -6.128 17.614 48.578
    4 4 15 o 3743.740 3986.090 204.782
    4 4 16 o -56.312 0.613 43.194
    4 5 4 o 3226.180 3125.060 85.075
    4 5 5 o 2803.450 2832.520 88.921
    4 5 6 o 217.395 261.754 30.537
    4 5 7 o 232.418 227.513 33.367
    4 5 8 o 974.007 879.474 70.581
    4 5 9 o 487.689 493.074 66.680
    4 5 10 o 13.475 1.286 34.332
    4 5 11 o 3181.290 3183.370 170.505
    4 5 12 o 771.622 682.354 91.119
    4 5 13 o 720.445 672.623 90.472
    4 5 14 o 50.904 116.063 69.938
    4 5 15 o 83.721 12.308 50.623
    4 6 4 o 703.902 782.477 50.668
    4 6 5 o 1849.420 1903.100 121.401
    4 6 6 o 211.902 150.535 40.681
    4 6 7 o 233.094 240.924 40.535
    4 6 8 o 4535.330 4794.500 179.644
    4 6 9 o 345.164 404.661 54.358
    4 6 10 o 65.134 64.889 42.899
    4 6 11 o -5.593 67.767 46.945
    4 6 12 o 1563.410 1381.590 127.584
    4 6 13 o -47.391 5.324 43.930
    4 7 4 o 2699.790 2946.380 183.646
    4 7 5 o 572.420 546.041 123.449
    4 7 6 o 67.950 0.343 209.241
    4 7 7 o 492.129 384.036 285.896
    4 7 8 o 934.089 893.861 168.085
    4 7 9 o -97.489 1.968 79.875
    4 7 10 o -22.356 8.263 67.598
    4 7 11 o 331.292 1.965 156.119
    4 8 4 o 602.802 927.828 282.515
    4 8 5 o 431.295 440.035 145.714
    4 8 6 o -85.629 75.604 80.030
    4 8 7 o 201.307 195.233 98.562
    4 8 8 o 2538.950 2604.550 274.973
    5 0 5 o 882.371 843.820 59.483
    5 0 7 o 28251.300 28605.400 475.659
    5 0 9 o 927.952 1022.630 66.960
    5 0 11 o 1232.440 1327.760 83.641
    5 0 13 o 351.081 338.168 53.667
    5 0 15 o 660.037 502.685 167.621
    5 0 17 o 2666.230 2465.610 332.960
    5 1 5 o 2406.330 2566.760 103.681
    5 1 6 o 1364.950 1276.430 82.474
    5 1 7 o 2847.280 2925.260 96.434
    5 1 8 o 52.511 74.424 20.242
    5 1 9 o 1162.210 1286.690 58.914
    5 1 10 o 53.366 108.946 29.896
    5 1 11 o 2117.270 2161.170 75.296
    5 1 12 o -17.873 31.725 25.120
    5 1 13 o 4566.310 4634.980 152.694
    5 1 14 o 625.648 660.608 61.806
    5 1 15 o 593.775 476.225 111.992
    5 1 16 o -118.756 2.563 67.002
    5 1 17 o 73.280 96.534 122.533
    5 1 18 o 275.459 108.834 103.543
    5 2 5 o 182.121 274.921 32.223
    5 2 6 o 3188.960 3226.440 133.786
    5 2 7 o 6010.700 5705.870 145.650
    5 2 8 o 470.734 526.732 44.857
    5 2 9 o 2068.110 2040.740 107.165
    5 2 10 o 4022.690 3972.040 135.008
    5 2 11 o 692.991 696.374 64.932
    5 2 12 o 55.581 16.280 29.268
    5 2 13 o 109.581 136.481 44.588
    5 2 14 o 1198.480 1373.770 86.343
    5 2 15 o 27.785 94.460 42.167
    5 2 16 o 417.421 456.738 75.887
    5 2 17 o 1459.060 1376.350 346.702
    5 3 5 o 10.245 25.748 31.389
    5 3 6 o 5812.950 5776.970 143.856
    5 3 7 o 296.383 345.044 35.765
    5 3 8 o 4.331 3.176 27.959
    5 3 9 o 175.715 188.407 33.746
    5 3 10 o 2121.710 2126.150 100.979
    5 3 11 o 174.185 139.604 39.421
    5 3 12 o 130.128 188.919 42.340
    5 3 13 o 224.849 231.585 43.954
    5 3 14 o 3451.760 3504.070 188.902
    5 3 15 o 197.543 164.969 56.898
    5 3 16 o 117.435 19.534 50.960
    5 3 17 o -6.782 3.543 47.169
    5 4 5 o 178.947 176.612 29.434
    5 4 6 o 4235.250 4150.070 125.903
    5 4 7 o 380.084 375.631 43.452
    5 4 8 o 873.471 856.725 64.031
    5 4 9 o 21.498 27.318 26.642
    5 4 10 o 6102.220 5912.920 173.313
    5 4 11 o 52.337 1.470 30.149
    5 4 12 o -25.815 12.073 30.473
    5 4 13 o -10.499 0.341 41.176
    5 4 14 o 1583.760 1447.110 133.438
    5 4 15 o 91.242 84.253 48.900
    5 4 16 o 198.141 317.341 61.947
    5 5 5 o 868.804 894.819 54.925
    5 5 6 o 1358.000 1377.790 73.567
    5 5 7 o 171.137 187.941 31.411
    5 5 8 o 337.395 340.185 42.671
    5 5 9 o 5.495 5.980 25.727
    5 5 10 o 1957.620 2045.900 116.965
    5 5 11 o 793.568 832.410 89.612
    5 5 12 o -31.354 12.522 64.674
    5 5 13 o 865.943 870.908 101.908
    5 5 14 o 1600.660 1547.180 141.631
    5 6 5 o 18.454 1.171 23.800
    5 6 6 o 551.181 617.974 52.195
    5 6 7 o 3770.820 4079.690 118.878
    5 6 8 o 18.498 56.358 29.290
    5 6 9 o 931.287 988.091 114.466
    5 6 10 o 1325.410 1346.500 111.960
    5 6 11 o 116.183 84.422 68.239
    5 6 12 o 161.310 280.196 49.323
    5 7 5 o 544.675 472.273 124.715
    5 7 6 o 99.359 1.088 88.157
    5 7 7 o 848.389 791.431 157.946
    5 7 8 o 546.370 547.685 136.314
    5 7 9 o 210.051 125.818 97.378
    5 7 10 o 13.183 0.331 80.616
    5 8 5 o 88.904 133.966 79.633
    5 8 6 o 33.601 21.272 153.090
    6 0 6 o 213.017 131.517 89.211
    6 0 8 o 2297.540 2330.560 133.010
    6 0 10 o 10.935 69.232 24.039
    6 0 12 o 6685.720 5376.690 423.444
    6 0 14 o 20.856 60.173 56.463
    6 0 16 o 2476.480 2047.460 331.994
    6 1 6 o 6157.220 6160.210 178.662
    6 1 7 o -2.211 11.273 22.698
    6 1 8 o 5013.180 4845.810 138.321
    6 1 9 o 200.078 122.643 34.224
    6 1 10 o 6.744 1.022 27.069
    6 1 11 o 95.730 88.871 33.557
    6 1 12 o 3614.460 3612.340 134.915
    6 1 13 o 322.262 418.668 78.002
    6 1 14 o -102.321 8.909 48.204
    6 1 15 o 473.395 528.049 71.156
    6 1 16 o 1732.310 1496.310 385.687
    6 1 17 o 204.302 1.041 92.752
    6 2 6 o 8.544 5.373 31.706
    6 2 7 o -14.924 4.951 28.548
    6 2 8 o 2593.160 2692.320 106.109
    6 2 9 o 7140.170 6613.650 180.124
    6 2 10 o 522.087 484.580 55.243
    6 2 11 o 1544.960 1460.900 92.341
    6 2 12 o 1575.560 1588.860 95.703
    6 2 13 o 72.628 51.868 38.431
    6 2 14 o 11.295 12.494 38.096
    6 2 15 o 243.372 216.946 59.574
    6 2 16 o 546.491 511.976 117.963
    6 3 6 o 400.538 352.514 57.799
    6 3 7 o 225.091 226.947 36.055
    6 3 8 o 65.579 115.046 27.338
    6 3 9 o 687.237 669.981 59.521
    6 3 10 o 156.342 131.385 35.194
    6 3 11 o 215.664 340.455 37.946
    6 3 12 o 146.750 140.624 39.968
    6 3 13 o 2524.350 2526.040 130.443
    6 3 14 o -30.634 0.095 33.912
    6 3 15 o 1878.600 1929.380 149.611
    6 4 6 o 64.510 84.132 27.779
    6 4 7 o 365.607 308.969 43.084
    6 4 8 o 15.617 0.656 32.287
    6 4 9 o 7678.150 7264.870 198.286
    6 4 10 o 42.707 2.762 33.337
    6 4 11 o 1241.810 1353.730 87.218
    6 4 12 o 71.701 55.707 33.618
    6 4 13 o 274.724 292.373 49.173
    6 4 14 o 91.856 145.266 54.593
    6 5 6 o 831.216 780.892 59.852
    6 5 7 o 776.717 699.813 64.422
    6 5 8 o 1404.700 1388.260 84.770
    6 5 9 o 881.795 890.545 69.095
    6 5 10 o 121.036 180.745 35.407
    6 5 11 o 332.090 346.298 61.105
    6 5 12 o 655.052 722.821 102.731
    6 5 13 o 726.916 899.790 97.883
    6 6 6 o 53.201 122.664 53.315
    6 6 7 o 674.280 643.999 63.602
    6 6 8 o 1296.880 1296.080 81.272
    6 6 9 o 924.076 933.122 70.268
    6 6 10 o 115.448 205.620 40.061
    6 6 11 o 120.162 59.371 48.875
    6 7 6 o 1732.590 1779.030 219.088
    6 7 7 o 69.991 98.246 88.278
    6 7 8 o 744.650 1042.470 142.900
    6 7 9 o -165.291 97.103 100.664
    7 0 7 o 107.035 10.162 88.157
    7 0 9 o 502.084 361.003 90.796
    7 0 11 o 8756.490 8388.220 489.123
    7 0 13 o 1033.010 1031.080 144.791
    7 0 15 o 71.362 41.404 69.890
    7 1 7 o 7120.920 7516.260 206.263
    7 1 8 o 379.775 318.098 44.116
    7 1 9 o 398.257 398.352 51.480
    7 1 10 o 275.134 355.690 41.089
    7 1 11 o 425.666 429.856 65.109
    7 1 12 o -19.300 1.654 67.080
    7 1 13 o 505.996 509.133 72.865
    7 1 14 o 868.870 726.584 95.951
    7 1 15 o 1346.630 1273.270 121.227
    7 2 7 o 372.211 446.421 54.923
    7 2 8 o 116.594 155.183 30.228
    7 2 9 o 232.602 167.980 42.788
    7 2 10 o 2908.230 2808.820 126.012
    7 2 11 o 3177.420 2993.960 134.353
    7 2 12 o 379.531 321.127 55.455
    7 2 13 o 396.783 340.860 67.996
    7 2 14 o 938.636 856.141 100.610
    7 2 15 o 117.546 185.332 50.424
    7 3 7 o 882.289 864.917 67.668
    7 3 8 o 1948.750 2089.260 98.323
    7 3 9 o 83.530 40.688 31.378
    7 3 10 o 1774.380 1719.910 102.162
    7 3 11 o 95.221 120.310 38.780
    7 3 12 o 67.363 7.217 35.483
    7 3 13 o 113.150 113.048 38.195
    7 3 14 o 1489.310 1651.180 120.027
    7 4 7 o 49.287 53.903 25.713
    7 4 8 o 41.140 118.236 28.338
    7 4 9 o 174.412 136.760 37.624
    7 4 10 o 3134.270 3164.840 137.129
    7 4 11 o 78.609 89.094 32.850
    7 4 12 o 491.247 478.777 63.100
    7 4 13 o 87.224 95.660 51.712
    7 5 7 o 1853.370 1744.380 95.363
    7 5 8 o 2077.910 2141.050 107.823
    7 5 9 o 288.164 291.089 44.998
    7 5 10 o 387.417 419.814 53.201
    7 5 11 o 37.831 2.577 33.605
    7 5 12 o 46.939 43.471 36.099
    7 6 7 o 193.243 199.659 53.318
    7 6 8 o 15.433 18.243 43.352
    7 6 9 o 51.625 0.107 28.371
    7 6 10 o 467.612 522.155 55.371
    7 7 7 o 2672.150 2401.330 278.910
    8 0 8 o 998.880 1004.740 185.973
    8 0 10 o 528.377 471.985 95.674
    8 0 12 o 3269.690 3093.880 246.908
    8 0 14 o 378.912 322.828 101.967
    8 1 8 o 3735.240 3467.650 230.026
    8 1 9 o 1090.110 1143.850 94.781
    8 1 10 o 2346.770 2347.930 138.442
    8 1 11 o 101.746 176.224 51.816
    8 1 12 o 546.968 570.108 80.469
    8 1 13 o 11.747 2.566 53.174
    8 1 14 o 21.199 11.182 50.543
    8 2 8 o 47.561 84.476 30.750
    8 2 9 o 110.834 130.298 37.181
    8 2 10 o 52.371 60.584 35.119
    8 2 11 o 24.292 15.437 43.850
    8 2 12 o 797.050 923.687 89.250
    8 2 13 o 2722.320 2553.350 163.815
    8 2 14 o 91.565 108.093 50.028
    8 3 8 o 218.976 274.842 52.535
    8 3 9 o 6354.310 6157.190 191.261
    8 3 10 o 181.943 170.965 41.353
    8 3 11 o 75.289 82.625 32.993
    8 3 12 o 20.870 8.203 62.139
    8 3 13 o 8.098 40.803 45.517
    8 4 8 o 168.653 163.119 39.409
    8 4 9 o 124.996 106.533 38.964
    8 4 10 o 185.530 144.488 43.156
    8 4 11 o 77.683 63.150 36.258
    8 4 12 o 44.298 23.193 37.487
    8 5 8 o 385.982 334.543 51.564
    8 5 9 o 2309.860 2453.140 130.767
    8 5 10 o 285.571 335.992 60.952
    8 6 8 o 319.607 363.863 80.442
    9 0 9 o 342.364 93.233 94.644
    9 0 11 o -98.843 13.912 73.274
    9 0 13 o 10.367 63.229 54.703
    9 1 9 o 304.141 235.694 63.328
    9 1 10 o 574.962 497.014 77.921
    9 1 11 o 4216.250 3721.310 200.886
    9 1 12 o 381.510 357.504 87.727
    9 1 13 o 16.597 34.780 53.572
    9 2 9 o 131.827 156.899 53.238
    9 2 10 o 82.556 191.418 48.173
    9 2 11 o -74.969 18.048 53.937
    9 2 12 o 321.202 319.645 62.874
    9 3 9 o 13.899 0.279 34.372
    9 3 10 o 1243.730 1185.770 111.236
    9 3 11 o 228.889 201.075 58.587
    9 3 12 o 556.190 604.329 81.514
    9 4 9 o 45.725 49.786 37.125
    9 4 10 o 64.659 80.976 38.431
    9 5 9 o 205.727 224.048 40.884
    10 0 10 o 3053.310 2649.970 242.728
    10 1 10 o 804.034 765.800 101.795
    10 1 11 o 23.857 84.409 67.563
    10 2 10 o 852.822 795.035 108.702
    10 2 11 o 6.711 16.235 61.147
    10 3 10 o 34.816 20.432 93.316
_reflns_number_total     3245
_reflns_number_gt     2254
_reflns_threshold_expression     I>=2u(I)
_refine_ls_structure_factor_coef     Fsqd
_refine_ls_matrix_type     full
_refine_ls_R_factor_all     0.0875
_refine_ls_R_factor_gt     0.0528
_refine_ls_wR_factor_gt     0.1066
_refine_ls_wR_factor_ref     0.1231
_refine_ls_goodness_of_fit_ref     1.0578
_refine_ls_restrained_S_all     1.0470
_refine_ls_number_reflns     3245
_refine_ls_number_parameters     218
_refine_ls_number_restraints     63
_refine_ls_number_constraints     4
_refine_ls_hydrogen_treatment     refU
_refine_ls_weighting_scheme     calc
_refine_ls_weighting_details
              'w=1/[\s^2^(Fo^2^)+(0.0395P)^2^+3.4625P] where P=(Fo^2^+2Fc^2^)/3'
_atom_sites_solution_primary     dual
_refine_ls_shift/su_max     0.0002
_refine_ls_shift/su_mean     0.0000
_refine_diff_density_max     1.2481
_refine_diff_density_min     -1.4830
loop_
    _atom_type_symbol
    _atom_type_scat_dispersion_source
    _atom_type_scat_dispersion_real
    _atom_type_scat_dispersion_imag
    _atom_type_scat_source
    Br 'Henke, Gullikson and Davis, At. Data and Nucl. Data Tables, 1993, 54, 2'
 -0.28346 2.55990 'NoSpherA2: Chem.Sci. 2021, DOI:10.1039/D0SC05526C'
    C 'Henke, Gullikson and Davis, At. Data and Nucl. Data Tables, 1993, 54, 2'
0.00347 0.00161 'NoSpherA2: Chem.Sci. 2021, DOI:10.1039/D0SC05526C'
    H 'Henke, Gullikson and Davis, At. Data and Nucl. Data Tables, 1993, 54, 2'
0.00000 0.00000 'NoSpherA2: Chem.Sci. 2021, DOI:10.1039/D0SC05526C'
    O 'Henke, Gullikson and Davis, At. Data and Nucl. Data Tables, 1993, 54, 2'
0.01158 0.00611 'NoSpherA2: Chem.Sci. 2021, DOI:10.1039/D0SC05526C'
_computing_data_collection
;
CrysAlisPro 1.171.43.36a (Rigaku OD, 2022)
;
_computing_cell_refinement
;
CrysAlisPro 1.171.43.36a (Rigaku OD, 2022)
;
_computing_data_reduction
;
CrysAlisPro 1.171.43.36a (Rigaku OD, 2022)
;
_computing_structure_solution
;
<i>SHELXT2018/2</i> (Sheldrick, 2015)
;
_computing_structure_refinement
;
<i>olex2.refine</i> 1.5-alpha (Bourhis <i>et al.</i>,  2015),
<i>NoSpherA2</i> (Kleemiss <i>et al.</i>,  2021)
;
_computing_molecular_graphics
;
Olex2 1.5-alpha (Dolomanov <i>et al.</i>,  2009)
;
_computing_publication_material
;
publCIF (Westrip, 2010)
;
loop_
    _atom_site_type_symbol
    _atom_site_label
    _atom_site_fract_x
    _atom_site_fract_y
    _atom_site_fract_z
    _atom_site_U_iso_or_equiv
    _atom_site_adp_type
    _atom_site_occupancy
    Br Br1 0.86638(5) 0.67372(7) 0.45104(4) 0.03398(18) Uani 1.000000
    Br Br2 0.43161(5) 0.68854(7) 0.17096(3) 0.03341(18) Uani 1.000000
    O O1 0.6558(4) 0.9831(5) 0.3032(2) 0.0315(9) Uani 1.000000
    H H1 0.692(6) 1.0810(6) 0.277(4) 0.04(2) Uani 1.000000
    O O2 0.7570(4) 0.7934(5) 0.2410(3) 0.0384(11) Uani 1.000000
    O O3 0.7246(5) 0.3480(5) 0.5004(3) 0.0468(12) Uani 1.000000
    O O4 0.5037(4) 0.1913(5) 0.4131(3) 0.0442(12) Uani 1.000000
    O O5 0.3643(4) 0.3576(5) 0.2669(3) 0.0484(13) Uani 1.000000
    C C4 0.6357(4) 0.6586(6) 0.3198(3) 0.0200(10) Uani 1.000000
    C C5 0.7054(5) 0.5773(7) 0.3932(3) 0.0278(12) Uani 1.000000
    C C3 0.5234(5) 0.5822(7) 0.2773(4) 0.0284(12) Uani 1.000000
    C C6 0.6606(6) 0.4204(7) 0.4262(3) 0.0312(13) Uani 1.000000
    C C2 0.4771(5) 0.4239(7) 0.3079(4) 0.0319(13) Uani 1.000000
    C C7 0.6884(5) 0.8184(7) 0.2838(3) 0.0261(12) Uani 1.000000
    C C1 0.5451(6) 0.3442(7) 0.3827(4) 0.0300(13) Uani 1.000000
    C C8 0.7911(7) 0.1815(8) 0.4937(4) 0.0472(17) Uani 1.000000
    H H00a 0.852(3) 0.2105(16) 0.457(2) 0.056(11) Uani 1.000000
    H H00b 0.844(3) 0.136(3) 0.5545(5) 0.057(10) Uani 1.000000
    H H00c 0.7277(7) 0.0722(18) 0.465(2) 0.048(10) Uani 1.000000
    C C10 0.3618(7) 0.1753(8) 0.2314(5) 0.0523(19) Uani 1.000000
    H H00d 0.2696(10) 0.142(3) 0.195(2) 0.066(11) Uani 1.000000
    H H00e 0.421(3) 0.173(2) 0.192(2) 0.061(11) Uani 1.000000
    H H00f 0.393(4) 0.0726(11) 0.2799(5) 0.060(11) Uani 1.000000
    C C9 0.4330(7) 0.2341(9) 0.4679(5) 0.056(2) Uani 1.000000
    H H00g 0.359(2) 0.326(5) 0.4373(10) 0.062(10) Uani 1.000000
    H H00h 0.397(3) 0.1060(11) 0.485(2) 0.052(10) Uani 1.000000
    H H00i 0.4904(11) 0.302(5) 0.5224(12) 0.072(11) Uani 1.000000
loop_
    _atom_site_aniso_label
    _atom_site_aniso_U_11
    _atom_site_aniso_U_22
    _atom_site_aniso_U_33
    _atom_site_aniso_U_12
    _atom_site_aniso_U_13
    _atom_site_aniso_U_23
    Br1 0.0308(3) 0.0207(3) 0.0382(4) 0.0033(2) -0.0091(2) -0.0047(2)
    Br2 0.0382(4) 0.0181(3) 0.0312(3) 0.0032(2) -0.0097(2) -0.0045(2)
    O1 0.043(2) 0.0208(19) 0.038(2) -0.0014(17) 0.0242(19) 0.0003(16)
    H1 0.08(4) 0.03(3) 0.04(3) -0.024(13) 0.033(17) -0.006(13)
    O2 0.061(3) 0.0176(19) 0.056(3) 0.0006(18) 0.047(2) 0.0001(18)
    O3 0.083(4) 0.029(2) 0.031(2) 0.010(2) 0.021(2) 0.0072(18)
    O4 0.068(3) 0.021(2) 0.062(3) 0.0039(19) 0.048(3) 0.0028(19)
    O5 0.027(2) 0.026(2) 0.089(4) -0.0041(17) 0.013(2) -0.007(2)
    C4 0.023(3) 0.015(2) 0.025(3) -0.0035(19) 0.012(2) -0.0007(18)
    C5 0.035(3) 0.022(3) 0.028(3) 0.004(2) 0.012(2) 0.000(2)
    C3 0.026(3) 0.019(3) 0.040(3) -0.002(2) 0.009(2) -0.002(2)
    C6 0.049(4) 0.020(3) 0.028(3) 0.002(2) 0.018(3) 0.004(2)
    C2 0.026(3) 0.024(3) 0.050(4) -0.005(2) 0.016(3) -0.001(2)
    C7 0.036(3) 0.014(2) 0.035(3) 0.003(2) 0.022(2) -0.001(2)
    C1 0.043(3) 0.015(2) 0.040(3) -0.001(2) 0.026(3) 0.003(2)
    C8 0.068(5) 0.028(3) 0.039(4) 0.009(3) 0.006(3) 0.008(3)
    H00a 0.069(13) 0.05(3) 0.041(11) 0.005(8) 0.006(6) 0.012(7)
    H00b 0.072(15) 0.05(2) 0.042(7) 0.006(8) 0.005(5) 0.014(5)
    H00c 0.066(17) 0.031(15) 0.040(12) 0.011(8) 0.008(6) 0.008(6)
    C10 0.050(5) 0.028(3) 0.077(6) -0.005(3) 0.016(4) -0.009(3)
    H00d 0.054(7) 0.06(3) 0.082(14) -0.012(5) 0.015(5) -0.003(8)
    H00e 0.053(10) 0.05(3) 0.078(13) -0.008(7) 0.016(6) -0.010(8)
    H00f 0.063(13) 0.036(19) 0.079(14) -0.003(7) 0.018(6) -0.007(8)
    C9 0.076(6) 0.036(4) 0.081(6) 0.010(3) 0.063(5) 0.010(4)
    H00g 0.082(12) 0.038(11) 0.09(2) 0.012(5) 0.059(8) 0.008(6)
    H00h 0.081(17) 0.033(9) 0.073(19) 0.012(6) 0.070(8) 0.003(6)
    H00i 0.10(2) 0.041(12) 0.092(12) 0.008(6) 0.051(8) 0.007(6)
loop_
    _geom_bond_atom_site_label_1
    _geom_bond_atom_site_label_2
    _geom_bond_distance
    Br1 C5 1.935(6)
    Br2 C3 1.948(6)
    O1 C7 1.299(6)
    O2 C7 1.224(6)
    O3 C6 1.354(7)
    O3 C8 1.429(7)
    O4 C1 1.346(6)
    O4 C9 1.427(7)
    O5 C2 1.355(7)
    O5 C10 1.425(7)
    C4 C5 1.388(7)
    C4 C3 1.383(7)
    C4 C7 1.496(7)
    C5 C6 1.408(7)
    C3 C2 1.405(7)
    C6 C1 1.415(8)
    C2 C1 1.395(8)
    C8 H00a 1.0770
    C8 H00b 1.0770
    C8 H00c 1.0770
    C10 H00d 1.0770
    C10 H00e 1.0770
    C10 H00f 1.0770
    C9 H00g 1.0770
    C9 H00h 1.0770
    C9 H00i 1.0770
loop_
    _geom_angle_atom_site_label_1
    _geom_angle_atom_site_label_2
    _geom_angle_atom_site_label_3
    _geom_angle
    C1 C2 C3 119.3(5)
    C1 C2 O5 121.0(5)
    C1 C6 C5 119.2(5)
    C1 C6 O3 120.2(5)
    C10 O5 C2 115.5(5)
    C2 C1 C6 120.1(5)
    C2 C1 O4 120.6(6)
    C2 C3 C4 120.9(5)
    C2 C3 Br2 119.5(4)
    C3 C2 O5 119.6(5)
    C3 C4 C5 120.1(5)
    C4 C7 O2 122.1(4)
    C4 C7 O1 113.8(4)
    C4 C3 Br2 119.5(4)
    C4 C5 Br1 121.0(4)
    C5 C6 O3 120.5(6)
    C6 C1 O4 119.3(5)
    C6 C5 C4 120.3(5)
    C6 C5 Br1 118.8(4)
    C7 C4 C3 120.5(5)
    C7 C4 C5 119.1(5)
    C7 O1 H1 109.5
    C8 O3 C6 113.4(5)
    C9 O4 C1 113.8(4)
    H00a C8 O3 109.5
    H00b C8 H00a 109.5
    H00b C8 O3 109.5
    H00c C8 H00b 109.5
    H00c C8 H00a 109.5
    H00c C8 O3 109.5
    H00d C10 O5 109.5
    H00e C10 H00d 109.5
    H00e C10 O5 109.5
    H00f C10 H00e 109.5
    H00f C10 H00d 109.5
    H00f C10 O5 109.5
    H00g C9 O4 109.5
    H00h C9 H00g 109.5
    H00h C9 O4 109.5
    H00i C9 H00h 109.5
    H00i C9 H00g 109.5
    H00i C9 O4 109.5
    O2 C7 O1 124.0(5)
loop_
    _geom_torsion_atom_site_label_1
    _geom_torsion_atom_site_label_2
    _geom_torsion_atom_site_label_3
    _geom_torsion_atom_site_label_4
    _geom_torsion
    Br1 C5 C4 C3 176.9(4)
    Br1 C5 C4 C7 2.2(5)
    Br1 C5 C6 O3 5.3(5)
    Br1 C5 C6 C1 -177.5(4)
    Br2 C3 C4 C5 -176.2(4)
    Br2 C3 C4 C7 -1.7(5)
    Br2 C3 C2 O5 -5.8(5)
    Br2 C3 C2 C1 177.8(4)
    O1 C7 C4 C5 -96.1(5)
    O1 C7 C4 C3 89.3(5)
    O2 C7 C4 C5 83.0(6)
    O2 C7 C4 C3 -91.5(6)
    O3 C6 C5 C4 -175.7(5)
    O3 C6 C1 O4 -4.6(6)
    O3 C6 C1 C2 177.3(5)
    O4 C1 C6 C5 178.3(5)
    O4 C1 C2 O5 4.4(6)
    O4 C1 C2 C3 -179.2(5)
    O5 C2 C3 C4 176.9(5)
    O5 C2 C1 C6 -177.5(5)
    C4 C5 C6 C1 1.4(6)
    C4 C3 C2 C1 0.5(6)
    C5 C6 C1 C2 0.2(6)
    C3 C2 C1 C6 -1.2(6)
loop_
    _geom_hbond_atom_site_label_D
    _geom_hbond_atom_site_label_H
    _geom_hbond_atom_site_label_A
    _geom_hbond_site_symmetry_A
    _geom_hbond_distance_DH
    _geom_hbond_distance_HA
    _geom_hbond_distance_DA
    _geom_hbond_angle_DHA
    O1 H1 O2 2_655 0.98(5) 1.68(3) 2.617(5) 160(5)
_iucr_refine_instructions_details
;
TITL br2ome3coohph_mo_a.res in P2(1)/n
REM Old TITL br2ome3coohph_mo_a.res in P2(1)/n
REM SHELXT solution in P2(1)/n: R1 0.193, Rweak 0.005, Alpha 0.033
REM <I/s> 0.619 for 228 systematic absences, Orientation as input
REM Formula found by SHELXT: C10 Br2 O5
CELL 0.71073 11.4047 7.1107 16.8997 90 107.009 90
ZERR 4 0.0009 0.0003 0.0013 0 0.008 0
LATT 1
SYMM 0.5-X,0.5+Y,0.5-Z
SFAC C H Br O
UNIT 40 40 8 20
RIGU 0.01 0.01 O1 H003
ISOR 0.05 0.05 H003
RIGU C10 H00d H00e H00f
RIGU C9 H00g H00h H00i
RIGU C8 H00a H00b H00c
L.S. 10
PLAN  20
SIZE 0.032 0.058 0.083
TEMP -173
CONF
BOND
FMAP 2
list 4
MORE -1
BOND $H
ACTA
SHEL 99 0.75
WGHT 0.039521 3.462542
FVAR 0.337472
Br1   3     0.86638  0.67372  0.45104  11.00000  0.03075  0.02070  0.03820 =
 -0.00465 -0.00914  0.00335
Br2   3     0.43161  0.68854  0.17096  11.00000  0.03818  0.01809  0.03123 =
 -0.00445 -0.00975  0.00315
O1    4     0.65580  0.98305  0.30322  11.00000  0.04334  0.02078  0.03831 =
 0.00031  0.02415 -0.00142
AFIX 147 0.983
H003  2     0.69235  1.08099  0.27683  11.00000  0.07694  0.02538  0.04068 =
 -0.00566  0.03285 -0.02426
AFIX 0
O2    4     0.75699  0.79338  0.24098  11.00000  0.06107  0.01761  0.05571 =
 0.00007  0.04721  0.00060
O3    4     0.72455  0.34803  0.50037  11.00000  0.08342  0.02885  0.03097 =
 0.00715  0.02099  0.01037
O4    4     0.50370  0.19131  0.41312  11.00000  0.06811  0.02058  0.06245 =
 0.00283  0.04812  0.00388
O5    4     0.36432  0.35756  0.26691  11.00000  0.02735  0.02592  0.08946 =
 -0.00728  0.01310 -0.00411
C4    1     0.63570  0.65858  0.31981  11.00000  0.02289  0.01524  0.02487 =
 -0.00071  0.01181 -0.00346
C5    1     0.70542  0.57732  0.39319  11.00000  0.03532  0.02207  0.02792 =
 0.00006  0.01244  0.00391
C3    1     0.52345  0.58215  0.27727  11.00000  0.02581  0.01939  0.03979 =
 -0.00239  0.00922 -0.00205
C6    1     0.66060  0.42040  0.42617  11.00000  0.04923  0.02029  0.02825 =
 0.00422  0.01771  0.00201
C2    1     0.47707  0.42389  0.30793  11.00000  0.02566  0.02355  0.04990 =
 -0.00094  0.01642 -0.00545
C7    1     0.68838  0.81844  0.28380  11.00000  0.03648  0.01439  0.03477 =
 -0.00121  0.02195  0.00260
C1    1     0.54512  0.34417  0.38272  11.00000  0.04332  0.01484  0.04022 =
 0.00284  0.02555 -0.00053
C8    1     0.79109  0.18147  0.49369  11.00000  0.06807  0.02837  0.03926 =
 0.00850  0.00637  0.00895
AFIX 137 1.077
H00a  2     0.85194  0.21046  0.45702  11.00000  0.06936  0.05161  0.04141 =
 0.01200  0.00638  0.00490
H00b  2     0.84373  0.13614  0.55452  11.00000  0.07249  0.05029  0.04170 =
 0.01388  0.00488  0.00619
H00c  2     0.72774  0.07225  0.46450  11.00000  0.06610  0.03101  0.04047 =
 0.00780  0.00764  0.01099
AFIX 0
C10   1     0.36183  0.17525  0.23137  11.00000  0.05039  0.02786  0.07676 =
 -0.00881  0.01567 -0.00547
AFIX 137 1.077
H00d  2     0.26961  0.14238  0.19505  11.00000  0.05405  0.05897  0.08161 =
 -0.00292  0.01490 -0.01164
H00e  2     0.42139  0.17300  0.19231  11.00000  0.05342  0.04957  0.07816 =
 -0.00990  0.01639 -0.00834
H00f  2     0.39260  0.07264  0.27991  11.00000  0.06338  0.03599  0.07903 =
 -0.00743  0.01751 -0.00326
AFIX 0
C9    1     0.43302  0.23410  0.46789  11.00000  0.07564  0.03608  0.08111 =
 0.01006  0.06308  0.00999
AFIX 137 1.077
H00g  2     0.35860  0.32620  0.43727  11.00000  0.08248  0.03833  0.08700 =
 0.00816  0.05925  0.01199
H00h  2     0.39666  0.10603  0.48535  11.00000  0.08050  0.03339  0.07315 =
 0.00257  0.06965  0.01239
H00i  2     0.49043  0.30237  0.52239  11.00000  0.09708  0.04090  0.09222 =
 0.00746  0.05087  0.00819
AFIX 0
HKLF 4
END
Q1 1 0.4 0.625 0.2 11 0.05 1.25
Q2 1 0.55 0.875 0.283333 11 0.05 1.09
Q3 1 0.475 0.625 0.15 11 0.05 0.99
Q4 1 0.825 0.708333 0.45 11 0.05 0.97
Q5 1 0.575 -0.083333 0.4 11 0.05 0.91
Q6 1 0.8 0.375 0.366667 11 0.05 0.91
Q7 1 0.4 0.708333 0.15 11 0.05 0.89
Q8 1 0.75 -0.166667 0.533333 11 0.05 0.86
Q9 1 0.525 0.25 0.233333 11 0.05 0.84
Q10 1 0.325 0.458333 0.133333 11 0.05 0.84
Q11 1 0.45 0.458333 0.233333 11 0.05 0.82
Q12 1 0.2 0.083333 0.266667 11 0.05 0.82
Q13 1 0.85 0 0.583333 11 0.05 0.82
Q14 1 0.8 0 0.416667 11 0.05 0.78
Q15 1 0.425 0.666667 0.3 11 0.05 0.77
Q16 1 0.2 0.291667 0.366667 11 0.05 0.75
Q17 1 0.75 0.875 0.466667 11 0.05 0.75
Q18 1 0.275 0.083333 0.35 11 0.05 0.73
Q19 1 0.375 -0.125 0.266667 11 0.05 0.73
Q20 1 0.975 0.666667 0.583333 11 0.05 0.72
  REM The information below was added by Olex2.
  REM
  REM R1 = 0.0528 for 2254 Fo > 4sig(Fo) and 0.0875 for all 3245 data
  REM 218 parameters refined using 63 restraints
  REM Highest difference peak 1.2481, deepest hole -1.4830
  REM Mean Shift 0.0000, Max Shift 0.0002.
  REM +++ Tabular Listing of Refinement Information +++
  REM R1_all = 0.0875
  REM R1_gt = 0.0528
  REM wR_ref = 0.1231
  REM GOOF = 1.0578
  REM Shift_max = 0.0002
  REM Shift_mean = 0.0000
  REM Reflections_all = 3245
  REM Reflections_gt = 2254
  REM Parameters = 218
  REM Hole = -1.4830
  REM Peak = 1.2481
  REM Flack = n/a
;
