# Supplementary material for: 2,6-Di­bromo-3,4,5-tri­meth­oxy­benzoic acid
Source: Acta Crystallogr E Crystallogr Commun. 2023 Sep 14;79(Pt 10):916–9. doi: 10.1107/S2056989023007831 (PMC10561206; doi:10.1107/S2056989023007831)
Supplement: Supplementary file 2 [file e-79-00916-Isup2.hkl]

data_I
_computing_structure_refinement   'olex2.refine 1.5-alpha (Bourhis et al., 2015)'
_shelx_refln_list_code            4
loop_
  _space_group_symop_id
  _space_group_symop_operation_xyz
  1  x,y,z
  2  -x+1/2,y+1/2,-z+1/2
  3  -x,-y,-z
  4  x-1/2,-y-1/2,z-1/2

_space_group_crystal_system       monoclinic
_space_group_IT_number            14
_space_group_name_H-M_alt         'P 1 21/n 1'
_space_group_name_Hall            '-P 2ybc (x-z,y,z)'
_symmetry_space_group_name_H-M    'P 1 21/n 1'
_symmetry_space_group_name_Hall   '-P 2ybc (x-z,y,z)'
_symmetry_Int_Tables_number       14
_cell_length_a                    11.4047(9)
_cell_length_b                    7.1107(3)
_cell_length_c                    16.8997(13)
_cell_angle_alpha                 90
_cell_angle_beta                  107.009(8)
_cell_angle_gamma                 90
_cell_volume                      1310.54(16)
loop_
  _refln_index_h
  _refln_index_k
  _refln_index_l
  _refln_F_squared_calc
  _refln_F_squared_meas
  _refln_F_squared_sigma
  _refln_F_squared_weight
  _refln_observed_status
-15 0 3 3.737 46.274 90.001 38.530 o
-15 0 5 97.002 55.142 114.850 23.316 o
-15 0 7 13.971 -120.997 113.972 24.152 o
-15 0 9 396.916 427.088 152.080 12.684 o
-15 1 4 50.401 75.122 54.762 98.060 o
-15 1 5 598.185 677.941 109.034 21.451 o
-15 1 6 50.253 17.266 87.894 39.995 o
-15 1 7 3.756 -27.548 68.588 66.731 o
-15 1 8 4.867 143.607 85.001 42.465 o
-15 1 9 75.594 1.128 66.921 67.516 o
-14 0 -2 41.747 19.493 120.909 21.337 o
-14 0 0 1327.820 1624.760 276.589 3.717 o
-14 0 2 1.319 -105.081 70.700 62.881 o
-14 0 4 417.397 537.216 110.516 22.268 o
-14 0 6 22.135 -15.805 84.645 43.584 o
-14 0 8 434.375 431.917 161.738 11.251 o
-14 0 10 161.695 92.566 63.272 69.682 o
-14 0 12 328.706 306.933 95.329 30.352 o
-14 0 14 113.262 72.525 66.603 65.568 o
-14 1 -2 192.963 353.828 79.467 43.298 o
-14 1 -1 38.187 113.221 55.408 95.447 o
-14 1 0 214.962 324.758 111.726 23.379 o
-14 1 1 5.501 108.123 61.708 79.666 o
-14 1 2 44.699 69.392 55.045 97.745 o
-14 1 3 39.801 77.430 56.469 93.208 o
-14 1 4 399.412 478.087 89.570 32.160 o
-14 1 5 199.689 100.676 98.212 30.636 o
-14 1 6 58.877 13.976 156.953 12.687 o
-14 1 7 23.344 6.267 68.539 66.084 o
-14 1 8 128.941 84.376 191.417 8.487 o
-14 1 9 45.188 195.713 92.541 35.305 o
-14 1 10 0.410 49.386 49.951 123.168 o
-14 1 11 2.439 -16.759 44.969 155.094 o
-14 1 12 137.588 91.339 50.457 105.106 o
-14 1 13 9.124 41.397 53.293 108.093 o
-14 1 14 223.865 310.926 72.717 50.215 o
-14 2 -1 42.921 23.463 63.922 74.630 o
-14 2 0 414.385 349.923 87.311 34.094 o
-14 2 1 644.791 555.053 150.867 12.343 o
-14 2 2 0.171 167.935 68.473 64.346 o
-14 2 3 333.449 385.907 84.203 37.011 o
-14 2 4 196.588 149.339 62.772 68.111 o
-14 2 5 2.243 65.474 52.896 109.221 o
-14 2 6 25.866 13.007 57.301 93.635 o
-14 2 7 95.185 88.719 54.373 95.535 o
-14 2 8 250.856 301.265 98.854 29.092 o
-14 2 9 22.357 139.023 66.243 68.281 o
-14 2 10 69.208 -32.329 46.431 135.624 o
-14 2 11 153.017 103.751 62.187 71.981 o
-14 2 12 32.693 -53.342 50.384 120.283 o
-14 2 13 0.408 7.915 48.017 135.813 o
-14 3 2 0.927 170.256 63.609 74.004 o
-14 3 3 101.453 24.613 51.210 108.673 o
-14 3 4 0.744 -71.246 58.548 91.704 o
-14 3 5 146.349 113.713 63.477 69.473 o
-14 3 6 0.114 -28.708 52.145 115.656 o
-14 3 7 525.625 558.124 98.096 26.363 o
-14 3 8 28.674 4.082 51.328 116.221 o
-14 3 9 4.467 22.663 71.088 61.787 o
-14 3 10 0.429 35.634 54.907 102.877 o
-13 0 -5 1504.250 1275.120 252.881 4.363 o
-13 0 -3 75.960 198.090 95.357 33.043 o
-13 0 -1 5.839 5.466 58.918 90.087 o
-13 0 1 140.476 102.877 45.684 123.064 o
-13 0 3 2504.600 2819.870 218.551 4.664 o
-13 0 5 99.177 -21.688 90.352 37.444 o
-13 0 7 84.326 123.192 87.543 39.238 o
-13 0 9 11.421 -39.765 58.077 92.520 o
-13 0 11 65.771 124.974 68.234 63.365 o
-13 0 13 102.683 21.852 64.693 70.575 o
-13 0 15 98.825 167.858 78.706 47.368 o
-13 1 -5 26.369 94.743 137.943 16.379 o
-13 1 -4 46.428 113.796 82.625 44.467 o
-13 1 -3 2.187 -16.768 53.120 111.258 o
-13 1 -2 246.461 153.811 60.935 69.395 o
-13 1 -1 1643.330 1674.990 154.519 9.284 o
-13 1 0 15.508 -52.157 53.735 107.581 o
-13 1 1 350.510 251.400 62.930 60.286 o
-13 1 2 187.603 118.600 55.708 84.645 o
-13 1 3 6.634 1.658 47.023 141.135 o
-13 1 4 17.724 126.146 63.092 75.392 o
-13 1 5 440.033 453.548 77.216 40.268 o
-13 1 6 130.940 204.548 63.239 68.742 o
-13 1 7 496.614 466.587 127.758 17.114 o
-13 1 8 72.327 96.499 37.739 183.637 o
-13 1 9 611.339 698.324 85.254 31.060 o
-13 1 10 221.058 234.605 64.325 62.924 o
-13 1 11 2.645 15.245 42.883 168.840 o
-13 1 12 285.736 343.274 73.258 47.887 o
-13 1 13 83.220 66.106 50.753 110.212 o
-13 1 14 58.304 -53.441 53.511 104.822 o
-13 1 15 8.314 -32.119 47.372 138.958 o
-13 1 16 44.965 12.332 53.546 105.291 o
-13 2 -4 432.179 365.273 149.533 13.082 o
-13 2 -3 0.749 -37.139 56.839 97.299 o
-13 2 -2 185.136 166.385 79.678 44.814 o
-13 2 -1 9.689 48.293 67.945 66.981 o
-13 2 0 232.367 311.253 80.848 41.731 o
-13 2 1 88.996 127.487 57.289 86.148 o
-13 2 2 769.354 703.473 107.799 20.854 o
-13 2 3 744.621 787.713 105.575 21.433 o
-13 2 4 0.135 83.719 56.084 96.962 o
-13 2 5 48.888 40.229 46.512 135.217 o
-13 2 6 121.570 123.642 50.206 105.991 o
-13 2 7 10.857 25.292 44.200 156.603 o
-13 2 8 0.044 57.568 97.772 32.671 o
-13 2 9 49.094 88.596 46.103 133.997 o
-13 2 10 458.011 500.288 75.038 41.309 o
-13 2 11 14.821 -21.212 38.293 209.571 o
-13 2 12 65.000 47.903 50.117 115.519 o
-13 2 13 134.542 170.760 59.514 77.025 o
-13 2 14 0.469 128.661 51.350 112.752 o
-13 2 15 41.978 -41.831 46.061 141.686 o
-13 3 -3 12.166 88.802 60.346 83.326 o
-13 3 -2 1227.510 1185.460 137.380 12.394 o
-13 3 -1 97.959 226.747 89.585 36.809 o
-13 3 0 351.244 301.542 79.642 40.970 o
-13 3 1 0.897 -3.843 61.292 83.673 o
-13 3 2 167.867 28.183 64.076 69.142 o
-13 3 3 87.327 113.866 69.348 60.991 o
-13 3 4 127.300 129.587 102.676 28.562 o
-13 3 5 125.925 99.718 79.128 47.023 o
-13 3 6 933.312 744.143 105.490 20.523 o
-13 3 7 25.564 13.191 54.309 103.991 o
-13 3 8 76.224 134.101 86.422 40.251 o
-13 3 9 21.407 85.082 169.378 10.905 o
-13 3 10 146.478 120.384 47.063 115.559 o
-13 3 11 11.511 33.608 46.916 138.730 o
-13 3 12 35.301 90.966 70.085 61.632 o
-13 3 13 0.219 108.761 66.638 68.839 o
-13 3 14 121.946 189.539 75.396 50.585 o
-13 4 0 197.125 184.409 71.757 53.533 o
-13 4 1 0.996 -14.018 62.049 81.641 o
-13 4 2 352.069 276.769 73.387 47.048 o
-13 4 3 134.295 222.196 70.701 56.093 o
-13 4 4 4.701 -79.862 58.962 90.184 o
-13 4 5 1.559 -42.294 55.556 101.781 o
-13 4 6 133.858 54.932 56.854 86.811 o
-13 4 7 166.641 247.455 79.498 44.619 o
-13 4 8 11.462 38.424 57.679 92.547 o
-13 4 9 1.409 15.640 52.632 112.666 o
-13 4 10 410.954 389.779 117.001 20.499 o
-13 4 11 16.751 32.268 41.385 175.765 o
-13 4 12 124.316 186.729 48.361 109.426 o
-12 0 -8 7.703 -73.142 102.645 29.800 o
-12 0 -6 957.941 921.347 209.593 6.471 o
-12 0 -4 904.314 477.049 155.768 11.310 o
-12 0 -2 1386.590 1529.840 230.227 5.140 o
-12 0 0 431.762 568.942 104.502 24.324 o
-12 0 2 135.227 56.842 133.816 17.183 o
-12 0 4 2834.850 3130.480 228.032 4.160 o
-12 0 6 5.566 137.592 86.225 41.326 o
-12 0 8 69.607 10.124 46.919 132.279 o
-12 0 10 398.467 491.618 101.592 26.000 o
-12 0 12 1560.530 1321.550 166.636 8.659 o
-12 0 14 77.591 76.150 61.369 77.802 o
-12 0 16 50.565 8.511 92.767 36.008 o
-12 0 18 1.331 -33.829 73.025 58.944 o
-12 1 -7 301.947 40.039 114.587 22.553 o
-12 1 -6 1566.720 1710.020 292.569 3.302 o
-12 1 -5 0.076 107.166 89.123 38.978 o
-12 1 -4 70.209 68.088 101.723 29.682 o
-12 1 -3 56.661 101.523 72.404 57.200 o
-12 1 -2 682.863 704.010 112.001 20.062 o
-12 1 -1 23.937 33.615 44.548 151.225 o
-12 1 0 1622.370 1632.400 115.182 13.660 o
-12 1 1 756.642 891.562 90.081 26.443 o
-12 1 2 565.632 530.007 69.587 43.448 o
-12 1 3 4.476 18.255 35.291 246.286 o
-12 1 4 196.894 194.244 71.790 53.373 o
-12 1 5 95.929 85.067 45.419 131.273 o
-12 1 6 81.831 93.084 50.869 108.622 o
-12 1 7 7.513 16.086 34.843 251.582 o
-12 1 8 894.806 681.788 87.233 27.296 o
-12 1 9 1.834 135.269 49.698 119.419 o
-12 1 10 2.778 30.563 39.523 196.075 o
-12 1 11 11.655 82.557 45.304 144.494 o
-12 1 12 44.865 57.721 40.639 172.288 o
-12 1 13 149.925 166.752 54.192 89.523 o
-12 1 14 25.825 79.062 54.662 100.107 o
-12 1 15 40.218 -39.168 48.846 126.825 o
-12 1 16 199.066 259.927 70.917 53.634 o
-12 1 17 6.453 27.242 53.496 108.136 o
-12 1 18 175.975 130.816 79.527 45.434 o
-12 2 -7 10.893 36.615 92.899 36.158 o
-12 2 -6 306.500 205.466 131.182 17.215 o
-12 2 -5 227.758 186.236 120.470 20.522 o
-12 2 -4 211.966 145.055 120.558 20.628 o
-12 2 -3 1970.750 1562.770 270.003 3.721 o
-12 2 -2 503.884 503.442 95.175 28.084 o
-12 2 -1 96.001 112.884 50.641 107.248 o
-12 2 0 88.644 116.187 58.676 82.841 o
-12 2 1 94.899 191.033 63.342 70.250 o
-12 2 2 75.769 42.229 62.770 75.418 o
-12 2 3 108.893 49.309 46.880 124.886 o
-12 2 4 812.399 901.774 106.970 20.335 o
-12 2 5 987.440 713.178 93.404 24.044 o
-12 2 6 74.999 119.386 71.740 57.496 o
-12 2 7 360.784 450.263 83.413 36.791 o
-12 2 8 183.441 234.864 55.250 82.550 o
-12 2 9 3.184 17.224 40.146 191.890 o
-12 2 10 28.485 65.707 82.480 45.271 o
-12 2 11 100.991 14.938 37.491 188.994 o
-12 2 12 162.098 130.864 49.440 104.645 o
-12 2 13 1.192 85.481 44.470 151.180 o
-12 2 14 55.065 13.746 42.873 158.546 o
-12 2 15 238.740 234.146 63.344 63.902 o
-12 2 16 270.884 407.941 75.108 45.621 o
-12 2 17 1.406 58.883 49.361 125.381 o
-12 3 -6 182.025 455.976 200.373 7.631 o
-12 3 -5 14.483 11.415 116.431 23.120 o
-12 3 -4 31.155 -39.776 103.962 28.905 o
-12 3 -3 160.271 105.943 55.779 86.519 o
-12 3 -2 0.321 9.776 46.886 142.289 o
-12 3 -1 134.970 204.944 68.591 59.431 o
-12 3 0 24.890 134.307 66.567 67.643 o
-12 3 1 1973.070 1730.630 154.981 8.697 o
-12 3 2 50.115 93.407 57.063 90.215 o
-12 3 3 205.540 263.459 80.167 43.177 o
-12 3 4 5.258 10.861 55.761 100.350 o
-12 3 5 13.414 49.533 43.316 160.022 o
-12 3 6 0.360 103.396 56.758 94.063 o
-12 3 7 229.980 188.934 60.652 69.880 o
-12 3 8 29.697 40.230 36.903 212.711 o
-12 3 9 191.572 247.161 55.230 81.758 o
-12 3 10 40.769 139.675 50.896 110.190 o
-12 3 11 366.781 508.935 72.876 44.846 o
-12 3 12 97.877 132.691 45.531 127.287 o
-12 3 13 8.725 57.920 45.331 146.772 o
-12 3 14 9.123 -14.062 36.286 235.099 o
-12 3 15 233.637 297.153 66.852 57.677 o
-12 3 16 26.391 19.232 46.733 138.673 o
-12 4 -4 0.474 46.770 70.705 62.221 o
-12 4 -3 2313.760 2051.350 175.456 6.802 o
-12 4 -2 6.830 -94.600 83.705 44.787 o
-12 4 -1 8.481 52.015 53.277 107.748 o
-12 4 0 154.114 208.050 65.221 64.239 o
-12 4 1 33.047 102.771 84.327 43.019 o
-12 4 2 18.621 79.507 47.588 130.951 o
-12 4 3 781.683 990.746 117.640 17.551 o
-12 4 4 39.138 131.898 55.547 94.284 o
-12 4 5 1802.850 2278.130 171.478 7.452 o
-12 4 6 15.830 98.563 60.960 81.281 o
-12 4 7 144.525 147.057 70.238 57.499 o
-12 4 8 0.558 13.196 45.293 152.080 o
-12 4 9 112.074 120.127 42.014 144.062 o
-12 4 10 7.064 -38.467 41.805 178.293 o
-12 4 11 121.512 68.630 38.063 172.298 o
-12 4 12 141.872 240.734 60.159 73.617 o
-12 4 13 24.016 41.700 43.692 156.162 o
-12 4 14 53.281 39.270 44.017 149.088 o
-12 5 -1 12.312 -8.074 65.797 72.172 o
-12 5 0 138.426 48.424 111.935 24.337 o
-12 5 1 952.561 871.490 118.951 16.826 o
-12 5 2 14.752 9.102 104.357 28.761 o
-12 5 3 73.284 13.409 48.076 125.783 o
-12 5 4 1.180 -79.473 55.437 102.248 o
-12 5 5 46.986 6.954 74.647 55.270 o
-12 5 6 119.548 259.467 76.623 48.464 o
-12 5 7 255.352 155.505 60.969 68.923 o
-12 5 8 316.186 367.425 78.706 41.812 o
-12 5 9 578.446 616.144 103.113 23.783 o
-12 5 10 5.707 -27.559 74.240 56.927 o
-12 5 11 45.767 22.634 37.937 199.907 o
-11 0 -9 824.223 538.302 113.060 19.491 o
-11 0 -7 79.380 62.693 95.621 33.432 o
-11 0 -5 365.762 383.624 156.207 12.142 o
-11 0 -3 1057.470 1215.940 208.978 6.361 o
-11 0 -1 4036.590 3988.140 340.336 2.029 o
-11 0 1 21.638 31.964 47.443 134.483 o
-11 0 3 314.957 382.893 84.683 36.922 o
-11 0 5 103.267 81.944 43.954 137.983 o
-11 0 7 2146.840 2145.680 184.863 6.444 o
-11 0 9 829.918 872.612 124.030 16.195 o
-11 0 11 249.639 336.946 135.397 16.196 o
-11 0 13 299.836 365.996 92.944 31.721 o
-11 0 15 4.098 20.550 58.453 91.159 o
-11 0 17 179.274 175.298 82.476 42.114 o
-11 0 19 10.139 15.774 67.993 67.419 o
-11 1 -9 78.337 28.247 41.160 164.364 o
-11 1 -8 488.196 652.022 118.402 19.226 o
-11 1 -7 1320.890 1462.170 141.153 11.402 o
-11 1 -6 15.240 -7.244 55.148 102.224 o
-11 1 -5 2984.230 2487.370 212.147 4.682 o
-11 1 -4 256.845 192.810 91.406 33.975 o
-11 1 -3 86.210 116.199 63.067 72.719 o
-11 1 -2 87.605 215.318 98.738 30.755 o
-11 1 -1 624.119 744.724 110.036 20.832 o
-11 1 0 96.381 89.491 39.960 162.418 o
-11 1 1 90.742 83.550 48.413 118.149 o
-11 1 2 531.410 486.628 60.746 53.351 o
-11 1 3 1554.250 1378.560 98.404 17.134 o
-11 1 4 36.763 -7.853 43.233 160.883 o
-11 1 5 489.531 454.151 72.287 43.464 o
-11 1 6 1.526 -20.737 33.038 287.210 o
-11 1 7 93.537 100.259 35.629 194.699 o
-11 1 8 12.219 49.654 33.877 254.842 o
-11 1 9 1659.110 1761.370 155.906 9.077 o
-11 1 10 767.913 873.722 91.446 25.883 o
-11 1 11 451.737 413.315 61.844 55.710 o
-11 1 12 103.927 150.638 48.694 112.036 o
-11 1 13 309.495 315.273 67.862 53.900 o
-11 1 14 17.552 57.468 42.049 167.606 o
-11 1 15 14.688 -20.595 42.024 174.717 o
-11 1 16 0.715 -11.995 61.810 82.287 o
-11 1 17 110.043 111.020 45.698 126.334 o
-11 1 18 41.552 82.240 46.160 135.196 o
-11 1 19 3.211 1.542 55.955 100.156 o
-11 2 -9 416.219 324.919 62.328 57.676 o
-11 2 -8 914.200 1009.010 103.010 20.579 o
-11 2 -7 253.158 304.511 155.065 12.533 o
-11 2 -6 51.737 -57.162 127.670 19.153 o
-11 2 -5 157.975 187.992 132.148 17.387 o
-11 2 -4 1386.220 1367.660 261.662 4.126 o
-11 2 -3 211.925 80.869 80.255 44.500 o
-11 2 -2 776.451 753.814 201.954 7.088 o
-11 2 -1 1904.270 1640.940 145.586 9.636 o
-11 2 0 1590.650 1580.250 139.929 10.841 o
-11 2 1 18.677 66.069 50.241 118.890 o
-11 2 2 35.534 28.838 49.831 120.956 o
-11 2 3 44.321 71.101 44.035 147.801 o
-11 2 4 716.620 754.052 93.788 25.883 o
-11 2 5 155.635 171.410 64.403 66.278 o
-11 2 6 1027.490 873.624 99.358 21.336 o
-11 2 7 2291.370 2440.930 127.953 9.519 o
-11 2 8 89.147 100.527 42.485 146.945 o
-11 2 9 2.420 7.446 42.723 170.978 o
-11 2 10 81.308 142.082 49.798 110.444 o
-11 2 11 58.740 92.009 42.935 150.277 o
-11 2 12 0.037 48.661 40.688 183.685 o
-11 2 13 80.934 112.691 51.651 104.913 o
-11 2 14 303.717 228.286 56.256 73.993 o
-11 2 15 6.093 14.922 44.901 153.603 o
-11 2 16 52.255 181.191 59.055 82.086 o
-11 2 17 25.777 -6.254 41.589 175.744 o
-11 2 18 0.264 26.456 51.987 115.037 o
-11 3 -8 1271.550 1331.770 142.404 11.496 o
-11 3 -7 25.040 37.757 108.704 26.387 o
-11 3 -6 90.470 296.872 151.377 13.380 o
-11 3 -5 139.451 366.326 180.529 9.414 o
-11 3 -4 1726.010 1497.350 280.715 3.543 o
-11 3 -3 164.838 305.038 135.221 16.477 o
-11 3 -2 84.838 58.359 51.100 109.074 o
-11 3 -1 118.972 46.402 83.644 42.857 o
-11 3 0 342.099 266.074 62.052 61.620 o
-11 3 1 113.296 80.428 67.966 63.026 o
-11 3 2 2770.630 2748.180 178.851 5.881 o
-11 3 3 276.016 305.717 67.022 56.066 o
-11 3 4 550.595 642.234 91.858 28.650 o
-11 3 5 3.752 117.658 56.337 94.701 o
-11 3 6 1.734 0.881 58.798 90.839 o
-11 3 7 16.075 24.067 34.180 254.924 o
-11 3 8 176.344 101.469 35.171 175.020 o
-11 3 9 23.692 65.350 39.548 185.399 o
-11 3 10 1712.380 1676.990 121.895 12.449 o
-11 3 11 85.168 84.059 42.270 150.365 o
-11 3 12 80.845 137.259 50.905 106.546 o
-11 3 13 4.554 -88.592 39.553 199.692 o
-11 3 14 34.055 49.084 52.216 109.808 o
-11 3 15 13.038 75.109 44.104 152.400 o
-11 3 16 44.694 46.047 44.815 145.075 o
-11 3 17 1.202 77.026 47.631 133.182 o
-11 4 -7 39.989 139.859 62.793 74.791 o
-11 4 -6 6.588 -208.276 175.436 10.214 o
-11 4 -5 0.486 -36.440 146.811 14.591 o
-11 4 -4 1445.120 1862.710 333.136 2.612 o
-11 4 -3 56.787 13.708 50.457 116.673 o
-11 4 -2 526.633 478.663 89.899 30.662 o
-11 4 -1 97.133 151.752 70.558 58.257 o
-11 4 0 633.507 671.146 96.228 25.888 o
-11 4 1 7.964 6.237 42.216 173.964 o
-11 4 2 157.966 230.249 70.454 55.704 o
-11 4 3 274.286 201.473 75.903 46.769 o
-11 4 4 701.254 805.722 102.659 22.571 o
-11 4 5 0.961 -23.786 47.764 137.721 o
-11 4 6 1547.460 1465.430 145.297 10.489 o
-11 4 7 2.415 -2.372 43.519 165.573 o
-11 4 8 3.127 13.834 33.583 273.228 o
-11 4 9 20.879 37.285 33.708 256.000 o
-11 4 10 182.969 139.732 48.033 107.150 o
-11 4 11 132.825 261.915 58.069 78.057 o
-11 4 12 55.559 91.428 44.609 140.980 o
-11 4 13 2.285 -4.926 39.683 199.052 o
-11 4 14 402.684 432.363 69.275 48.434 o
-11 4 15 8.348 -44.365 46.365 145.000 o
-11 4 16 77.236 106.904 55.054 94.036 o
-11 5 -4 916.201 977.663 121.219 16.289 o
-11 5 -3 4.082 74.380 114.695 23.734 o
-11 5 -2 0.974 88.557 58.773 88.342 o
-11 5 -1 260.254 217.978 66.165 59.064 o
-11 5 0 198.700 92.707 65.921 63.500 o
-11 5 1 54.595 136.618 63.169 73.406 o
-11 5 2 848.262 938.043 113.618 18.334 o
-11 5 3 479.478 433.131 80.624 37.249 o
-11 5 4 212.999 116.210 133.169 17.083 o
-11 5 5 301.895 356.731 58.629 66.830 o
-11 5 6 35.383 -2.037 46.555 139.789 o
-11 5 7 26.705 -14.847 41.622 175.256 o
-11 5 8 4.731 20.900 80.404 48.386 o
-11 5 9 135.966 86.514 66.932 63.978 o
-11 5 10 259.130 208.867 51.197 88.540 o
-11 5 11 60.909 -14.704 44.526 147.953 o
-11 5 12 89.561 128.693 78.361 48.295 o
-11 5 13 223.322 262.329 54.554 81.023 o
-11 5 14 211.746 263.838 57.918 74.355 o
-11 6 -1 974.683 937.590 184.506 8.101 o
-11 6 0 640.415 871.084 112.113 19.834 o
-11 6 1 44.524 -31.170 59.907 85.162 o
-11 6 2 4.619 23.713 86.840 41.495 o
-11 6 3 247.422 241.744 68.328 56.032 o
-11 6 4 7.292 -14.947 47.399 138.947 o
-11 6 5 32.778 55.321 50.311 117.648 o
-11 6 6 204.876 154.946 54.024 86.743 o
-11 6 7 864.501 889.604 90.485 25.364 o
-11 6 8 34.168 85.285 42.379 159.052 o
-11 6 9 23.619 40.020 40.268 182.479 o
-11 6 10 138.527 219.847 73.409 52.372 o
-10 0 -8 265.899 313.291 118.099 20.902 o
-10 0 -6 2626.200 2754.820 300.911 2.836 o
-10 0 -4 44.119 110.196 92.635 35.670 o
-10 0 -2 2885.220 2395.700 259.818 3.554 o
-10 0 0 2571.760 2388.040 180.062 6.172 o
-10 0 2 3120.600 3253.780 204.939 4.584 o
-10 0 4 164.940 189.286 51.469 95.450 o
-10 0 6 1162.460 1183.840 131.572 13.385 o
-10 0 8 2917.430 2981.500 230.447 4.097 o
-10 0 10 1.258 -43.488 46.206 147.109 o
-10 0 12 2.997 35.815 46.898 139.904 o
-10 0 14 40.731 59.776 154.670 13.056 o
-10 0 16 794.516 655.409 121.055 17.358 o
-10 0 18 25.191 73.428 75.645 53.600 o
-10 0 20 74.547 64.350 68.825 63.012 o
-10 1 -9 11.986 -51.477 41.437 180.256 o
-10 1 -8 28.009 -9.049 148.655 14.190 o
-10 1 -7 27.051 22.668 54.219 103.822 o
-10 1 -6 3113.770 3258.570 228.334 3.996 o
-10 1 -5 614.957 599.043 86.552 30.887 o
-10 1 -4 72.349 3.891 79.289 48.670 o
-10 1 -3 1031.770 886.875 155.241 10.839 o
-10 1 -2 3408.060 3443.110 213.825 4.148 o
-10 1 -1 0.203 126.065 75.645 53.571 o
-10 1 0 24.593 -37.786 32.071 289.679 o
-10 1 1 412.247 406.328 57.204 63.463 o
-10 1 2 2766.490 2708.850 135.454 7.932 o
-10 1 3 13.061 -2.491 30.049 337.016 o
-10 1 4 2745.500 2916.190 164.994 6.393 o
-10 1 5 915.517 971.219 76.741 29.992 o
-10 1 6 462.637 496.822 56.507 60.652 o
-10 1 7 126.405 88.312 33.291 206.612 o
-10 1 8 69.553 56.852 29.818 280.323 o
-10 1 9 56.314 61.255 31.942 256.489 o
-10 1 10 531.775 443.666 60.129 54.703 o
-10 1 11 118.035 48.102 39.571 164.848 o
-10 1 12 1258.830 1233.910 102.076 18.294 o
-10 1 13 364.034 329.682 74.281 45.367 o
-10 1 14 12.708 17.143 41.134 180.601 o
-10 1 15 4.387 14.242 39.716 196.077 o
-10 1 16 30.385 53.876 41.301 170.892 o
-10 1 17 0.929 10.719 48.025 135.508 o
-10 1 18 119.564 178.023 82.354 43.120 o
-10 1 19 23.683 -14.907 43.861 158.938 o
-10 1 20 60.752 -11.318 45.292 143.339 o
-10 2 -9 2066.990 2275.130 144.105 8.911 o
-10 2 -8 197.164 192.364 71.789 53.392 o
-10 2 -7 717.126 642.097 149.226 12.376 o
-10 2 -6 720.334 704.623 96.047 25.161 o
-10 2 -5 6.220 31.544 49.762 124.442 o
-10 2 -4 12.514 7.909 68.357 66.762 o
-10 2 -3 21.404 -31.772 41.164 180.318 o
-10 2 -2 976.199 958.995 109.692 18.650 o
-10 2 -1 788.077 853.836 95.819 24.173 o
-10 2 0 569.456 500.428 53.642 60.067 o
-10 2 1 1953.790 1900.970 100.454 13.885 o
-10 2 2 761.430 794.408 109.413 20.190 o
-10 2 3 178.056 168.177 57.154 80.243 o
-10 2 4 2.886 3.509 34.294 265.006 o
-10 2 5 75.646 59.214 52.188 105.745 o
-10 2 6 163.365 117.876 29.204 224.593 o
-10 2 7 2212.330 2359.340 119.737 10.430 o
-10 2 8 359.679 330.004 56.925 67.742 o
-10 2 9 1104.600 1083.220 92.817 21.999 o
-10 2 10 112.776 187.135 49.064 107.961 o
-10 2 11 84.311 26.080 33.192 235.941 o
-10 2 12 117.243 161.609 44.733 126.542 o
-10 2 13 152.441 188.277 43.876 123.994 o
-10 2 14 326.780 353.000 61.540 61.370 o
-10 2 15 165.663 207.055 55.249 84.451 o
-10 2 16 314.980 326.178 64.558 57.921 o
-10 2 17 8.749 31.614 43.388 162.152 o
-10 2 18 153.748 138.418 74.536 51.518 o
-10 2 19 108.681 83.494 55.004 92.820 o
-10 3 -9 293.605 389.043 72.009 48.554 o
-10 3 -8 75.558 88.448 40.830 160.995 o
-10 3 -7 422.779 525.505 89.454 31.734 o
-10 3 -6 211.228 185.622 143.387 14.748 o
-10 3 -5 3119.390 3183.490 401.185 1.680 o
-10 3 -4 3.740 5.093 90.089 38.682 o
-10 3 -3 2258.170 1995.040 312.413 2.796 o
-10 3 -2 31.427 208.978 135.485 16.834 o
-10 3 -1 5.556 78.662 39.334 190.363 o
-10 3 0 61.139 136.672 56.165 90.767 o
-10 3 1 1909.850 1995.970 146.460 9.241 o
-10 3 2 5.294 -20.950 55.784 100.671 o
-10 3 3 299.843 291.258 62.560 61.913 o
-10 3 4 688.600 644.981 84.308 30.981 o
-10 3 5 2663.000 2684.920 165.745 6.572 o
-10 3 6 627.698 787.324 72.692 37.593 o
-10 3 7 463.800 530.159 60.320 55.276 o
-10 3 8 157.168 94.202 33.076 197.242 o
-10 3 9 42.266 32.863 31.380 280.161 o
-10 3 10 0.417 12.960 35.083 252.252 o
-10 3 11 448.949 496.999 67.459 48.398 o
-10 3 12 125.187 28.753 43.906 138.953 o
-10 3 13 426.317 334.288 57.938 63.266 o
-10 3 14 0.157 75.225 44.596 151.424 o
-10 3 15 32.087 -6.713 34.959 242.511 o
-10 3 16 5.537 -78.712 51.290 118.976 o
-10 3 17 29.902 23.156 58.679 88.839 o
-10 3 18 36.008 67.998 45.108 142.972 o
-10 3 19 210.715 133.879 57.531 78.544 o
-10 4 -9 1883.240 2049.580 133.231 10.368 o
-10 4 -8 7.509 -63.806 43.664 163.474 o
-10 4 -7 939.937 1041.600 117.838 16.784 o
-10 4 -6 27.910 -325.233 193.788 8.360 o
-10 4 -5 164.726 88.421 126.792 18.959 o
-10 4 -4 193.441 774.272 231.544 5.699 o
-10 4 -3 532.330 449.478 177.105 9.385 o
-10 4 -2 145.245 200.066 58.186 78.754 o
-10 4 -1 659.684 702.881 95.942 25.677 o
-10 4 0 44.507 21.857 47.023 134.335 o
-10 4 1 4315.780 4718.800 232.378 3.134 o
-10 4 2 25.416 128.926 50.872 112.281 o
-10 4 3 1.884 -12.024 42.320 175.182 o
-10 4 4 109.144 109.120 51.362 103.642 o
-10 4 5 446.493 413.188 69.348 47.561 o
-10 4 6 297.093 323.693 70.289 51.171 o
-10 4 7 485.053 528.669 60.252 54.697 o
-10 4 8 45.184 90.602 34.136 227.932 o
-10 4 9 1520.510 1504.330 107.559 15.417 o
-10 4 10 118.809 328.753 60.939 71.108 o
-10 4 11 7.349 -35.041 37.210 224.395 o
-10 4 12 0.824 59.036 37.681 210.998 o
-10 4 13 122.156 76.566 40.333 156.085 o
-10 4 14 0.205 36.791 40.142 190.083 o
-10 4 15 171.890 157.139 53.055 91.519 o
-10 4 16 11.991 22.253 43.053 164.899 o
-10 4 17 25.000 -51.715 40.394 186.119 o
-10 5 -7 339.754 298.649 76.813 43.711 o
-10 5 -6 629.987 687.119 98.770 24.841 o
-10 5 -5 948.433 505.060 183.866 8.369 o
-10 5 -4 66.763 7.699 58.121 88.732 o
-10 5 -3 1305.530 1205.950 129.626 13.250 o
-10 5 -2 305.565 307.231 72.736 48.410 o
-10 5 -1 183.631 284.244 70.840 53.818 o
-10 5 0 71.427 194.159 64.728 68.394 o
-10 5 1 717.777 719.687 95.002 25.530 o
-10 5 2 966.752 961.248 107.688 19.187 o
-10 5 3 42.576 68.243 37.532 197.832 o
-10 5 4 590.417 658.001 71.965 39.871 o
-10 5 5 1818.930 1875.790 117.629 12.345 o
-10 5 6 1.892 -30.613 42.763 171.578 o
-10 5 7 3.266 -27.156 39.178 203.903 o
-10 5 8 32.060 4.643 35.587 233.550 o
-10 5 9 1.068 47.414 38.107 208.317 o
-10 5 10 80.365 160.281 43.650 137.117 o
-10 5 11 361.061 395.874 61.274 59.772 o
-10 5 12 272.166 246.931 54.262 79.295 o
-10 5 13 426.663 458.388 66.997 49.912 o
-10 5 14 77.544 145.347 40.792 155.201 o
-10 5 15 8.598 25.525 46.550 141.889 o
-10 6 -4 41.866 37.118 38.615 192.581 o
-10 6 -3 136.339 44.651 54.635 93.363 o
-10 6 -2 771.740 613.882 90.351 27.442 o
-10 6 -1 31.516 14.520 48.568 128.403 o
-10 6 0 619.968 737.533 99.037 24.630 o
-10 6 1 355.507 306.253 65.018 56.353 o
-10 6 2 484.455 596.209 120.204 18.855 o
-10 6 3 152.685 103.811 62.701 70.951 o
-10 6 4 57.419 112.569 38.014 183.228 o
-10 6 5 0.174 -36.054 35.856 244.547 o
-10 6 6 408.279 395.038 59.501 60.557 o
-10 6 7 72.447 75.967 41.227 160.210 o
-10 6 8 593.421 516.528 69.247 43.293 o
-10 6 9 221.560 296.120 68.931 55.182 o
-10 6 10 60.203 102.058 37.634 187.017 o
-10 6 11 0.467 -39.655 35.725 246.212 o
-10 6 12 5.376 26.856 35.400 242.528 o
-10 6 13 1.646 59.311 58.679 89.446 o
-10 7 2 693.351 938.470 285.808 3.687 o
-10 7 3 2.471 139.611 154.099 13.150 o
-10 7 4 866.702 606.475 210.822 6.539 o
-10 7 5 1.361 -38.110 70.262 63.666 o
-10 7 6 170.605 96.570 135.309 16.687 o
-10 7 7 36.147 146.681 198.529 7.927 o
-9 0 -7 8006.120 8256.300 494.084 0.840 o
-9 0 -5 1550.760 1779.120 229.525 5.036 o
-9 0 -3 2.504 -100.538 78.235 51.336 o
-9 0 -1 1885.610 1871.140 211.876 5.525 o
-9 0 1 1584.710 1709.420 141.543 10.555 o
-9 0 3 6791.680 7149.830 282.470 1.764 o
-9 0 5 40.742 53.395 34.142 237.456 o
-9 0 7 2251.630 2355.570 172.549 6.859 o
-9 0 9 333.012 374.235 78.102 42.000 o
-9 0 11 3204.290 3032.120 210.493 4.450 o
-9 0 13 215.138 351.730 79.710 42.718 o
-9 0 15 86.415 175.393 76.457 50.172 o
-9 0 17 380.557 443.766 101.620 26.276 o
-9 0 19 5.373 40.243 52.733 110.740 o
-9 0 21 74.698 80.167 76.246 51.665 o
-9 1 -8 349.007 504.639 98.738 27.617 o
-9 1 -7 75.577 -65.264 54.915 98.466 o
-9 1 -6 172.223 279.725 77.229 46.578 o
-9 1 -5 335.424 296.611 71.318 49.410 o
-9 1 -4 1748.990 1813.180 133.363 10.916 o
-9 1 -3 3116.000 3025.820 197.779 4.863 o
-9 1 -2 21.222 -18.055 38.670 203.609 o
-9 1 -1 4161.190 3973.560 211.695 3.689 o
-9 1 0 146.283 98.932 42.240 138.996 o
-9 1 1 115.992 119.943 38.059 167.631 o
-9 1 2 30.500 74.058 35.235 224.563 o
-9 1 3 2302.660 2367.430 113.884 10.678 o
-9 1 4 434.999 450.370 52.049 69.343 o
-9 1 5 6.333 16.032 26.582 425.071 o
-9 1 6 188.121 213.161 39.697 135.772 o
-9 1 7 2638.080 2762.430 132.825 8.247 o
-9 1 8 15.220 55.089 31.689 284.840 o
-9 1 9 59.088 42.480 37.818 194.125 o
-9 1 10 14.056 68.904 31.529 283.929 o
-9 1 11 8.362 -30.539 33.552 274.660 o
-9 1 12 90.600 93.842 35.233 200.077 o
-9 1 13 957.137 948.146 88.898 24.905 o
-9 1 14 89.512 32.944 40.099 169.053 o
-9 1 15 414.177 284.874 53.948 71.312 o
-9 1 16 65.384 76.734 49.656 115.941 o
-9 1 17 75.192 114.755 43.499 142.284 o
-9 1 18 2.529 -24.191 42.066 177.148 o
-9 1 19 45.206 -3.702 41.578 171.439 o
-9 1 20 67.097 121.308 52.831 101.542 o
-9 1 21 248.142 283.006 69.568 53.812 o
-9 2 -8 2373.880 2531.030 141.954 8.332 o
-9 2 -7 2228.520 2437.770 192.130 5.920 o
-9 2 -6 426.756 377.785 76.156 42.024 o
-9 2 -5 423.904 521.635 94.954 28.795 o
-9 2 -4 1629.750 1419.560 241.905 4.644 o
-9 2 -3 35.931 188.078 148.875 13.993 o
-9 2 -2 259.496 286.257 140.928 15.046 o
-9 2 -1 920.698 953.569 97.628 22.285 o
-9 2 0 5282.620 5264.560 162.697 3.565 o
-9 2 1 463.316 443.479 45.653 78.798 o
-9 2 2 730.329 810.794 89.475 27.294 o
-9 2 3 3662.050 3590.520 177.507 4.855 o
-9 2 4 67.774 78.251 52.916 102.955 o
-9 2 5 31.751 125.031 36.974 197.696 o
-9 2 6 25.793 52.523 25.931 395.871 o
-9 2 7 903.032 903.112 70.991 33.315 o
-9 2 8 2618.600 2539.570 130.552 8.613 o
-9 2 9 458.773 461.737 59.852 57.138 o
-9 2 10 1742.090 1734.430 110.359 13.717 o
-9 2 11 1683.420 1796.210 114.226 13.308 o
-9 2 12 0.597 42.385 33.877 262.461 o
-9 2 13 1.941 32.336 32.908 279.566 o
-9 2 14 1.342 -34.866 36.024 241.778 o
-9 2 15 381.859 304.187 59.163 63.786 o
-9 2 16 32.214 -25.404 39.938 188.313 o
-9 2 17 103.079 82.049 42.733 144.724 o
-9 2 18 272.739 152.986 56.698 76.607 o
-9 2 19 20.898 -2.451 53.191 109.284 o
-9 2 20 4.130 33.322 44.645 154.060 o
-9 3 -8 1282.800 1406.760 106.168 16.913 o
-9 3 -7 86.811 55.367 115.026 23.289 o
-9 3 -6 266.563 226.657 103.328 26.987 o
-9 3 -5 498.719 558.313 104.069 24.108 o
-9 3 -4 5370.660 4684.450 449.303 1.205 o
-9 3 -3 736.559 757.765 195.368 7.559 o
-9 3 -2 331.286 94.128 73.230 49.643 o
-9 3 -1 293.020 261.310 126.441 18.403 o
-9 3 0 1902.580 1804.910 87.798 16.009 o
-9 3 1 271.036 389.778 85.100 37.139 o
-9 3 2 19.108 7.629 33.621 265.715 o
-9 3 3 168.538 367.831 67.725 57.324 o
-9 3 4 898.384 872.671 90.893 25.002 o
-9 3 5 391.757 388.852 48.638 79.476 o
-9 3 6 2318.050 2277.820 111.774 10.932 o
-9 3 7 55.572 13.816 31.554 275.252 o
-9 3 8 679.059 657.524 63.772 44.307 o
-9 3 9 35.692 210.145 52.078 103.090 o
-9 3 10 106.833 86.609 34.265 204.719 o
-9 3 11 229.357 203.158 49.580 95.361 o
-9 3 12 27.471 18.616 40.191 184.878 o
-9 3 13 93.263 62.595 47.387 123.636 o
-9 3 14 1953.980 1947.530 126.257 10.978 o
-9 3 15 85.944 280.532 65.513 64.852 o
-9 3 16 59.874 138.678 47.515 122.493 o
-9 3 17 12.867 47.942 46.157 141.896 o
-9 3 18 12.827 15.127 56.525 96.998 o
-9 3 19 0.326 12.137 38.648 208.501 o
-9 4 -8 3140.280 3105.310 133.471 7.158 o
-9 4 -7 176.014 330.916 58.860 72.573 o
-9 4 -6 509.633 211.437 108.001 23.563 o
-9 4 -5 163.197 159.368 122.665 20.099 o
-9 4 -4 1223.850 1220.330 272.374 3.895 o
-9 4 -3 260.589 379.936 154.451 12.562 o
-9 4 -2 6.787 126.528 118.099 22.286 o
-9 4 -1 2.951 39.960 41.741 175.155 o
-9 4 0 4048.200 4028.200 141.921 5.273 o
-9 4 1 6.066 34.690 34.726 249.548 o
-9 4 2 1471.930 1444.480 91.957 18.651 o
-9 4 3 287.421 199.202 48.657 93.468 o
-9 4 4 1704.020 1759.270 130.016 11.436 o
-9 4 5 58.451 89.680 53.735 100.374 o
-9 4 6 12.233 5.231 31.297 310.181 o
-9 4 7 250.759 288.322 43.070 109.397 o
-9 4 8 1226.990 1276.120 86.869 22.046 o
-9 4 9 13.463 31.295 32.591 278.330 o
-9 4 10 1760.050 1709.480 112.826 13.377 o
-9 4 11 33.046 107.939 42.851 153.995 o
-9 4 12 31.817 -56.131 36.554 223.005 o
-9 4 13 0.242 29.369 30.872 318.417 o
-9 4 14 0.500 -22.201 37.122 228.032 o
-9 4 15 82.554 99.671 38.817 172.378 o
-9 4 16 86.803 87.001 39.887 165.223 o
-9 4 17 3.375 16.912 40.058 192.704 o
-9 4 18 321.987 193.184 52.179 82.536 o
-9 5 -8 296.425 314.745 61.128 63.833 o
-9 5 -7 3.387 59.564 41.792 172.435 o
-9 5 -6 5.891 -10.936 60.529 85.523 o
-9 5 -5 6.506 105.104 126.967 19.343 o
-9 5 -4 2560.920 2565.860 388.541 1.849 o
-9 5 -3 1010.540 1012.130 109.572 18.389 o
-9 5 -2 6.588 15.321 73.493 57.874 o
-9 5 -1 944.614 1092.690 113.760 17.545 o
-9 5 0 957.282 1015.520 109.788 18.582 o
-9 5 1 208.055 259.985 45.349 107.848 o
-9 5 2 19.374 73.395 31.752 275.927 o
-9 5 3 452.114 410.106 57.744 61.056 o
-9 5 4 383.421 329.542 52.735 73.914 o
-9 5 5 176.113 163.938 47.640 108.019 o
-9 5 6 812.354 794.326 94.905 24.543 o
-9 5 7 349.087 343.525 48.742 83.502 o
-9 5 8 353.233 343.089 49.884 80.830 o
-9 5 9 232.157 376.228 61.620 64.319 o
-9 5 10 54.201 77.058 36.612 201.548 o
-9 5 11 95.267 113.655 38.355 171.093 o
-9 5 12 4.008 58.537 34.588 246.885 o
-9 5 13 135.567 149.002 45.143 123.172 o
-9 5 14 667.181 654.077 79.379 33.883 o
-9 5 15 42.950 52.076 39.190 185.176 o
-9 5 16 84.874 122.213 47.955 118.617 o
-9 5 17 51.415 52.589 45.070 141.998 o
-9 6 -6 133.557 155.210 52.887 94.861 o
-9 6 -5 234.149 101.383 32.956 174.736 o
-9 6 -4 187.223 218.188 40.904 130.065 o
-9 6 -3 203.100 335.689 67.470 57.141 o
-9 6 -2 114.469 9.246 44.430 139.239 o
-9 6 -1 433.534 549.646 84.794 34.284 o
-9 6 0 244.632 148.626 55.388 81.169 o
-9 6 1 478.791 408.473 69.862 46.379 o
-9 6 2 378.631 368.693 60.720 60.407 o
-9 6 3 1531.340 1585.180 106.437 15.385 o
-9 6 4 864.307 1069.300 88.258 25.410 o
-9 6 5 11.444 -2.212 32.557 289.477 o
-9 6 6 155.669 202.731 43.673 123.504 o
-9 6 7 1008.770 942.609 85.193 25.790 o
-9 6 8 149.653 238.260 54.742 85.761 o
-9 6 9 37.806 -17.488 29.447 329.196 o
-9 6 10 342.275 348.027 53.311 74.548 o
-9 6 11 364.974 336.158 57.160 66.987 o
-9 6 12 16.070 129.455 46.410 134.121 o
-9 6 13 56.079 43.485 36.033 212.185 o
-9 6 14 63.481 134.890 43.602 141.973 o
-9 7 -3 1391.400 1678.230 364.570 2.222 o
-9 7 -2 98.641 309.077 166.568 11.084 o
-9 7 -1 1437.530 1786.150 352.189 2.361 o
-9 7 0 124.854 103.523 116.167 22.587 o
-9 7 1 7.141 -48.820 117.923 22.590 o
-9 7 2 175.271 113.709 122.665 20.135 o
-9 7 3 695.682 918.976 159.719 10.807 o
-9 7 4 19.078 59.068 107.782 26.811 o
-9 7 5 86.916 127.651 72.744 55.612 o
-9 7 6 88.740 251.664 85.817 39.852 o
-9 7 7 659.175 568.521 125.813 16.887 o
-9 7 8 590.978 944.015 152.739 11.838 o
-9 7 9 43.556 99.045 90.528 37.369 o
-9 7 10 46.239 -10.273 95.269 34.243 o
-8 0 -6 7222.390 7360.680 429.107 1.078 o
-8 0 -4 1674.120 2186.190 227.329 4.962 o
-8 0 -2 1270.950 992.295 146.987 11.292 o
-8 0 0 446.529 384.326 98.869 27.271 o
-8 0 2 4331.130 4628.520 216.336 3.389 o
-8 0 4 4195.990 4238.010 169.219 4.436 o
-8 0 6 3924.920 3891.880 207.250 3.910 o
-8 0 8 425.702 449.661 89.211 32.244 o
-8 0 10 1608.790 1715.030 145.180 10.148 o
-8 0 12 859.831 871.995 113.589 18.436 o
-8 0 14 6.197 42.851 60.630 84.086 o
-8 0 16 59.436 101.131 80.694 46.430 o
-8 0 18 357.431 468.027 105.826 24.557 o
-8 0 20 405.190 332.529 93.415 30.617 o
-8 1 -7 268.518 154.976 58.943 72.200 o
-8 1 -6 729.836 785.857 103.143 22.297 o
-8 1 -5 194.480 177.516 48.010 104.334 o
-8 1 -4 6.096 21.161 39.736 194.420 o
-8 1 -3 204.584 204.709 63.933 64.695 o
-8 1 -2 11796.900 11092.300 246.917 1.015 o
-8 1 -1 750.592 768.192 55.823 47.442 o
-8 1 0 5.070 2.165 34.166 266.175 o
-8 1 1 1539.270 1499.450 87.096 19.053 o
-8 1 2 483.648 531.649 60.360 54.570 o
-8 1 3 68.063 71.293 25.344 353.700 o
-8 1 4 85.270 75.376 24.362 354.235 o
-8 1 5 2324.780 2289.750 101.237 11.817 o
-8 1 6 4009.270 4291.320 139.302 5.250 o
-8 1 7 0.955 -26.066 30.506 337.166 o
-8 1 8 6522.140 6332.410 190.138 2.543 o
-8 1 9 935.116 919.716 75.839 30.468 o
-8 1 10 426.117 214.943 63.508 57.575 o
-8 1 11 7.041 96.976 41.658 168.569 o
-8 1 12 855.058 773.750 75.991 32.383 o
-8 1 13 31.780 54.343 31.160 283.485 o
-8 1 14 245.875 138.779 42.456 121.000 o
-8 1 15 332.745 390.519 59.832 62.999 o
-8 1 16 999.357 1028.120 93.133 22.861 o
-8 1 17 179.013 176.614 53.936 87.954 o
-8 1 18 4.108 13.881 44.015 160.227 o
-8 1 19 124.959 176.119 56.541 84.542 o
-8 1 20 5.018 8.415 45.380 151.152 o
-8 1 21 108.063 171.750 50.655 103.467 o
-8 2 -7 2.763 29.755 40.610 186.085 o
-8 2 -6 4352.070 4655.290 244.254 2.966 o
-8 2 -5 2779.650 2829.820 187.319 5.519 o
-8 2 -4 524.281 651.236 95.274 27.253 o
-8 2 -3 1646.030 1409.090 172.363 8.070 o
-8 2 -2 612.651 542.920 109.494 21.582 o
-8 2 -1 47.299 -7.230 25.511 412.991 o
-8 2 0 0.599 39.272 33.101 275.236 o
-8 2 1 1423.920 1428.220 74.176 23.107 o
-8 2 2 2775.960 2834.810 149.490 7.110 o
-8 2 3 1937.040 2075.100 127.992 10.701 o
-8 2 4 265.894 204.412 33.225 153.595 o
-8 2 5 6193.600 5927.390 165.199 2.949 o
-8 2 6 1159.630 1210.250 77.206 25.787 o
-8 2 7 113.193 150.292 34.935 187.227 o
-8 2 8 93.151 94.712 50.226 109.941 o
-8 2 9 1136.020 1077.750 83.036 24.748 o
-8 2 10 527.053 497.796 57.854 56.604 o
-8 2 11 412.305 433.390 61.607 56.955 o
-8 2 12 491.681 482.128 59.680 55.903 o
-8 2 13 287.549 306.176 54.264 76.773 o
-8 2 14 0.822 77.108 37.096 214.231 o
-8 2 15 1.894 25.313 36.500 230.245 o
-8 2 16 58.418 60.687 54.497 98.893 o
-8 2 17 63.476 56.314 42.837 153.245 o
-8 2 18 41.923 53.379 50.847 114.489 o
-8 2 19 135.795 81.737 45.980 123.644 o
-8 2 20 185.518 142.471 50.075 99.971 o
-8 2 21 16.639 -13.401 52.119 114.158 o
-8 3 -7 284.428 278.606 53.984 78.293 o
-8 3 -6 62.576 53.182 38.853 182.755 o
-8 3 -5 22.006 50.211 47.169 134.678 o
-8 3 -4 2.779 -28.546 41.932 178.217 o
-8 3 -3 1497.180 1433.700 115.157 14.444 o
-8 3 -2 248.266 199.634 37.702 136.208 o
-8 3 -1 6941.680 6586.270 173.018 2.491 o
-8 3 0 9.552 -4.225 23.531 546.171 o
-8 3 1 3033.440 2700.890 151.956 6.756 o
-8 3 2 925.290 895.806 93.238 23.877 o
-8 3 3 0.735 36.879 40.474 186.914 o
-8 3 4 446.383 579.344 62.864 52.183 o
-8 3 5 8195.450 7718.160 190.732 1.905 o
-8 3 6 6.281 22.688 17.836 875.978 o
-8 3 7 359.033 354.533 46.067 88.351 o
-8 3 8 782.778 787.860 65.101 39.733 o
-8 3 9 1195.430 1194.190 86.637 22.668 o
-8 3 10 206.096 341.851 50.592 89.132 o
-8 3 11 584.689 694.884 69.451 41.502 o
-8 3 12 261.130 260.496 45.758 101.337 o
-8 3 13 286.931 137.366 55.196 79.516 o
-8 3 14 21.919 6.903 33.808 261.661 o
-8 3 15 408.774 460.965 65.436 52.060 o
-8 3 16 88.937 45.107 39.296 173.746 o
-8 3 17 405.157 414.468 64.503 53.904 o
-8 3 18 0.231 58.152 42.219 169.938 o
-8 3 19 3.896 22.433 45.639 148.496 o
-8 3 20 4.612 19.819 58.426 91.235 o
-8 4 -7 171.205 201.659 42.029 128.592 o
-8 4 -6 88.549 58.696 59.693 81.795 o
-8 4 -5 5738.500 5335.180 303.531 1.958 o
-8 4 -4 71.450 59.126 50.293 113.556 o
-8 4 -3 1086.750 1023.640 224.081 5.649 o
-8 4 -2 0.894 112.567 105.982 27.670 o
-8 4 -1 11.055 -44.008 24.468 503.791 o
-8 4 0 569.596 625.163 58.577 52.350 o
-8 4 1 968.104 1011.490 75.610 29.595 o
-8 4 2 239.993 238.568 42.036 117.093 o
-8 4 3 2725.480 2726.660 152.181 7.115 o
-8 4 4 144.867 168.238 82.205 42.950 o
-8 4 5 2653.830 2768.000 114.863 9.296 o
-8 4 6 394.534 473.237 49.370 75.406 o
-8 4 7 3.401 24.637 26.765 417.761 o
-8 4 8 54.034 181.702 45.489 130.054 o
-8 4 9 551.057 630.813 63.876 47.643 o
-8 4 10 157.531 176.711 50.441 99.721 o
-8 4 11 1037.810 1108.850 86.215 24.441 o
-8 4 12 1.021 -4.438 30.971 327.086 o
-8 4 13 573.030 486.538 61.613 51.197 o
-8 4 14 176.645 249.036 50.168 96.032 o
-8 4 15 2.483 -25.261 38.282 213.764 o
-8 4 16 14.451 56.981 77.094 52.037 o
-8 4 17 100.424 20.496 31.988 244.327 o
-8 4 18 30.619 78.064 46.066 137.565 o
-8 4 19 226.179 148.802 87.575 37.326 o
-8 5 -7 14.272 39.114 43.328 160.774 o
-8 5 -6 282.391 294.144 56.599 72.755 o
-8 5 -5 8.645 34.283 49.972 122.988 o
-8 5 -4 302.280 261.654 92.424 32.517 o
-8 5 -3 829.757 810.398 134.073 14.371 o
-8 5 -2 1729.330 1635.010 128.714 11.671 o
-8 5 -1 2260.000 2213.990 181.665 6.465 o
-8 5 0 62.160 68.781 30.945 264.977 o
-8 5 1 1675.290 1660.010 100.477 15.542 o
-8 5 2 326.652 351.452 49.615 82.840 o
-8 5 3 160.724 107.309 44.877 123.785 o
-8 5 4 15.284 98.560 37.016 206.629 o
-8 5 5 2409.570 2375.030 119.711 9.948 o
-8 5 6 516.264 505.188 67.996 46.193 o
-8 5 7 5.184 43.301 38.870 199.896 o
-8 5 8 806.388 836.930 67.747 37.182 o
-8 5 9 1346.790 1362.060 92.558 19.532 o
-8 5 10 45.604 90.559 36.718 201.129 o
-8 5 11 77.046 77.838 32.217 239.182 o
-8 5 12 579.727 617.115 70.598 41.479 o
-8 5 13 184.392 -9.346 35.309 185.443 o
-8 5 14 137.101 127.967 63.254 69.994 o
-8 5 15 220.980 243.744 54.993 80.699 o
-8 5 16 361.238 307.084 58.913 64.940 o
-8 5 17 523.623 567.460 132.313 15.866 o
-8 6 -7 243.127 226.305 50.332 91.326 o
-8 6 -6 2043.240 2217.830 138.951 9.394 o
-8 6 -5 1202.590 1269.750 101.890 18.537 o
-8 6 -4 49.778 49.150 36.837 205.238 o
-8 6 -3 5.447 8.253 28.733 370.981 o
-8 6 -2 808.765 844.768 93.755 24.795 o
-8 6 -1 174.704 200.631 59.107 75.223 o
-8 6 0 227.376 233.159 71.122 52.997 o
-8 6 1 453.496 475.442 56.781 61.054 o
-8 6 2 2142.370 2124.520 114.969 11.336 o
-8 6 3 249.399 294.411 49.513 90.474 o
-8 6 4 877.882 1046.530 83.223 27.294 o
-8 6 5 456.339 460.242 55.165 63.475 o
-8 6 6 134.784 117.867 40.592 148.286 o
-8 6 7 183.668 298.494 51.722 89.333 o
-8 6 8 9.991 31.841 41.205 178.885 o
-8 6 9 5.031 15.074 29.439 351.113 o
-8 6 10 525.851 499.159 63.199 50.715 o
-8 6 11 19.047 3.289 40.067 190.217 o
-8 6 12 1115.220 1325.130 100.914 19.082 o
-8 6 13 452.364 581.437 75.154 40.599 o
-8 6 14 0.045 -54.157 42.511 174.023 o
-8 6 15 34.935 90.445 43.256 152.632 o
-8 7 -5 216.165 251.499 105.447 26.232 o
-8 7 -4 64.005 129.761 79.814 47.087 o
-8 7 -3 223.060 85.913 170.782 10.543 o
-8 7 -2 2836.120 2561.560 419.624 1.594 o
-8 7 -1 8.260 -89.299 134.431 17.385 o
-8 7 0 1.278 -122.928 108.879 26.523 o
-8 7 1 5.104 77.795 62.930 77.405 o
-8 7 2 346.941 273.023 180.661 9.273 o
-8 7 3 183.579 321.849 93.344 32.793 o
-8 7 4 54.684 148.038 69.753 60.786 o
-8 7 5 7.245 -11.253 57.980 93.093 o
-8 7 6 1004.150 1024.020 146.011 11.906 o
-8 7 7 0.060 63.544 165.207 11.492 o
-8 7 8 848.155 852.995 150.970 11.708 o
-8 7 9 25.885 35.386 82.889 45.107 o
-8 7 10 120.421 296.433 109.494 24.844 o
-8 7 11 24.628 113.796 108.967 26.064 o
-8 7 12 133.266 190.363 111.162 24.341 o
-8 8 2 1459.470 1600.520 194.206 6.767 o
-8 8 3 139.327 44.542 72.364 55.885 o
-8 8 4 64.874 32.832 63.359 74.765 o
-8 8 5 22.336 58.733 70.859 61.161 o
-7 0 -5 1178.250 1022.320 153.573 10.674 o
-7 0 -3 19471.600 19107.300 285.480 0.429 o
-7 0 -1 660.713 621.490 117.748 18.763 o
-7 0 1 672.381 645.549 108.265 21.387 o
-7 0 3 13390.500 12693.500 329.165 0.741 o
-7 0 5 3835.090 3807.520 183.835 4.499 o
-7 0 7 2293.060 2620.300 224.959 4.629 o
-7 0 9 0.857 -45.581 41.813 179.691 o
-7 0 11 3671.410 3503.590 202.834 4.246 o
-7 0 13 1518.320 1622.420 149.034 10.030 o
-7 0 15 1109.320 969.307 120.029 15.844 o
-7 0 17 4.493 45.079 49.203 126.619 o
-7 0 19 998.022 849.434 183.602 8.190 o
-7 0 21 251.052 297.047 127.143 18.287 o
-7 1 -6 1175.590 1161.480 118.038 15.625 o
-7 1 -5 1076.640 1072.690 110.765 17.671 o
-7 1 -4 11.183 -16.866 37.463 220.027 o
-7 1 -3 154.016 119.822 47.354 113.623 o
-7 1 -2 618.364 579.992 49.006 62.018 o
-7 1 -1 3602.840 3485.320 108.435 7.159 o
-7 1 0 3198.220 3283.870 163.205 5.817 o
-7 1 1 10662.100 10573.800 209.423 1.223 o
-7 1 2 421.635 456.713 46.427 79.639 o
-7 1 3 4353.390 4272.220 110.299 5.578 o
-7 1 4 3.071 -27.361 21.260 685.062 o
-7 1 5 21.692 49.818 23.912 461.927 o
-7 1 6 25.045 66.876 29.715 308.225 o
-7 1 7 2954.540 3195.200 125.027 7.761 o
-7 1 8 664.584 647.827 58.558 49.225 o
-7 1 9 987.274 863.340 69.347 33.169 o
-7 1 10 8.293 -33.818 26.935 422.339 o
-7 1 11 2194.080 2310.380 116.996 10.768 o
-7 1 12 26.582 93.855 38.575 189.292 o
-7 1 13 58.685 70.112 28.227 308.572 o
-7 1 14 29.756 85.452 38.073 194.077 o
-7 1 15 90.957 70.588 38.423 176.804 o
-7 1 16 3.863 -4.886 36.312 236.914 o
-7 1 17 516.456 486.260 68.288 46.135 o
-7 1 18 232.846 179.629 72.288 52.048 o
-7 1 19 149.194 78.228 76.918 49.329 o
-7 1 20 236.549 339.055 93.030 32.402 o
-7 1 21 0.821 -95.772 69.510 65.069 o
-7 1 22 5.875 83.630 84.621 43.247 o
-7 2 -6 1571.150 1526.320 102.227 16.029 o
-7 2 -5 3.733 38.048 28.991 352.034 o
-7 2 -4 7809.130 7739.300 218.673 1.856 o
-7 2 -3 4810.900 4850.150 215.273 3.164 o
-7 2 -2 553.705 514.016 130.128 16.329 o
-7 2 -1 915.951 838.271 77.636 30.397 o
-7 2 0 459.117 501.618 56.178 61.133 o
-7 2 1 30.591 18.862 18.427 726.224 o
-7 2 2 79.045 110.579 57.631 86.309 o
-7 2 3 2813.270 2764.950 105.200 9.538 o
-7 2 4 5093.550 5262.550 144.323 3.927 o
-7 2 5 363.708 338.873 33.437 123.529 o
-7 2 6 1254.110 1548.060 80.421 22.457 o
-7 2 7 2032.640 1922.680 91.370 14.640 o
-7 2 8 575.673 492.965 75.859 38.725 o
-7 2 9 7.644 124.757 36.870 206.314 o
-7 2 10 547.242 496.514 56.735 57.241 o
-7 2 11 1303.540 1210.660 85.021 22.204 o
-7 2 12 1597.630 1590.820 100.071 16.117 o
-7 2 13 556.532 651.823 71.492 40.905 o
-7 2 14 1261.210 1253.760 95.300 19.762 o
-7 2 15 923.520 896.737 86.325 26.373 o
-7 2 16 0.034 -13.623 43.659 164.994 o
-7 2 17 53.983 101.828 42.421 153.472 o
-7 2 18 100.439 78.014 39.377 166.763 o
-7 2 19 32.599 16.135 40.215 183.683 o
-7 2 20 50.883 204.527 86.877 39.723 o
-7 2 21 82.945 16.301 79.322 48.326 o
-7 3 -6 3072.640 2986.800 150.624 6.593 o
-7 3 -5 310.406 312.268 55.431 73.130 o
-7 3 -4 668.897 711.115 71.915 38.052 o
-7 3 -3 11.061 -8.119 29.509 350.851 o
-7 3 -2 1789.230 1608.940 107.334 14.181 o
-7 3 -1 173.031 201.049 34.999 164.807 o
-7 3 0 11241.700 11768.800 214.210 1.088 o
-7 3 1 447.412 553.981 68.380 46.856 o
-7 3 2 1291.840 1219.190 95.928 19.533 o
-7 3 3 1.960 -20.293 26.979 429.432 o
-7 3 4 897.118 844.881 59.219 40.521 o
-7 3 5 159.701 175.458 23.895 265.496 o
-7 3 6 2.868 8.209 18.853 846.443 o
-7 3 7 280.296 307.624 40.130 114.644 o
-7 3 8 1763.020 1687.790 93.707 16.115 o
-7 3 9 48.093 46.327 27.298 344.407 o
-7 3 10 1810.870 1758.170 100.085 14.801 o
-7 3 11 158.602 151.411 34.607 177.023 o
-7 3 12 1083.160 1041.110 81.403 25.963 o
-7 3 13 43.351 101.457 40.541 168.467 o
-7 3 14 353.821 324.690 52.761 75.600 o
-7 3 15 22.999 61.807 34.889 234.065 o
-7 3 16 80.022 21.287 34.205 227.085 o
-7 3 17 82.529 158.368 47.008 120.908 o
-7 3 18 873.259 894.760 90.057 25.426 o
-7 3 19 127.321 217.204 54.617 88.188 o
-7 3 20 24.886 56.957 47.936 129.798 o
-7 4 -6 1001.530 1030.120 69.730 31.578 o
-7 4 -5 2.536 35.908 29.578 340.956 o
-7 4 -4 7258.970 7255.450 254.809 1.825 o
-7 4 -3 263.277 267.621 88.132 35.767 o
-7 4 -2 1228.470 1267.570 113.186 16.114 o
-7 4 -1 152.624 172.766 53.342 91.513 o
-7 4 0 1263.010 1152.790 77.398 24.990 o
-7 4 1 606.214 637.641 57.068 52.540 o
-7 4 2 1002.050 935.230 68.120 32.994 o
-7 4 3 26.731 12.695 29.509 331.786 o
-7 4 4 6426.350 6490.390 216.242 2.347 o
-7 4 5 0.382 -19.275 26.803 437.265 o
-7 4 6 1453.800 1466.110 79.197 21.483 o
-7 4 7 223.355 188.982 30.701 180.088 o
-7 4 8 281.932 303.721 38.620 119.883 o
-7 4 9 23.685 134.131 41.851 159.913 o
-7 4 10 1843.150 1726.520 99.383 14.829 o
-7 4 11 58.476 35.642 28.377 319.170 o
-7 4 12 3134.660 3078.540 138.371 6.973 o
-7 4 13 12.823 65.299 30.058 311.426 o
-7 4 14 1380.430 1460.110 102.788 16.974 o
-7 4 15 57.844 92.754 36.596 198.130 o
-7 4 16 19.034 58.006 39.287 189.928 o
-7 4 17 0.326 18.114 41.886 177.067 o
-7 4 18 14.023 34.686 39.824 189.572 o
-7 4 19 304.707 410.590 70.338 49.880 o
-7 5 -6 2080.690 2081.870 97.066 13.445 o
-7 5 -5 761.868 764.520 94.330 25.266 o
-7 5 -4 248.330 220.939 74.831 48.257 o
-7 5 -3 196.409 67.978 67.414 61.508 o
-7 5 -2 13.825 23.842 23.537 512.324 o
-7 5 -1 198.564 200.043 37.210 147.260 o
-7 5 0 7659.090 7886.430 205.054 1.938 o
-7 5 1 2067.760 2149.620 107.537 12.250 o
-7 5 2 220.704 232.713 37.514 138.904 o
-7 5 3 72.713 21.757 25.482 371.268 o
-7 5 4 274.018 206.552 33.743 149.171 o
-7 5 5 1310.880 1447.400 90.134 20.040 o
-7 5 6 5.481 -0.662 22.043 630.827 o
-7 5 7 731.816 695.646 58.337 46.909 o
-7 5 8 1051.690 1064.840 71.573 29.892 o
-7 5 9 86.646 35.103 25.385 352.398 o
-7 5 10 880.945 1021.860 100.439 21.474 o
-7 5 11 181.721 154.945 36.710 157.842 o
-7 5 12 1031.200 1027.620 85.531 25.082 o
-7 5 13 327.547 421.953 58.633 64.419 o
-7 5 14 94.085 118.853 42.964 141.886 o
-7 5 15 134.000 120.134 49.782 106.526 o
-7 5 16 62.182 33.949 34.532 227.986 o
-7 5 17 52.444 100.137 74.585 54.162 o
-7 5 18 130.661 34.147 41.485 151.409 o
-7 6 -6 0.617 -2.579 41.177 185.335 o
-7 6 -5 0.781 -21.300 28.539 385.293 o
-7 6 -4 1044.290 1094.360 89.327 23.451 o
-7 6 -3 4253.280 4438.990 133.145 5.093 o
-7 6 -2 492.095 561.361 56.200 58.711 o
-7 6 -1 377.591 366.850 47.888 82.618 o
-7 6 0 66.065 41.488 27.718 322.927 o
-7 6 1 272.302 229.772 41.411 115.938 o
-7 6 2 132.350 81.979 34.122 198.392 o
-7 6 3 1259.800 1194.210 87.671 21.892 o
-7 6 4 702.918 687.652 78.475 33.690 o
-7 6 5 783.310 786.916 68.230 37.743 o
-7 6 6 221.621 242.808 41.501 121.160 o
-7 6 7 956.652 949.311 61.021 37.221 o
-7 6 8 498.943 603.549 52.663 62.072 o
-7 6 9 26.626 44.357 25.712 405.599 o
-7 6 10 223.647 207.599 40.043 129.230 o
-7 6 11 930.343 957.122 80.007 28.510 o
-7 6 12 44.070 -33.034 28.997 333.197 o
-7 6 13 3.357 18.063 35.651 241.984 o
-7 6 14 267.708 344.340 57.633 70.340 o
-7 6 15 276.517 345.633 64.314 59.189 o
-7 6 16 21.150 67.757 40.525 177.548 o
-7 7 -6 68.762 56.658 78.462 49.242 o
-7 7 -5 196.013 166.899 75.441 49.214 o
-7 7 -4 112.483 -13.310 102.821 29.012 o
-7 7 -3 68.635 108.850 84.294 42.501 o
-7 7 -2 422.607 487.427 125.957 17.757 o
-7 7 -1 493.996 547.961 99.536 26.015 o
-7 7 0 36.719 33.382 54.529 101.496 o
-7 7 1 2339.840 2293.720 211.311 5.144 o
-7 7 2 238.970 279.822 94.551 31.723 o
-7 7 3 1071.950 1171.150 386.741 2.025 o
-7 7 4 200.201 162.525 59.516 74.056 o
-7 7 5 75.097 132.407 76.971 50.205 o
-7 7 6 65.333 241.901 96.250 32.363 o
-7 7 7 1421.920 1368.460 287.125 3.480 o
-7 7 8 24.066 -18.917 65.783 71.749 o
-7 7 9 14.734 -84.820 72.791 58.977 o
-7 7 10 73.671 382.395 133.377 17.047 o
-7 7 11 549.453 491.011 179.475 9.120 o
-7 7 12 338.981 305.477 145.231 14.044 o
-7 7 13 7.432 -215.739 124.333 20.322 o
-7 8 -2 59.102 175.053 92.001 35.668 o
-7 8 -1 51.002 118.977 146.724 14.433 o
-7 8 0 180.369 50.270 134.255 16.974 o
-7 8 1 21.386 173.532 74.453 54.216 o
-7 8 2 8.645 -40.828 75.787 54.567 o
-7 8 3 659.349 649.764 215.256 6.382 o
-7 8 4 265.421 186.781 86.981 37.073 o
-7 8 5 254.474 199.432 89.883 35.009 o
-7 8 6 89.978 146.218 104.401 27.846 o
-7 8 7 854.763 808.380 152.603 11.523 o
-7 8 8 75.538 -8.078 95.972 33.498 o
-6 0 -4 4403.690 4337.080 276.413 2.587 o
-6 0 -2 14281.200 14409.200 245.313 0.731 o
-6 0 0 19.952 29.619 25.421 432.423 o
-6 0 2 3437.140 3163.920 155.030 5.922 o
-6 0 4 770.636 774.733 83.020 29.963 o
-6 0 6 16497.000 18155.700 532.718 0.395 o
-6 0 8 2680.920 2478.500 208.188 4.987 o
-6 0 10 278.546 167.959 73.889 49.237 o
-6 0 12 400.443 474.947 82.869 36.476 o
-6 0 14 1758.060 1705.280 204.588 5.978 o
-6 0 16 2014.270 2157.300 253.671 4.025 o
-6 0 18 13.618 224.783 108.089 26.241 o
-6 0 20 5.667 -137.416 117.572 22.731 o
-6 0 22 47.652 143.650 115.026 23.268 o
-6 1 -5 3081.330 3120.580 125.496 7.593 o
-6 1 -4 5535.590 5632.440 163.318 3.333 o
-6 1 -3 157.067 227.790 52.703 91.054 o
-6 1 -2 839.593 869.202 83.853 28.335 o
-6 1 -1 1007.840 1142.530 159.368 10.220 o
-6 1 0 151.667 169.842 36.974 161.115 o
-6 1 1 213.984 286.925 47.270 99.898 o
-6 1 2 21820.100 21622.400 226.345 0.363 o
-6 1 3 1964.580 2081.870 73.050 16.959 o
-6 1 4 353.422 357.785 36.182 115.011 o
-6 1 5 1495.170 1537.360 72.710 22.353 o
-6 1 6 35.624 11.265 18.762 701.357 o
-6 1 7 71.939 82.118 26.178 329.325 o
-6 1 8 455.494 420.879 45.592 80.156 o
-6 1 9 2554.050 2666.710 113.468 9.725 o
-6 1 10 1370.320 1512.680 88.996 19.695 o
-6 1 11 185.067 154.356 33.648 176.163 o
-6 1 12 3390.910 3426.520 139.996 6.358 o
-6 1 13 451.033 430.225 78.840 39.014 o
-6 1 14 316.128 341.927 73.715 46.781 o
-6 1 15 2.298 154.238 71.211 59.807 o
-6 1 16 1845.880 1630.370 151.207 9.272 o
-6 1 17 485.262 442.454 85.201 34.050 o
-6 1 18 57.594 88.768 63.392 73.808 o
-6 1 19 8.624 86.848 63.608 75.457 o
-6 1 20 560.370 404.166 97.493 26.953 o
-6 1 21 172.839 195.379 114.192 22.932 o
-6 1 22 6.475 46.717 59.678 86.617 o
-6 2 -5 1992.190 2132.160 114.229 11.823 o
-6 2 -4 373.731 389.051 51.124 75.794 o
-6 2 -3 188.133 144.708 34.949 168.204 o
-6 2 -2 8779.000 8658.410 191.735 1.688 o
-6 2 -1 7923.100 7744.320 204.903 1.897 o
-6 2 0 2520.270 2557.040 105.310 10.527 o
-6 2 1 529.292 625.433 63.337 48.780 o
-6 2 2 4.388 0.203 25.380 480.535 o
-6 2 3 647.840 689.089 49.736 57.728 o
-6 2 4 3.526 36.026 16.980 929.509 o
-6 2 5 1943.530 1887.830 69.932 18.134 o
-6 2 6 6987.570 6987.760 156.461 2.517 o
-6 2 7 4245.240 4127.640 132.487 5.264 o
-6 2 8 122.637 90.630 24.940 305.565 o
-6 2 9 2297.630 2530.680 109.639 10.823 o
-6 2 10 572.869 577.103 57.659 53.963 o
-6 2 11 124.184 135.493 35.892 179.021 o
-6 2 12 148.594 173.708 36.001 167.464 o
-6 2 13 1663.570 1659.230 100.966 15.520 o
-6 2 14 1054.760 900.438 105.356 19.479 o
-6 2 15 249.278 292.921 70.940 51.944 o
-6 2 16 114.243 107.941 53.806 95.217 o
-6 2 17 5.506 -16.632 39.543 199.514 o
-6 2 18 1.197 29.310 53.096 110.122 o
-6 2 19 9.058 27.178 54.595 103.686 o
-6 2 20 15.288 131.006 60.847 80.779 o
-6 2 21 45.903 131.265 68.625 63.211 o
-6 3 -5 15043.000 15242.100 311.295 0.622 o
-6 3 -4 992.229 1016.030 82.305 26.654 o
-6 3 -3 159.247 261.594 42.960 122.209 o
-6 3 -2 0.392 5.078 16.725 1097.750 o
-6 3 -1 683.994 582.726 81.057 33.169 o
-6 3 0 144.435 301.729 49.951 97.151 o
-6 3 1 2404.910 2312.970 120.225 9.991 o
-6 3 2 1969.660 1711.720 104.930 13.630 o
-6 3 3 10750.100 10782.400 193.433 1.231 o
-6 3 4 14.250 40.553 21.007 602.730 o
-6 3 5 1540.470 1531.710 58.673 25.244 o
-6 3 6 33.940 318.661 40.081 151.312 o
-6 3 7 8.316 -2.478 20.746 699.457 o
-6 3 8 464.383 507.785 52.107 66.474 o
-6 3 9 9526.520 9231.990 208.088 1.464 o
-6 3 10 376.129 433.976 54.662 68.353 o
-6 3 11 19.555 -0.298 30.952 313.432 o
-6 3 12 180.530 199.885 55.804 82.416 o
-6 3 13 337.183 313.398 48.245 86.475 o
-6 3 14 211.853 304.216 51.160 88.608 o
-6 3 15 22.142 38.881 32.836 267.581 o
-6 3 16 9.814 20.400 63.352 77.466 o
-6 3 17 574.847 315.373 73.482 42.142 o
-6 3 18 17.126 21.458 47.365 136.251 o
-6 3 19 174.647 190.010 70.282 56.038 o
-6 3 20 25.692 -9.474 62.566 79.136 o
-6 4 -5 2778.390 2597.350 133.309 8.122 o
-6 4 -4 500.845 472.484 55.945 60.384 o
-6 4 -3 111.602 103.825 23.282 335.281 o
-6 4 -2 215.242 201.699 57.243 77.165 o
-6 4 -1 5210.290 5420.070 183.054 3.299 o
-6 4 0 168.933 182.822 29.366 208.228 o
-6 4 1 380.124 435.115 46.966 82.044 o
-6 4 2 181.002 257.410 45.232 111.233 o
-6 4 3 1429.370 1356.590 101.180 17.294 o
-6 4 4 105.980 134.867 35.298 188.650 o
-6 4 5 3071.760 2811.180 146.947 6.860 o
-6 4 6 1033.210 1001.610 62.359 34.702 o
-6 4 7 1639.540 1697.760 81.272 18.892 o
-6 4 8 2.127 -8.217 22.253 628.867 o
-6 4 9 5997.070 6267.510 171.743 2.900 o
-6 4 10 1679.350 1894.910 105.843 14.259 o
-6 4 11 108.884 180.739 37.395 166.769 o
-6 4 12 3.106 91.787 31.337 286.750 o
-6 4 13 1103.640 979.048 79.726 26.663 o
-6 4 14 12.127 66.491 30.959 295.408 o
-6 4 15 190.961 217.714 46.645 107.331 o
-6 4 16 2.835 11.448 30.686 327.110 o
-6 4 17 559.774 655.840 76.056 37.528 o
-6 4 18 60.776 176.643 53.617 97.240 o
-6 4 19 114.102 100.275 46.025 124.994 o
-6 5 -5 4671.460 4710.580 131.234 4.644 o
-6 5 -4 244.723 273.616 47.731 96.474 o
-6 5 -3 65.807 54.144 32.882 241.631 o
-6 5 -2 360.158 315.982 44.103 94.517 o
-6 5 -1 4.375 -21.764 23.104 578.226 o
-6 5 0 17.182 43.334 29.762 322.083 o
-6 5 1 1320.400 1225.630 76.687 24.309 o
-6 5 2 3766.220 3713.060 131.900 6.011 o
-6 5 3 2869.450 3090.670 120.025 8.249 o
-6 5 4 82.549 103.081 29.583 262.714 o
-6 5 5 857.743 772.612 54.610 45.395 o
-6 5 6 0.084 18.947 17.480 959.793 o
-6 5 7 255.667 282.465 39.485 121.685 o
-6 5 8 36.024 131.209 30.398 269.777 o
-6 5 9 2853.670 2775.850 115.953 8.803 o
-6 5 10 1899.330 1917.930 99.184 14.227 o
-6 5 11 18.931 26.496 25.407 436.494 o
-6 5 12 505.695 459.245 54.282 62.660 o
-6 5 13 385.691 392.203 55.219 67.970 o
-6 5 14 0.821 -5.508 29.147 369.380 o
-6 5 15 27.205 24.138 34.852 240.749 o
-6 5 16 262.601 257.167 56.507 74.842 o
-6 5 17 65.955 70.506 36.201 202.746 o
-6 5 18 18.267 -41.529 56.868 95.993 o
-6 6 -5 330.189 294.678 46.893 90.909 o
-6 6 -4 1726.400 1798.290 105.918 14.254 o
-6 6 -3 334.088 382.521 36.990 113.437 o
-6 6 -2 3188.010 3298.410 107.322 8.079 o
-6 6 -1 1840.530 1864.500 93.440 15.365 o
-6 6 0 82.436 45.502 27.677 309.394 o
-6 6 1 21.358 42.587 28.110 353.419 o
-6 6 2 146.183 184.355 37.600 156.982 o
-6 6 3 250.602 317.900 43.351 106.934 o
-6 6 4 129.701 198.221 39.309 149.074 o
-6 6 5 1327.350 1573.970 124.278 13.424 o
-6 6 6 3591.380 3941.500 160.550 5.234 o
-6 6 7 1214.320 1252.040 66.215 28.634 o
-6 6 8 573.178 619.308 51.086 60.614 o
-6 6 9 161.825 315.832 60.316 70.723 o
-6 6 10 0.669 15.566 24.455 509.245 o
-6 6 11 69.321 145.127 48.299 117.602 o
-6 6 12 181.856 160.386 40.580 136.784 o
-6 6 13 79.706 24.328 30.035 280.802 o
-6 6 14 367.779 291.671 52.026 77.172 o
-6 6 15 2.812 23.388 39.846 193.980 o
-6 6 16 113.467 -20.957 47.094 126.374 o
-6 7 -5 88.585 -48.395 86.284 41.086 o
-6 7 -4 1755.880 1701.100 210.154 5.729 o
-6 7 -3 356.002 278.120 61.552 61.649 o
-6 7 -2 67.731 21.527 49.691 118.475 o
-6 7 -1 40.406 -26.258 50.714 117.954 o
-6 7 0 82.095 111.395 67.807 63.806 o
-6 7 1 378.948 582.539 130.436 16.665 o
-6 7 2 5190.500 5444.050 323.363 1.891 o
-6 7 3 133.992 91.383 65.065 67.337 o
-6 7 4 39.261 24.613 58.788 87.927 o
-6 7 5 54.339 128.108 96.762 32.605 o
-6 7 6 7.257 134.022 74.676 54.681 o
-6 7 7 317.198 516.997 113.308 21.844 o
-6 7 8 56.833 246.208 118.538 21.706 o
-6 7 9 31.104 143.650 78.147 49.514 o
-6 7 10 1407.340 1206.630 229.525 5.231 o
-6 7 11 69.715 119.328 90.440 37.046 o
-6 7 12 515.844 761.102 195.807 7.677 o
-6 7 13 2.646 38.635 100.274 31.121 o
-6 7 14 41.688 230.578 157.612 12.470 o
-6 8 -5 41.803 67.692 139.436 16.029 o
-6 8 -4 351.392 501.317 134.925 15.847 o
-6 8 -3 40.159 -7.326 76.574 52.792 o
-6 8 -2 2649.600 2707.040 201.752 5.150 o
-6 8 -1 61.393 51.205 84.105 43.203 o
-6 8 0 175.621 256.777 89.625 35.745 o
-6 8 1 23.834 15.986 75.601 54.322 o
-6 8 2 32.246 186.046 80.763 46.097 o
-6 8 3 1239.430 1581.590 197.515 6.755 o
-6 8 4 8.499 -30.729 93.689 35.751 o
-6 8 5 1.387 -131.061 72.504 59.792 o
-6 8 6 2299.310 2304.440 235.700 4.381 o
-6 8 7 11.362 123.494 104.313 28.453 o
-6 8 8 79.142 167.270 122.840 20.312 o
-6 8 9 237.662 219.515 122.489 19.794 o
-6 8 10 164.140 280.715 150.236 13.476 o
-5 0 -3 13611.000 13518.200 427.527 0.607 o
-5 0 -1 329.669 263.797 36.183 124.676 o
-5 0 1 28902.400 28777.000 578.290 0.181 o
-5 0 3 1479.990 1390.810 94.404 18.265 o
-5 0 5 22.662 69.894 38.459 194.816 o
-5 0 7 20073.800 18508.200 509.713 0.340 o
-5 0 9 4934.430 4899.040 278.169 2.378 o
-5 0 11 240.704 288.179 82.011 40.756 o
-5 0 13 8.636 52.069 57.162 93.930 o
-5 0 15 2609.240 2780.910 196.286 5.343 o
-5 0 17 19.967 48.302 41.783 170.095 o
-5 0 19 306.351 317.207 82.431 39.224 o
-5 0 21 65.510 38.635 85.084 42.272 o
-5 1 -4 2949.960 3186.980 115.141 8.260 o
-5 1 -3 12123.100 12724.400 223.248 0.954 o
-5 1 -2 1709.890 1803.710 121.655 12.303 o
-5 1 -1 603.354 550.413 58.243 52.805 o
-5 1 0 599.911 428.451 52.576 61.624 o
-5 1 1 3826.650 4038.300 144.860 5.404 o
-5 1 2 709.928 771.081 40.042 63.343 o
-5 1 3 5855.990 5856.500 110.496 3.655 o
-5 1 4 9633.640 9423.560 142.640 1.602 o
-5 1 5 10266.300 10864.300 174.394 1.323 o
-5 1 6 1.637 23.814 21.233 652.214 o
-5 1 7 1609.980 1544.930 75.939 20.682 o
-5 1 8 1250.090 1037.030 65.092 29.979 o
-5 1 9 222.199 289.712 50.213 90.841 o
-5 1 10 49.734 108.185 44.065 143.687 o
-5 1 11 7167.940 7090.920 255.747 1.852 o
-5 1 12 746.824 658.999 84.274 30.268 o
-5 1 13 522.359 298.875 125.299 17.907 o
-5 1 14 183.205 175.776 58.511 76.703 o
-5 1 15 606.185 678.584 69.151 41.465 o
-5 1 16 74.436 115.304 41.328 155.313 o
-5 1 17 252.595 170.691 59.489 71.506 o
-5 1 18 2.930 9.073 36.572 232.142 o
-5 1 19 360.153 199.976 50.785 83.022 o
-5 1 20 22.079 9.953 42.844 165.656 o
-5 1 21 216.065 409.296 107.232 24.975 o
-5 1 22 13.736 52.787 55.173 100.230 o
-5 2 -4 371.552 388.395 48.397 81.259 o
-5 2 -3 3027.320 3004.830 118.187 8.134 o
-5 2 -2 4888.990 5260.830 131.071 4.262 o
-5 2 -1 36.745 43.793 16.241 783.266 o
-5 2 0 15418.400 15698.500 569.421 0.417 o
-5 2 1 3396.650 3728.730 135.775 6.316 o
-5 2 2 980.975 979.788 52.956 40.837 o
-5 2 3 1247.530 1205.560 45.573 36.048 o
-5 2 4 99.296 76.120 15.876 540.206 o
-5 2 5 24.148 29.612 16.851 838.834 o
-5 2 6 230.866 197.893 29.729 182.785 o
-5 2 7 4919.360 4812.320 132.556 4.384 o
-5 2 8 2387.190 2553.580 100.638 11.271 o
-5 2 9 456.413 553.216 50.401 68.292 o
-5 2 10 1099.750 1148.660 73.740 27.962 o
-5 2 11 413.852 365.550 63.017 56.207 o
-5 2 12 84.726 64.232 35.321 205.992 o
-5 2 13 273.846 429.541 74.611 45.844 o
-5 2 14 1903.260 1824.730 147.230 9.338 o
-5 2 15 727.105 539.959 90.056 28.329 o
-5 2 16 1409.610 1456.570 144.230 10.879 o
-5 2 17 423.277 635.679 75.049 40.716 o
-5 2 18 894.533 980.876 96.474 22.732 o
-5 2 19 298.395 209.872 62.122 64.145 o
-5 2 20 2.982 111.786 149.182 14.044 o
-5 2 21 87.013 36.679 44.376 141.661 o
-5 2 22 132.036 146.353 86.264 39.589 o
-5 3 -4 3809.820 3799.840 143.002 5.590 o
-5 3 -3 655.982 631.153 41.685 67.846 o
-5 3 -2 6200.570 5882.920 99.434 3.533 o
-5 3 -1 561.887 573.720 53.191 59.469 o
-5 3 0 35.205 46.503 34.032 242.767 o
-5 3 1 124.680 163.719 35.585 177.417 o
-5 3 2 3614.820 3538.100 152.104 5.648 o
-5 3 3 238.508 211.521 25.415 206.522 o
-5 3 4 19056.600 19433.600 237.824 0.451 o
-5 3 5 1240.390 1183.720 60.712 30.696 o
-5 3 6 1286.290 1104.210 59.272 31.130 o
-5 3 7 2154.220 1959.580 81.045 15.252 o
-5 3 8 933.134 780.537 56.280 42.283 o
-5 3 9 125.788 156.483 30.192 222.830 o
-5 3 10 49.378 -8.845 28.091 347.595 o
-5 3 11 366.198 339.983 44.215 92.714 o
-5 3 12 1746.540 1515.740 123.693 12.365 o
-5 3 13 440.428 397.934 73.600 43.824 o
-5 3 14 1524.650 1646.240 140.163 10.886 o
-5 3 15 221.798 189.065 85.172 39.050 o
-5 3 16 555.734 524.114 94.637 27.812 o
-5 3 17 79.641 159.326 50.526 107.038 o
-5 3 18 404.347 383.769 89.150 32.861 o
-5 3 19 5.218 -112.883 68.373 67.104 o
-5 3 20 80.565 40.877 63.190 74.296 o
-5 3 21 19.920 12.508 129.119 18.796 o
-5 4 -4 1.074 24.356 24.583 495.256 o
-5 4 -3 133.061 118.637 20.907 346.798 o
-5 4 -2 2839.900 3009.200 135.170 7.596 o
-5 4 -1 622.041 624.100 67.349 43.097 o
-5 4 0 21322.500 21247.100 297.715 0.361 o
-5 4 1 17.119 26.078 23.154 518.670 o
-5 4 2 2173.540 2221.880 91.826 13.382 o
-5 4 3 873.202 910.200 64.661 37.123 o
-5 4 4 8.196 -2.874 13.580 1546.340 o
-5 4 5 291.669 340.782 34.282 131.589 o
-5 4 6 1.266 15.404 17.096 1004.700 o
-5 4 7 192.744 230.992 31.503 177.694 o
-5 4 8 8926.900 9176.940 285.373 1.314 o
-5 4 9 2.439 0.905 20.457 739.728 o
-5 4 10 7.231 -4.660 22.758 588.232 o
-5 4 11 321.545 306.486 41.955 104.394 o
-5 4 12 107.209 54.457 31.786 235.904 o
-5 4 13 43.621 125.334 37.772 187.217 o
-5 4 14 972.521 1043.960 112.963 17.708 o
-5 4 15 78.289 129.401 61.065 77.214 o
-5 4 16 793.139 628.930 100.072 23.431 o
-5 4 17 0.823 -43.700 45.425 152.276 o
-5 4 19 2.547 -45.892 62.693 79.898 o
-5 4 20 2.728 225.492 88.523 38.770 o
-5 5 -4 2375.820 2374.540 108.857 10.887 o
-5 5 -3 1946.560 2180.620 104.447 12.931 o
-5 5 -2 4659.320 4327.100 186.453 3.797 o
-5 5 -1 1760.900 1676.870 90.111 16.720 o
-5 5 0 536.647 537.474 44.719 72.985 o
-5 5 1 2563.360 2547.430 95.541 11.150 o
-5 5 2 152.188 201.279 31.112 197.066 o
-5 5 3 942.685 960.173 63.004 36.321 o
-5 5 4 10001.400 9997.100 161.164 1.451 o
-5 5 5 1061.040 1142.260 49.618 38.929 o
-5 5 6 106.049 109.129 22.343 354.218 o
-5 5 7 347.157 393.580 40.322 101.885 o
-5 5 8 35.475 1.668 19.820 658.582 o
-5 5 9 335.598 428.764 75.484 43.819 o
-5 5 10 62.838 153.522 31.533 236.457 o
-5 5 11 687.908 739.879 62.913 43.823 o
-5 5 12 1515.220 1531.580 93.842 17.785 o
-5 5 13 28.001 -3.159 24.318 479.027 o
-5 5 14 371.239 435.753 56.923 64.967 o
-5 5 15 6.839 16.586 37.476 218.476 o
-5 5 16 177.698 311.953 80.111 43.289 o
-5 5 17 51.957 92.491 39.980 171.694 o
-5 5 18 271.311 397.889 100.145 27.911 o
-5 5 19 140.376 45.121 56.445 87.838 o
-5 6 -4 260.280 247.874 39.684 122.654 o
-5 6 -3 523.136 449.012 35.367 93.473 o
-5 6 -2 313.459 312.721 30.016 147.056 o
-5 6 -1 38.258 31.735 16.165 810.029 o
-5 6 0 922.269 988.933 61.175 37.415 o
-5 6 1 4106.670 4150.080 119.515 5.710 o
-5 6 2 816.273 863.048 59.059 42.221 o
-5 6 3 414.808 426.489 42.217 89.709 o
-5 6 4 67.897 45.087 18.116 579.575 o
-5 6 5 439.737 504.658 43.791 81.739 o
-5 6 6 226.964 257.452 27.429 189.324 o
-5 6 7 2775.890 3007.870 87.770 10.380 o
-5 6 8 844.129 967.853 59.314 40.279 o
-5 6 9 899.289 898.721 62.991 37.694 o
-5 6 10 35.914 27.346 21.927 526.865 o
-5 6 11 329.409 336.690 44.257 95.897 o
-5 6 12 244.319 209.414 40.798 123.109 o
-5 6 13 8.888 -8.161 35.134 250.605 o
-5 6 14 350.322 602.226 104.569 24.700 o
-5 6 15 871.424 797.119 82.891 28.795 o
-5 6 16 51.182 32.319 38.591 190.858 o
-5 6 17 161.883 158.907 47.767 109.233 o
-5 7 -4 18.953 -32.149 67.517 68.333 o
-5 7 -3 3286.540 3290.910 200.987 4.580 o
-5 7 -2 51.332 -21.281 53.752 104.503 o
-5 7 -1 208.680 217.728 61.580 68.444 o
-5 7 0 2.359 -54.812 78.847 50.545 o
-5 7 1 1480.630 1617.520 146.559 10.345 o
-5 7 2 327.918 284.324 89.480 34.019 o
-5 7 3 1228.810 1284.520 158.537 9.864 o
-5 7 4 107.559 33.674 59.870 81.009 o
-5 7 5 1969.980 1771.850 184.964 6.769 o
-5 7 6 379.269 575.144 168.456 10.405 o
-5 7 7 658.469 765.941 180.134 8.833 o
-5 7 8 417.351 462.913 146.021 13.608 o
-5 7 9 81.716 41.444 77.094 50.832 o
-5 7 10 69.873 119.240 110.372 25.176 o
-5 7 11 1536.100 1504.820 264.296 3.993 o
-5 7 12 18.960 -7.288 90.264 38.393 o
-5 7 13 81.046 61.113 110.635 25.148 o
-5 7 14 156.860 442.454 161.212 11.665 o
-5 8 -4 153.477 147.786 76.397 49.163 o
-5 8 -3 1145.780 1320.150 145.312 11.417 o
-5 8 -2 416.481 400.587 84.992 35.293 o
-5 8 -1 11.184 80.673 60.800 82.387 o
-5 8 0 608.505 586.554 100.518 24.667 o
-5 8 1 3146.420 2901.790 210.584 4.517 o
-5 8 2 275.139 348.628 107.979 24.500 o
-5 8 3 0.587 -35.085 69.072 65.902 o
-5 8 4 31.846 192.849 86.520 40.356 o
-5 8 5 21.440 144.053 86.384 40.930 o
-5 8 6 200.772 289.332 96.073 31.108 o
-5 8 7 506.031 380.463 137.943 14.996 o
-5 8 8 345.038 159.456 100.187 28.224 o
-5 8 9 456.656 306.004 147.251 13.470 o
-5 8 10 8.503 -69.894 93.601 35.817 o
-5 8 11 374.553 246.296 132.148 16.744 o
-4 0 -2 834.989 732.101 45.440 53.867 o
-4 0 0 9304.150 9297.590 304.160 1.210 o
-4 0 2 9364.300 11214.500 192.676 1.384 o
-4 0 4 767.575 1089.230 109.933 19.284 o
-4 0 6 143.722 49.259 36.703 179.167 o
-4 0 8 926.448 733.355 105.104 20.701 o
-4 0 10 17048.400 16836.600 516.562 0.405 o
-4 0 12 2274.330 2314.270 157.176 7.709 o
-4 0 14 3.992 -55.956 53.720 108.636 o
-4 0 16 1296.660 1188.860 131.325 13.053 o
-4 0 18 666.976 439.673 141.368 13.930 o
-4 0 20 274.018 428.718 189.046 8.493 o
-4 0 22 24.997 70.003 73.236 57.136 o
-4 1 -3 3164.360 2835.410 99.446 8.975 o
-4 1 -2 19845.200 18853.200 205.108 0.446 o
-4 1 -1 2372.420 2800.110 79.737 12.608 o
-4 1 0 7624.830 7556.190 172.589 2.149 o
-4 1 1 385.396 385.144 31.750 122.182 o
-4 1 2 433.898 531.218 30.342 109.394 o
-4 1 3 764.091 881.491 39.085 59.156 o
-4 1 4 453.242 694.224 36.049 87.565 o
-4 1 5 33.581 74.486 19.561 572.232 o
-4 1 6 17882.000 18384.600 232.548 0.503 o
-4 1 7 1418.960 1609.890 73.183 22.590 o
-4 1 8 73.221 53.322 28.493 299.726 o
-4 1 9 758.150 689.981 74.642 35.091 o
-4 1 10 54.396 28.186 37.248 203.070 o
-4 1 11 12.826 71.734 33.821 250.031 o
-4 1 12 738.645 787.051 65.451 40.388 o
-4 1 13 990.902 1093.810 154.125 10.865 o
-4 1 14 2886.520 2872.730 131.596 7.810 o
-4 1 15 6.968 -17.024 43.050 168.236 o
-4 1 16 781.249 753.998 76.098 33.473 o
-4 1 17 10.167 -9.651 35.203 249.052 o
-4 1 18 268.560 252.720 73.723 48.724 o
-4 1 19 68.181 148.540 75.036 52.652 o
-4 1 20 764.712 753.182 93.808 25.490 o
-4 1 21 35.399 -27.989 47.910 132.261 o
-4 1 22 37.688 6.972 44.271 152.960 o
-4 2 -3 19.345 12.214 23.053 532.473 o
-4 2 -2 2197.070 2006.680 59.865 17.394 o
-4 2 -1 7266.170 7339.110 119.106 2.569 o
-4 2 0 1660.830 1872.500 121.818 12.325 o
-4 2 1 724.542 639.807 52.347 53.230 o
-4 2 2 11481.800 11178.200 158.645 1.179 o
-4 2 3 4737.710 5316.860 111.090 4.667 o
-4 2 4 1825.130 1852.430 79.647 17.522 o
-4 2 5 1367.420 1037.270 52.060 32.991 o
-4 2 6 261.198 276.964 31.177 156.820 o
-4 2 7 5578.120 5277.990 130.668 3.793 o
-4 2 8 127.301 98.445 32.441 212.290 o
-4 2 9 5430.420 5219.580 196.316 3.084 o
-4 2 10 8373.740 7993.350 253.168 1.581 o
-4 2 11 1370.420 1256.090 79.332 22.991 o
-4 2 12 188.094 258.197 44.778 112.040 o
-4 2 13 999.208 1071.430 78.444 27.754 o
-4 2 14 65.959 78.359 39.846 171.106 o
-4 2 15 1088.100 1241.310 91.553 21.912 o
-4 2 16 492.657 546.247 66.935 47.258 o
-4 2 17 889.182 783.898 80.619 29.682 o
-4 2 18 650.455 529.277 98.029 25.562 o
-4 2 19 61.623 -37.394 42.533 160.961 o
-4 2 20 108.645 137.296 49.372 109.634 o
-4 2 21 22.410 40.173 43.408 158.551 o
-4 2 22 6.107 -21.013 49.312 128.590 o
-4 3 -3 49.926 65.266 16.297 682.379 o
-4 3 -2 1245.010 1191.240 53.101 33.386 o
-4 3 -1 18575.500 18806.300 361.733 0.426 o
-4 3 0 1093.980 1018.200 71.133 29.827 o
-4 3 1 633.545 549.420 39.543 74.301 o
-4 3 2 115.924 143.572 21.058 348.982 o
-4 3 3 2930.750 3206.340 86.977 9.737 o
-4 3 4 423.227 463.203 34.185 105.615 o
-4 3 5 5551.490 5455.710 116.745 3.915 o
-4 3 6 1358.910 1462.070 63.536 26.444 o
-4 3 7 16077.200 15986.100 225.385 0.618 o
-4 3 8 2101.170 2029.460 86.221 14.720 o
-4 3 9 428.972 450.204 59.883 58.320 o
-4 3 10 16.222 25.887 55.054 101.490 o
-4 3 11 44.934 73.426 36.688 204.340 o
-4 3 12 24.566 28.216 29.476 327.894 o
-4 3 13 5776.620 5669.810 176.242 3.071 o
-4 3 14 221.894 201.506 39.513 132.240 o
-4 3 15 34.572 -16.647 32.058 283.766 o
-4 3 16 32.487 93.526 35.677 215.394 o
-4 3 17 8.241 -48.178 51.087 119.631 o
-4 3 18 116.671 167.909 52.822 95.850 o
-4 3 19 27.611 44.956 43.427 156.999 o
-4 3 20 60.245 42.314 60.479 81.686 o
-4 3 21 431.847 285.278 73.456 45.247 o
-4 4 -3 156.841 118.793 21.054 322.608 o
-4 4 -2 13.880 12.385 19.031 769.354 o
-4 4 -1 9848.050 9437.680 242.364 1.312 o
-4 4 0 742.744 810.915 49.723 52.088 o
-4 4 1 13.557 15.379 16.313 996.922 o
-4 4 2 107.772 123.164 17.665 435.079 o
-4 4 3 5852.900 6168.600 97.899 3.672 o
-4 4 4 286.699 355.000 32.443 138.325 o
-4 4 5 244.173 255.582 27.291 185.060 o
-4 4 6 45.065 48.888 18.942 601.789 o
-4 4 7 506.073 518.625 42.783 78.551 o
-4 4 8 77.023 180.838 29.546 245.910 o
-4 4 9 4802.990 4769.310 134.115 4.465 o
-4 4 10 425.734 411.783 44.337 84.985 o
-4 4 11 2018.250 2013.270 132.959 10.141 o
-4 4 12 17.400 137.902 55.392 96.099 o
-4 4 13 758.609 669.145 111.074 20.044 o
-4 4 14 429.245 488.004 85.433 34.307 o
-4 4 15 24.502 -19.368 55.391 100.639 o
-4 4 17 1581.730 1597.430 114.588 13.941 o
-4 4 18 1.007 -25.440 34.820 258.901 o
-4 4 19 92.845 110.721 44.930 132.363 o
-4 4 20 14.415 -19.689 43.357 164.386 o
-4 5 -3 184.096 199.131 28.332 207.823 o
-4 5 -2 3011.960 3014.280 114.901 8.318 o
-4 5 -1 6818.330 6827.000 148.052 2.661 o
-4 5 0 729.549 771.913 50.226 52.757 o
-4 5 1 24.162 31.826 17.717 771.776 o
-4 5 2 3.098 30.169 15.307 1137.440 o
-4 5 3 1932.080 2055.680 70.604 17.571 o
-4 5 4 1827.680 1900.150 57.713 20.830 o
-4 5 5 1378.610 1421.260 53.107 29.467 o
-4 5 6 1886.930 1877.720 71.514 18.306 o
-4 5 7 3565.140 3440.120 94.537 7.760 o
-4 5 8 164.585 222.741 32.256 181.762 o
-4 5 9 309.862 308.804 38.655 115.819 o
-4 5 10 29.823 25.488 23.207 492.906 o
-4 5 11 162.399 191.069 35.278 166.749 o
-4 5 12 0.924 23.249 27.984 387.250 o
-4 5 13 2222.120 2243.060 156.766 7.852 o
-4 5 15 31.422 -25.407 49.739 123.475 o
-4 5 16 271.447 429.343 85.418 36.645 o
-4 5 17 178.625 81.457 45.087 122.254 o
-4 5 18 11.889 133.746 125.343 19.784 o
-4 5 19 31.604 193.837 73.771 54.694 o
-4 6 -3 2118.130 2179.880 67.457 16.466 o
-4 6 -2 1123.880 1220.670 48.203 37.377 o
-4 6 -1 1386.640 1361.260 47.512 31.463 o
-4 6 0 4685.970 4787.430 81.342 5.446 o
-4 6 1 65.251 75.931 36.038 203.647 o
-4 6 2 2689.150 2820.100 75.434 11.728 o
-4 6 3 1479.430 1538.440 59.720 25.638 o
-4 6 4 260.312 296.301 30.009 160.524 o
-4 6 5 24.563 44.325 26.589 385.252 o
-4 6 6 13.368 27.064 13.671 1260.650 o
-4 6 7 7.661 33.077 17.399 876.068 o
-4 6 8 154.273 146.214 26.220 251.956 o
-4 6 9 1526.860 1695.580 78.055 20.306 o
-4 6 10 3030.920 3105.180 153.892 6.439 o
-4 6 11 839.489 872.040 75.274 32.291 o
-4 6 12 199.749 196.910 39.201 137.531 o
-4 6 13 87.052 127.928 32.604 220.329 o
-4 6 14 273.892 332.950 54.958 75.394 o
-4 6 15 15.831 9.528 44.219 157.007 o
-4 6 16 256.637 300.556 65.618 58.678 o
-4 6 17 212.554 316.340 59.825 69.424 o
-4 7 -3 172.267 157.487 51.348 96.480 o
-4 7 -2 3722.970 3793.070 216.296 3.851 o
-4 7 -1 422.465 377.670 77.751 40.762 o
-4 7 0 2167.060 2238.530 167.604 7.285 o
-4 7 1 966.397 881.903 113.717 17.916 o
-4 7 2 11.423 -17.259 30.855 321.431 o
-4 7 3 12.752 31.194 43.464 160.864 o
-4 7 4 876.004 920.107 95.403 23.427 o
-4 7 5 1.880 4.717 38.370 212.211 o
-4 7 6 5492.900 5904.540 251.255 2.380 o
-4 7 7 12.338 73.776 143.914 15.101 o
-4 7 8 123.363 194.997 79.795 45.509 o
-4 7 9 56.083 -5.708 110.416 25.521 o
-4 7 10 109.407 278.872 134.519 16.807 o
-4 7 11 417.731 591.812 177.280 9.408 o
-4 7 12 74.012 -2.898 94.655 34.432 o
-4 7 13 16.597 -80.694 129.075 18.834 o
-4 7 14 674.624 674.876 205.993 6.915 o
-4 7 15 377.628 521.479 195.807 7.844 o
-4 8 -3 1073.570 984.739 128.032 14.487 o
-4 8 -2 34.598 9.248 45.644 144.599 o
-4 8 -1 172.360 185.091 68.018 59.491 o
-4 8 0 435.844 334.124 82.903 36.927 o
-4 8 1 6.006 103.595 83.202 44.558 o
-4 8 2 2746.750 2697.180 248.251 3.802 o
-4 8 3 147.627 131.371 72.255 54.746 o
-4 8 4 513.837 607.754 131.558 15.998 o
-4 8 5 61.248 155.010 79.780 46.952 o
-4 8 6 118.613 389.156 112.974 23.204 o
-4 8 7 376.557 327.692 139.699 15.001 o
-4 8 8 103.254 42.849 109.670 25.516 o
-4 8 9 15.005 -25.727 86.664 41.681 o
-4 8 10 2279.880 2804.430 367.292 2.058 o
-4 8 11 0.652 58.830 124.070 20.339 o
-4 9 -1 956.111 1081.330 144.545 12.141 o
-4 9 0 642.425 696.517 160.882 10.901 o
-4 9 1 323.459 280.308 85.363 36.974 o
-4 9 2 51.349 98.780 75.832 52.504 o
-4 9 3 378.846 384.380 105.519 24.806 o
-4 9 4 30.439 166.492 151.246 13.588 o
-4 9 5 224.562 358.857 114.089 22.366 o
-3 0 -1 1705.470 1453.850 58.742 23.876 o
-3 0 1 40191.400 39358.200 310.314 0.116 o
-3 0 3 237.930 405.281 45.444 97.767 o
-3 0 5 13508.500 14473.600 359.390 0.661 o
-3 0 7 95.336 126.001 39.074 164.694 o
-3 0 9 995.061 1241.310 134.167 13.359 o
-3 0 11 9426.330 9253.950 396.883 0.962 o
-3 0 13 2754.820 2887.340 178.873 5.832 o
-3 0 15 34.051 235.397 74.030 53.792 o
-3 0 17 12.794 84.820 78.586 49.879 o
-3 0 19 1392.160 1275.300 155.758 9.888 o
-3 0 21 96.758 211.537 159.675 12.100 o
-3 1 -2 448.630 714.746 38.016 83.719 o
-3 1 -1 8920.300 8160.070 121.028 1.942 o
-3 1 0 3391.310 3204.430 59.931 9.699 o
-3 1 1 32439.800 32303.100 166.888 0.177 o
-3 1 2 6993.680 6321.820 68.036 3.156 o
-3 1 3 162.513 172.174 20.063 308.555 o
-3 1 4 978.751 946.857 42.814 47.301 o
-3 1 5 36958.800 34371.900 387.724 0.136 o
-3 1 6 50.654 68.455 32.752 246.943 o
-3 1 7 4805.280 4777.680 119.518 4.707 o
-3 1 8 7474.040 7613.130 158.352 2.255 o
-3 1 9 2232.560 2609.590 98.589 11.836 o
-3 1 10 27.253 82.931 30.316 290.959 o
-3 1 11 594.314 609.749 55.602 54.902 o
-3 1 12 1487.720 1504.350 87.062 19.375 o
-3 1 13 213.291 282.386 43.255 113.275 o
-3 1 14 83.214 140.096 39.442 163.319 o
-3 1 15 3788.710 3915.080 158.890 5.120 o
-3 1 16 356.020 437.648 63.666 56.065 o
-3 1 17 238.476 183.726 64.142 63.505 o
-3 1 18 7.775 20.082 51.303 117.645 o
-3 1 19 53.722 29.957 45.388 141.550 o
-3 1 20 5.559 29.351 48.853 129.237 o
-3 1 21 1.953 57.942 44.456 153.539 o
-3 1 22 129.392 97.513 69.767 59.332 o
-3 2 -2 529.810 715.620 37.279 78.912 o
-3 2 -1 23.583 45.338 17.747 743.146 o
-3 2 0 8.139 9.091 10.837 2141.830 o
-3 2 1 21546.900 20168.000 127.332 0.401 o
-3 2 2 5916.820 6655.140 89.360 3.548 o
-3 2 3 106.201 69.593 16.432 516.188 o
-3 2 4 27591.400 26394.400 220.630 0.242 o
-3 2 5 4986.460 5307.180 103.934 4.561 o
-3 2 6 586.729 544.856 54.868 57.119 o
-3 2 7 96.903 172.548 37.541 169.507 o
-3 2 8 26.717 -8.923 18.484 778.801 o
-3 2 9 136.946 186.887 39.438 148.070 o
-3 2 10 16.111 -0.570 19.235 772.083 o
-3 2 11 1943.060 1895.330 91.036 15.149 o
-3 2 12 6804.620 7043.520 185.030 2.381 o
-3 2 13 770.446 842.386 70.285 36.248 o
-3 2 14 119.224 151.931 39.639 153.545 o
-3 2 15 262.560 280.291 48.414 92.883 o
-3 2 16 16.910 22.098 118.670 22.230 o
-3 2 17 29.131 99.278 40.371 173.193 o
-3 2 18 456.361 376.692 64.741 52.698 o
-3 2 19 524.711 544.473 98.373 26.301 o
-3 2 20 295.032 293.062 62.383 62.325 o
-3 2 21 9.920 49.767 47.422 134.980 o
-3 3 -2 22162.400 21781.800 198.329 0.360 o
-3 3 -1 537.372 448.761 35.054 92.775 o
-3 3 0 2444.640 2833.250 59.203 13.814 o
-3 3 1 1431.900 1408.830 34.393 33.882 o
-3 3 2 4579.310 4434.610 63.139 6.078 o
-3 3 3 308.696 491.109 32.474 123.471 o
-3 3 4 564.422 607.026 49.191 63.586 o
-3 3 5 1050.630 831.718 42.413 47.104 o
-3 3 6 3256.560 3563.340 95.364 8.202 o
-3 3 7 1059.550 1103.900 125.255 14.827 o
-3 3 8 12502.700 12585.000 416.946 0.680 o
-3 3 9 1016.920 1242.740 67.736 30.734 o
-3 3 10 220.396 216.299 32.121 168.629 o
-3 3 11 105.234 103.246 29.867 247.414 o
-3 3 12 2702.630 2660.920 114.337 9.340 o
-3 3 13 32.046 34.959 31.783 279.274 o
-3 3 14 143.398 121.578 33.916 190.548 o
-3 3 15 1369.160 1719.650 153.153 9.813 o
-3 3 16 1294.120 1113.170 95.599 19.920 o
-3 3 17 58.186 102.748 45.150 136.757 o
-3 3 18 453.126 546.476 73.984 41.842 o
-3 3 19 3.588 -52.528 45.512 151.232 o
-3 3 20 42.352 128.852 49.173 117.686 o
-3 3 21 1.871 91.257 66.511 69.351 o
-3 4 -2 1679.350 1666.520 89.943 17.212 o
-3 4 -1 547.513 503.444 59.012 54.500 o
-3 4 0 266.965 305.269 19.357 214.610 o
-3 4 1 88.403 88.701 10.126 746.684 o
-3 4 2 8208.450 8433.260 100.605 2.155 o
-3 4 3 457.937 444.478 21.804 132.892 o
-3 4 4 15992.500 15800.100 162.230 0.658 o
-3 4 5 13.950 24.267 14.062 1217.010 o
-3 4 6 1138.310 1148.330 52.420 35.999 o
-3 4 7 593.562 585.788 43.989 69.477 o
-3 4 8 367.123 402.030 75.601 43.374 o
-3 4 9 754.041 741.267 71.887 36.393 o
-3 4 10 72.215 98.891 33.954 217.803 o
-3 4 11 133.903 144.237 27.524 249.090 o
-3 4 12 4364.830 4070.510 156.533 4.645 o
-3 4 13 295.337 264.030 65.535 58.154 o
-3 4 14 6.172 64.921 34.515 245.427 o
-3 4 15 34.739 51.361 35.107 228.819 o
-3 4 16 9.523 29.602 33.378 268.660 o
-3 4 17 18.808 96.570 39.335 184.432 o
-3 4 18 827.593 882.272 86.990 27.082 o
-3 4 19 29.726 -10.326 59.282 87.764 o
-3 4 20 466.196 496.123 76.441 40.084 o
-3 5 -2 5765.330 5988.920 113.195 3.644 o
-3 5 -1 451.308 428.923 18.485 143.858 o
-3 5 0 3077.410 3029.050 48.772 11.389 o
-3 5 1 3907.500 3950.310 53.424 7.774 o
-3 5 2 3821.700 3858.020 72.138 7.590 o
-3 5 3 349.077 351.466 21.080 170.278 o
-3 5 4 717.659 745.421 34.000 69.917 o
-3 5 5 3807.180 3769.610 92.101 7.130 o
-3 5 6 422.549 491.463 33.280 106.245 o
-3 5 7 1144.410 1133.180 54.404 35.174 o
-3 5 8 7376.320 7476.720 144.593 2.377 o
-3 5 9 295.983 276.196 44.110 102.164 o
-3 5 11 54.915 142.685 74.108 54.276 o
-3 5 12 559.421 477.380 74.710 39.982 o
-3 5 13 165.994 97.029 46.701 116.138 o
-3 5 14 131.691 26.984 61.069 77.100 o
-3 5 15 664.723 708.213 77.424 34.688 o
-3 5 16 1195.810 1026.090 89.473 22.502 o
-3 5 17 18.822 8.007 36.512 226.890 o
-3 5 18 142.621 123.832 42.500 136.300 o
-3 5 19 23.270 93.325 56.398 94.008 o
-3 6 -2 192.013 203.103 24.134 238.280 o
-3 6 -1 399.028 331.586 21.522 158.165 o
-3 6 0 958.935 935.322 78.641 28.880 o
-3 6 1 4214.720 4224.300 162.180 4.578 o
-3 6 2 677.844 742.338 72.059 37.540 o
-3 6 3 62.872 74.271 37.692 189.633 o
-3 6 4 1418.660 1433.960 78.957 21.947 o
-3 6 5 6664.720 6956.970 156.486 2.636 o
-3 6 6 1318.670 1367.040 50.282 31.663 o
-3 6 7 107.908 100.626 17.357 459.890 o
-3 6 8 30.479 34.372 21.385 552.823 o
-3 6 9 1303.290 1378.560 70.380 25.551 o
-3 6 10 1.568 47.270 22.779 544.623 o
-3 6 11 2083.200 2206.440 99.226 12.970 o
-3 6 12 920.207 909.054 68.108 34.470 o
-3 6 13 288.583 318.622 65.499 57.567 o
-3 6 14 0.944 -52.376 39.649 199.782 o
-3 6 15 117.786 198.553 61.420 73.036 o
-3 6 16 113.094 169.364 68.716 60.418 o
-3 6 17 28.556 -41.062 52.099 113.099 o
-3 7 -2 214.656 320.410 100.170 28.599 o
-3 7 -1 1320.620 1635.160 144.053 10.898 o
-3 7 0 7.275 0.944 48.559 132.375 o
-3 7 1 3042.060 3089.920 153.738 6.441 o
-3 7 2 953.416 916.111 88.702 25.142 o
-3 7 3 3.777 20.358 39.880 193.809 o
-3 7 4 591.639 634.161 102.743 23.777 o
-3 7 5 2416.900 2506.890 168.904 6.785 o
-3 7 6 161.424 224.140 67.753 59.636 o
-3 7 7 1236.920 1227.710 150.374 10.748 o
-3 7 8 110.227 159.202 71.681 56.148 o
-3 7 9 998.935 737.303 120.691 16.534 o
-3 7 10 232.310 143.914 131.621 17.385 o
-3 7 11 2.270 -7.815 102.206 30.093 o
-3 7 12 202.129 229.261 146.548 14.118 o
-3 7 13 117.318 94.216 111.689 24.432 o
-3 7 14 54.837 142.333 150.324 13.735 o
-3 7 15 1213.510 1749.880 323.916 2.789 o
-3 8 -2 50.426 63.289 59.137 85.202 o
-3 8 -1 184.894 154.267 59.954 74.054 o
-3 8 0 199.437 24.742 47.383 113.736 o
-3 8 1 2731.740 2834.240 202.554 5.028 o
-3 8 2 765.668 902.645 117.516 17.822 o
-3 8 3 0.931 -140.818 85.918 42.593 o
-3 8 4 169.505 116.117 77.876 47.466 o
-3 8 5 1777.710 1735.390 154.354 9.040 o
-3 8 6 722.921 737.281 151.904 11.903 o
-3 8 7 2.840 128.170 57.742 90.073 o
-3 8 8 2.613 -21.828 159.104 12.421 o
-3 8 9 268.869 257.254 88.520 35.485 o
-3 8 10 9.701 -43.322 86.094 42.303 o
-3 8 11 600.866 704.590 144.210 13.311 o
-3 8 12 29.874 94.098 86.382 41.147 o
-3 9 -2 1102.940 941.452 131.433 13.900 o
-3 9 -1 55.532 -4.483 62.232 78.565 o
-3 9 0 490.122 511.773 107.691 22.947 o
-3 9 1 825.004 683.814 114.216 18.851 o
-3 9 2 38.442 -31.980 89.650 38.700 o
-3 9 3 379.997 231.043 98.878 28.356 o
-3 9 4 51.334 177.972 163.231 11.656 o
-3 9 5 209.300 398.639 159.895 11.812 o
-3 9 6 567.946 894.391 233.739 5.451 o
-2 0 0 798.170 1085.320 51.653 44.858 o
-2 0 2 15997.900 14861.000 139.921 0.692 o
-2 0 4 14203.300 16087.400 231.540 0.701 o
-2 0 6 14642.700 15931.700 382.922 0.568 o
-2 0 8 855.233 989.924 112.304 18.506 o
-2 0 10 3920.280 4167.000 255.252 3.023 o
-2 0 12 686.540 603.622 81.089 32.985 o
-2 0 14 6837.560 6972.400 410.493 1.181 o
-2 0 16 357.302 443.761 90.778 32.058 o
-2 0 18 536.746 361.121 87.424 32.571 o
-2 0 20 1150.300 1166.100 156.072 10.330 o
-2 0 22 378.914 248.881 163.538 11.199 o
-2 1 -1 7818.430 7629.550 82.493 2.465 o
-2 1 0 11647.000 14306.900 97.616 1.054 o
-2 1 1 530.150 555.337 20.504 114.861 o
-2 1 2 42099.900 38981.900 155.141 0.112 o
-2 1 3 283.953 78.125 9.591 345.589 o
-2 1 4 7540.350 7113.940 89.992 2.638 o
-2 1 5 2524.340 2362.150 87.233 12.240 o
-2 1 6 2374.200 2700.720 80.688 12.713 o
-2 1 7 2869.000 3106.530 125.355 7.963 o
-2 1 8 3517.660 3951.230 110.738 6.853 o
-2 1 9 501.518 618.579 50.713 64.188 o
-2 1 10 13827.700 14550.600 239.598 0.757 o
-2 1 11 832.886 851.825 63.614 39.057 o
-2 1 12 831.174 815.750 66.410 37.728 o
-2 1 13 397.719 445.900 56.284 64.607 o
-2 1 14 662.309 657.704 92.909 27.108 o
-2 1 15 79.938 35.300 35.040 215.463 o
-2 1 16 247.170 140.052 47.995 101.273 o
-2 1 17 656.766 621.014 74.169 37.515 o
-2 1 18 1075.530 1008.880 96.511 21.403 o
-2 1 19 39.416 113.214 51.991 107.299 o
-2 1 20 140.151 264.337 64.860 64.357 o
-2 1 21 1.468 -24.707 48.733 132.243 o
-2 1 22 23.379 92.355 61.810 78.936 o
-2 2 -1 17265.200 16411.900 113.458 0.602 o
-2 2 0 1422.480 1477.880 37.866 32.537 o
-2 2 1 346.945 322.964 15.744 196.452 o
-2 2 2 254.821 108.693 11.604 343.845 o
-2 2 3 32408.900 30813.400 145.694 0.183 o
-2 2 4 1619.190 2025.990 46.529 24.099 o
-2 2 5 1623.080 1468.160 55.990 25.296 o
-2 2 6 8409.390 8569.660 141.598 1.951 o
-2 2 7 2516.610 2618.790 116.225 9.677 o
-2 2 8 2078.550 2088.070 81.365 15.270 o
-2 2 9 0.323 41.581 19.660 722.056 o
-2 2 10 1284.260 1256.840 71.781 25.977 o
-2 2 11 912.259 914.978 65.296 36.035 o
-2 2 12 9.434 26.828 29.770 334.801 o
-2 2 13 2103.580 2154.540 156.276 8.108 o
-2 2 14 3911.330 3982.400 156.988 5.036 o
-2 2 15 392.875 393.531 55.120 67.772 o
-2 2 16 0.116 50.260 40.291 186.978 o
-2 2 17 0.966 39.012 40.056 190.377 o
-2 2 18 96.873 34.570 40.532 164.201 o
-2 2 19 68.847 146.207 48.902 115.075 o
-2 2 20 299.365 199.042 52.942 82.029 o
-2 2 21 694.368 862.274 100.731 23.084 o
-2 3 -1 13974.700 14433.700 120.738 0.838 o
-2 3 0 2122.500 2037.020 36.989 20.333 o
-2 3 1 162.650 248.755 13.377 349.963 o
-2 3 2 421.898 270.874 14.479 183.731 o
-2 3 3 11947.000 12287.600 91.744 1.134 o
-2 3 4 138.949 179.807 16.019 382.966 o
-2 3 5 116.380 106.629 24.191 315.488 o
-2 3 6 1040.600 1031.740 48.947 41.003 o
-2 3 7 8225.010 8160.820 369.602 1.164 o
-2 3 8 9.531 15.493 16.343 1023.810 o
-2 3 9 3900.710 3797.750 114.190 6.318 o
-2 3 10 615.242 611.794 51.194 58.938 o
-2 3 11 6224.400 5802.720 158.246 3.026 o
-2 3 12 3.600 151.311 53.933 101.584 o
-2 3 13 279.262 308.544 45.743 97.564 o
-2 3 14 0.936 36.179 29.506 343.805 o
-2 3 15 176.633 129.279 41.845 133.927 o
-2 3 16 9.452 52.149 37.928 206.725 o
-2 3 17 3071.830 3083.600 156.234 6.311 o
-2 3 18 171.959 202.552 51.970 92.954 o
-2 3 19 107.090 41.837 48.581 117.929 o
-2 3 20 24.763 64.947 50.289 118.085 o
-2 3 21 18.628 0.549 44.645 154.392 o
-2 4 -1 12909.500 12661.300 104.258 1.007 o
-2 4 0 85.153 64.949 7.331 939.178 o
-2 4 1 418.904 331.099 13.770 177.102 o
-2 4 2 574.663 492.436 17.334 118.097 o
-2 4 3 16030.800 15864.500 124.093 0.670 o
-2 4 4 11.539 17.751 8.113 2777.300 o
-2 4 5 31.196 31.595 11.816 1259.920 o
-2 4 6 287.789 290.026 34.811 134.352 o
-2 4 7 3403.440 3602.420 132.024 6.518 o
-2 4 8 39.350 75.665 22.547 455.382 o
-2 4 9 616.946 628.628 70.172 40.974 o
-2 4 10 41.290 43.439 24.492 420.430 o
-2 4 11 2493.980 2344.610 103.356 11.044 o
-2 4 12 225.393 291.792 45.663 103.528 o
-2 4 13 4724.610 4763.610 161.908 4.049 o
-2 4 14 191.780 220.317 41.709 125.807 o
-2 4 15 762.042 649.599 70.136 38.132 o
-2 4 16 4.648 70.439 41.602 172.443 o
-2 4 17 11.038 28.490 36.099 230.927 o
-2 4 18 212.481 244.575 52.516 87.158 o
-2 4 19 221.152 197.558 55.149 81.669 o
-2 4 20 11.828 7.195 44.168 158.317 o
-2 5 -1 8190.710 7897.860 83.419 2.291 o
-2 5 0 3585.580 3998.990 144.119 5.686 o
-2 5 1 1498.570 1405.590 86.564 19.732 o
-2 5 2 4697.040 4397.320 155.245 4.307 o
-2 5 3 6675.280 6275.570 106.934 3.116 o
-2 5 4 60.922 85.679 11.402 834.255 o
-2 5 5 295.747 284.556 17.082 218.999 o
-2 5 6 420.612 421.834 31.103 116.395 o
-2 5 7 5033.110 5062.560 111.084 4.524 o
-2 5 8 1179.060 1296.210 81.315 23.922 o
-2 5 9 534.174 632.013 62.678 49.197 o
-2 5 10 994.703 912.484 58.522 38.189 o
-2 5 11 1675.030 1649.180 83.873 18.347 o
-2 5 12 744.966 822.589 70.901 36.468 o
-2 5 13 61.931 78.369 37.514 190.869 o
-2 5 14 353.366 325.593 50.386 80.330 o
-2 5 15 6.369 -13.692 30.005 343.717 o
-2 5 16 51.762 81.380 35.360 214.002 o
-2 5 17 1074.220 907.613 87.132 24.687 o
-2 5 18 277.713 281.335 59.921 67.234 o
-2 6 -1 1714.970 1724.640 108.597 14.070 o
-2 6 0 40.293 52.363 35.916 217.427 o
-2 6 1 1467.400 1360.680 121.135 13.774 o
-2 6 2 131.708 114.179 39.450 155.941 o
-2 6 3 1386.450 1278.250 95.330 18.933 o
-2 6 4 2769.310 2736.480 160.252 6.675 o
-2 6 5 14.065 6.539 8.052 2993.720 o
-2 6 6 1294.160 1108.360 41.968 37.444 o
-2 6 7 1651.470 1580.870 60.062 23.499 o
-2 6 8 6.324 14.706 15.413 1168.060 o
-2 6 9 230.282 302.544 35.554 140.037 o
-2 6 10 370.751 386.135 53.847 71.128 o
-2 6 11 58.424 108.108 38.984 175.885 o
-2 6 12 176.320 184.996 80.096 44.384 o
-2 6 13 677.903 721.667 84.925 30.361 o
-2 6 14 1812.690 1739.420 225.053 5.086 o
-2 6 15 394.638 341.915 58.667 63.288 o
-2 6 16 30.123 92.139 41.863 162.755 o
-2 6 17 1.433 16.210 36.091 237.424 o
-2 7 -1 167.965 143.450 47.480 110.450 o
-2 7 0 4858.660 4980.790 199.116 3.342 o
-2 7 1 31.080 14.541 53.698 105.785 o
-2 7 2 3985.380 4005.920 181.464 4.390 o
-2 7 3 186.217 213.571 52.017 91.382 o
-2 7 4 697.959 719.027 94.418 25.924 o
-2 7 5 403.608 436.945 76.581 41.551 o
-2 7 6 733.107 772.245 115.010 18.855 o
-2 7 7 18.046 58.898 52.703 108.870 o
-2 7 8 1084.100 1350.060 277.467 3.780 o
-2 7 9 21.858 67.962 112.655 24.528 o
-2 7 10 3702.280 3588.800 378.092 1.781 o
-2 7 11 205.741 294.677 153.573 12.844 o
-2 7 12 1.270 32.576 80.869 47.793 o
-2 7 13 128.047 440.083 181.846 9.262 o
-2 7 14 349.332 323.653 125.036 18.506 o
-2 7 15 122.897 305.477 173.153 10.254 o
-2 8 -1 251.620 238.215 76.053 46.696 o
-2 8 0 509.735 567.449 78.114 37.574 o
-2 8 1 1031.950 1064.360 106.188 18.964 o
-2 8 2 842.104 889.244 97.011 23.244 o
-2 8 3 274.401 150.381 52.114 87.176 o
-2 8 4 1229.390 1211.240 130.257 13.360 o
-2 8 5 55.078 199.342 160.465 12.040 o
-2 8 6 1619.580 1592.220 188.885 6.942 o
-2 8 7 30.699 36.239 120.953 21.331 o
-2 8 8 386.873 531.603 120.144 19.370 o
-2 8 9 5.213 239.663 96.282 32.865 o
-2 8 10 239.890 346.310 100.444 28.179 o
-2 8 11 487.277 434.513 124.668 17.959 o
-2 8 12 30.297 146.810 93.139 35.252 o
-2 9 -1 229.603 185.380 63.127 65.507 o
-2 9 0 1442.940 1424.950 167.026 8.713 o
-2 9 1 31.939 70.802 83.605 43.997 o
-2 9 2 214.226 147.664 65.077 63.440 o
-2 9 3 465.060 536.475 154.802 12.083 o
-2 9 4 472.804 543.255 183.251 8.814 o
-2 9 5 370.635 544.484 180.968 9.111 o
-2 9 6 217.228 150.938 143.036 14.839 o
-2 9 7 698.790 750.301 226.890 5.743 o
-1 0 3 6606.140 6135.690 121.484 3.082 o
-1 0 5 26119.400 28399.300 452.991 0.220 o
-1 0 7 3181.840 2968.190 176.578 5.512 o
-1 0 9 17861.200 18061.000 504.445 0.384 o
-1 0 13 2862.210 3362.260 294.062 2.826 o
-1 0 15 4061.400 4304.760 243.209 3.136 o
-1 0 17 811.661 960.648 133.235 14.366 o
-1 0 19 4.883 -62.167 61.650 82.505 o
-1 0 21 30.390 136.493 146.548 14.486 o
-1 1 0 2529.170 2056.080 35.087 17.256 o
-1 1 1 10404.300 12634.500 65.890 1.327 o
-1 1 2 15451.000 15767.100 104.360 0.710 o
-1 1 3 24165.800 23472.100 136.113 0.316 o
-1 1 4 8052.820 7749.810 89.603 2.341 o
-1 1 5 23022.600 22727.500 206.654 0.334 o
-1 1 6 1495.440 1205.070 156.734 9.688 o
-1 1 7 7.782 22.499 22.941 551.321 o
-1 1 8 590.400 693.793 66.922 43.368 o
-1 1 9 15350.400 16413.000 345.209 0.563 o
-1 1 10 1241.810 1142.180 136.977 12.466 o
-1 1 11 3308.690 3362.770 185.743 4.968 o
-1 1 12 1628.680 1795.230 146.042 9.956 o
-1 1 13 673.963 705.818 107.777 21.369 o
-1 1 14 10.501 154.083 42.654 155.176 o
-1 1 15 288.279 233.357 61.375 65.311 o
-1 1 16 644.408 553.377 69.183 41.926 o
-1 1 17 81.471 18.371 52.038 107.599 o
-1 1 18 74.880 21.240 43.423 150.628 o
-1 1 19 1812.910 1790.750 131.274 11.006 o
-1 1 20 311.461 329.151 66.858 54.924 o
-1 1 21 134.449 162.702 60.150 75.812 o
-1 2 0 352.845 411.939 13.069 187.486 o
-1 2 1 1427.210 1681.180 29.011 32.603 o
-1 2 2 825.435 823.714 20.765 72.300 o
-1 2 3 3299.320 2840.350 45.447 11.066 o
-1 2 4 994.724 1099.240 33.575 49.546 o
-1 2 5 18974.200 18650.200 186.212 0.479 o
-1 2 6 9567.240 10386.000 152.454 1.508 o
-1 2 7 307.885 321.602 33.051 135.171 o
-1 2 8 7702.450 8026.120 218.296 1.850 o
-1 2 10 63.589 86.664 62.518 75.544 o
-1 2 11 11.330 57.629 61.728 80.559 o
-1 2 12 1967.820 1939.430 102.187 13.549 o
-1 2 13 969.034 928.235 77.001 29.495 o
-1 2 14 20.533 2.904 29.146 349.226 o
-1 2 15 955.043 1013.830 87.975 24.965 o
-1 2 16 1592.410 1725.810 115.227 13.598 o
-1 2 17 382.261 461.651 79.626 39.233 o
-1 2 18 0.868 32.317 40.787 184.670 o
-1 2 19 2.625 38.513 67.792 67.686 o
-1 2 20 102.529 8.217 41.766 157.379 o
-1 2 21 1.141 -36.750 46.258 146.802 o
-1 3 0 1117.450 974.355 64.880 32.420 o
-1 3 1 2397.910 2196.110 83.688 13.351 o
-1 3 2 36491.800 36175.100 368.720 0.135 o
-1 3 3 14.285 34.005 11.418 1547.170 o
-1 3 4 4296.880 4450.420 58.983 6.544 o
-1 3 5 1576.260 1557.630 53.122 25.974 o
-1 3 6 2119.950 1954.010 65.124 17.426 o
-1 3 7 711.835 674.134 65.081 42.384 o
-1 3 8 3838.670 3997.990 113.639 6.284 o
-1 3 9 1561.600 1490.520 74.599 21.565 o
-1 3 10 4110.440 4238.030 131.503 5.366 o
-1 3 11 202.421 210.733 35.522 154.318 o
-1 3 12 4155.560 4115.650 145.351 5.051 o
-1 3 13 664.308 705.642 80.098 33.170 o
-1 3 14 1.919 55.998 34.328 251.997 o
-1 3 15 3.251 27.703 39.412 197.434 o
-1 3 16 1742.060 1735.700 115.792 13.017 o
-1 3 17 4.738 76.033 41.835 169.994 o
-1 3 18 213.653 319.122 60.000 68.999 o
-1 3 19 73.490 44.499 42.823 152.585 o
-1 3 20 521.956 491.025 74.316 40.828 o
-1 4 0 13.715 4.483 23.910 516.666 o
-1 4 1 8.320 33.516 28.224 367.872 o
-1 4 2 34.584 18.984 22.744 506.965 o
-1 4 3 5315.640 4856.770 63.380 4.951 o
-1 4 4 2332.510 2398.560 54.677 15.883 o
-1 4 5 116.465 147.494 15.933 437.992 o
-1 4 6 6126.680 6226.480 276.847 2.000 o
-1 4 7 116.141 131.405 21.223 352.140 o
-1 4 8 10258.800 9935.580 163.565 1.411 o
-1 4 9 101.719 69.981 22.405 378.673 o
-1 4 10 89.409 70.462 25.527 331.011 o
-1 4 11 95.990 83.540 36.031 193.017 o
-1 4 12 789.204 705.255 61.666 42.828 o
-1 4 13 332.025 405.151 50.864 78.243 o
-1 4 14 8.662 1.831 32.353 294.231 o
-1 4 15 21.536 16.724 36.697 222.064 o
-1 4 16 3944.240 3781.810 166.876 4.842 o
-1 4 17 197.513 321.060 60.226 69.234 o
-1 4 18 29.567 16.572 39.895 187.211 o
-1 4 19 3.681 -28.180 59.289 89.255 o
-1 5 0 38.130 27.390 25.931 396.140 o
-1 5 1 608.560 654.500 63.660 46.111 o
-1 5 2 5725.720 6108.560 181.584 2.946 o
-1 5 3 746.755 806.603 70.361 36.898 o
-1 5 4 2084.870 2026.360 35.787 20.835 o
-1 5 5 2181.730 2118.510 47.503 18.468 o
-1 5 6 2662.360 2415.760 93.678 11.190 o
-1 5 7 206.509 195.021 25.187 224.597 o
-1 5 8 1970.090 1964.100 74.885 17.026 o
-1 5 9 4468.090 4452.550 118.566 5.188 o
-1 5 10 391.660 352.896 38.119 105.240 o
-1 5 11 1055.580 967.978 63.279 34.173 o
-1 5 12 3433.490 3462.270 123.826 6.871 o
-1 5 13 208.905 156.448 38.088 144.886 o
-1 5 14 338.274 358.902 47.337 86.834 o
-1 5 15 24.540 91.876 37.327 201.681 o
-1 5 16 565.752 546.641 64.644 47.620 o
-1 5 17 320.059 314.095 57.538 68.821 o
-1 5 18 121.278 229.040 49.340 104.234 o
-1 6 0 499.558 373.670 55.123 63.537 o
-1 6 1 2717.350 2554.530 133.081 8.275 o
-1 6 2 96.226 126.315 56.373 88.260 o
-1 6 3 364.697 270.213 49.271 83.762 o
-1 6 4 1271.060 1267.420 119.373 14.859 o
-1 6 5 5699.270 4800.090 265.197 2.337 o
-1 6 6 637.840 554.011 29.414 88.395 o
-1 6 7 323.499 317.664 27.837 153.433 o
-1 6 8 809.112 699.569 66.864 38.932 o
-1 6 9 1473.420 1348.590 87.189 19.954 o
-1 6 10 1203.580 1278.770 81.514 23.725 o
-1 6 11 0.691 18.607 22.052 617.351 o
-1 6 12 163.257 224.065 42.983 124.038 o
-1 6 13 1079.880 1008.030 73.066 29.294 o
-1 6 14 19.496 58.651 28.337 342.842 o
-1 6 15 946.117 1130.280 85.862 25.269 o
-1 6 16 570.088 649.783 68.533 42.973 o
-1 6 17 95.372 17.674 32.643 239.412 o
-1 7 0 629.876 508.069 67.746 43.850 o
-1 7 1 4122.010 4248.390 187.106 4.111 o
-1 7 2 436.769 485.678 67.802 48.486 o
-1 7 3 1851.010 1863.900 126.705 11.291 o
-1 7 4 101.113 123.469 56.199 88.528 o
-1 7 5 2219.890 2052.640 192.076 6.083 o
-1 7 6 449.978 392.851 106.552 23.943 o
-1 7 7 6.945 34.063 69.586 64.212 o
-1 7 8 71.779 354.074 106.600 26.251 o
-1 7 9 3771.940 3919.300 382.131 1.728 o
-1 7 10 16.778 -94.216 117.660 22.654 o
-1 7 11 481.107 371.156 136.977 15.260 o
-1 7 12 75.484 122.138 125.211 19.649 o
-1 7 13 464.554 488.201 184.656 8.716 o
-1 7 14 208.908 423.488 194.490 8.081 o
-1 8 0 378.059 334.513 64.341 56.112 o
-1 8 1 1044.280 1034.410 132.938 13.692 o
-1 8 2 1.892 -4.209 47.953 136.510 o
-1 8 3 4.622 -15.144 52.866 112.103 o
-1 8 4 63.146 163.992 81.517 44.963 o
-1 8 5 4397.980 4825.130 319.623 2.096 o
-1 8 6 572.864 765.558 140.470 13.934 o
-1 8 7 4.829 -17.523 110.811 25.590 o
-1 8 8 181.899 308.538 154.934 12.652 o
-1 8 9 1001.590 1077.850 283.569 3.674 o
-1 8 10 1394.570 1848.490 229.542 5.091 o
-1 8 11 47.062 -10.485 77.889 50.917 o
-1 9 0 4.958 92.009 57.006 93.349 o
-1 9 1 1284.780 1320.580 129.448 13.174 o
-1 9 2 1543.700 1696.270 143.005 10.504 o
-1 9 3 428.811 550.081 128.037 17.128 o
-1 9 4 628.763 606.734 137.390 14.540 o
-1 9 5 633.375 779.021 139.958 13.870 o
-1 9 6 2.051 150.597 107.176 26.951 o
-1 9 7 255.096 308.264 121.069 20.008 o
0 0 4 10685.300 9150.340 234.793 1.248 o
0 0 6 2000.270 2466.120 165.514 7.468 o
0 0 8 11525.500 12742.200 425.595 0.707 o
0 0 10 1901.270 2451.540 214.246 5.250 o
0 0 12 426.921 559.587 127.143 17.334 o
0 0 14 2749.080 3545.080 317.243 2.511 o
0 0 16 163.454 273.076 127.845 18.393 o
0 0 18 2777.100 3014.110 348.414 2.184 o
0 0 20 3.024 -6.703 62.480 80.423 o
0 1 1 5356.920 4785.210 70.921 4.868 o
0 1 2 4409.520 4064.030 50.539 6.803 o
0 1 3 3353.600 3949.700 66.595 8.630 o
0 1 4 16787.200 19936.100 147.975 0.542 o
0 1 5 811.145 868.163 63.253 39.552 o
0 1 6 5369.120 5301.530 166.569 3.460 o
0 1 7 1446.980 1316.090 91.819 19.217 o
0 1 8 182.188 155.920 34.230 172.885 o
0 1 9 234.617 306.020 58.581 70.981 o
0 1 10 4177.990 4391.120 202.103 3.755 o
0 1 11 2098.590 2301.410 155.773 8.045 o
0 1 12 1923.850 2143.470 159.603 8.144 o
0 1 13 89.349 172.531 63.029 71.489 o
0 1 14 5119.800 5013.860 264.088 2.462 o
0 1 15 58.477 78.767 55.028 96.458 o
0 1 16 7.712 -7.452 55.845 100.274 o
0 1 17 43.749 70.727 63.433 74.691 o
0 1 18 1057.700 1108.860 157.191 10.402 o
0 1 19 69.323 119.777 60.020 80.390 o
0 1 20 114.890 78.756 51.818 102.857 o
0 1 21 162.309 159.341 57.533 80.452 o
0 2 0 44187.100 42084.900 324.613 0.098 o
0 2 1 7254.890 8044.130 127.229 2.410 o
0 2 2 1065.490 955.268 19.965 56.025 o
0 2 3 8041.630 7752.930 103.954 2.297 o
0 2 4 957.694 768.923 26.902 62.004 o
0 2 5 221.564 309.779 64.054 62.029 o
0 2 6 1533.130 1743.750 95.954 16.752 o
0 2 7 16528.900 16239.800 333.136 0.533 o
0 2 8 1595.280 1721.030 110.955 14.188 o
0 2 9 33.375 16.142 35.649 229.948 o
0 2 10 3837.100 3964.830 187.966 4.352 o
0 2 11 1081.610 1167.290 110.206 17.556 o
0 2 12 816.285 854.409 104.963 21.022 o
0 2 13 386.874 418.565 80.642 38.704 o
0 2 14 1185.260 1294.150 135.039 12.684 o
0 2 15 1672.050 1468.920 148.121 9.980 o
0 2 16 1.099 -87.803 57.355 95.533 o
0 2 17 1455.210 1379.820 237.427 4.875 o
0 2 18 1205.640 1233.290 106.516 17.612 o
0 2 19 141.715 106.307 48.210 112.307 o
0 2 20 20.730 55.937 46.032 140.845 o
0 2 21 58.124 5.959 67.716 66.506 o
0 3 1 3583.920 3424.840 113.713 7.047 o
0 3 2 1247.840 1133.670 21.710 45.278 o
0 3 3 11836.700 12857.600 109.592 1.101 o
0 3 4 1384.070 1411.680 37.501 33.955 o
0 3 5 34.190 59.901 21.688 506.220 o
0 3 6 46.569 94.986 48.030 124.304 o
0 3 7 3902.790 3629.470 144.826 5.531 o
0 3 8 303.719 269.522 45.898 96.705 o
0 3 9 187.370 181.547 76.172 48.401 o
0 3 10 75.645 126.190 45.952 128.623 o
0 3 11 8281.940 8740.090 291.625 1.396 o
0 3 12 242.718 363.586 76.222 45.483 o
0 3 13 1603.450 1454.270 135.451 11.438 o
0 3 14 615.824 728.059 107.930 21.575 o
0 3 15 957.870 816.464 116.349 17.486 o
0 3 16 311.281 324.041 55.601 72.475 o
0 3 17 3.462 0.606 40.106 194.472 o
0 3 18 1.669 91.624 40.569 179.000 o
0 3 19 211.844 108.512 46.607 110.912 o
0 3 20 27.832 88.557 48.582 124.297 o
0 4 0 3806.000 3474.000 174.115 4.881 o
0 4 1 8907.410 9041.480 194.559 1.621 o
0 4 2 536.409 468.536 54.600 60.804 o
0 4 3 6752.150 6363.330 60.742 3.306 o
0 4 4 362.445 357.973 19.075 173.076 o
0 4 5 6.760 19.859 11.563 1824.180 o
0 4 6 70.682 60.783 15.584 650.791 o
0 4 7 22087.000 21635.200 228.788 0.357 o
0 4 8 5.322 77.844 30.554 303.271 o
0 4 9 422.011 451.297 53.890 67.054 o
0 4 10 67.868 80.804 33.256 230.574 o
0 4 11 3019.820 3177.650 128.173 7.522 o
0 4 12 83.095 121.609 38.696 170.562 o
0 4 13 445.698 473.354 57.076 60.997 o
0 4 14 39.519 55.213 40.797 172.575 o
0 4 15 1866.010 1639.440 109.425 13.568 o
0 4 16 35.463 17.488 33.015 263.547 o
0 4 17 508.377 556.380 66.116 47.534 o
0 4 18 97.424 76.111 40.599 159.347 o
0 4 19 148.008 95.022 45.030 125.523 o
0 5 1 252.996 200.180 38.421 132.272 o
0 5 2 16.643 17.977 28.779 354.245 o
0 5 3 10532.500 10254.800 238.369 1.195 o
0 5 4 4190.040 4101.400 62.952 6.927 o
0 5 5 1711.110 1702.340 43.069 25.513 o
0 5 6 2817.380 2614.710 72.293 11.842 o
0 5 7 675.909 666.454 50.173 56.630 o
0 5 8 628.226 605.502 42.803 68.628 o
0 5 9 77.830 53.597 33.503 229.302 o
0 5 10 134.389 187.625 29.634 218.244 o
0 5 11 4702.990 4656.370 138.504 4.510 o
0 5 12 538.188 592.598 55.738 57.013 o
0 5 13 441.731 447.710 51.850 69.392 o
0 5 14 621.428 596.591 67.131 43.579 o
0 5 15 541.811 472.138 56.753 57.850 o
0 5 16 34.760 93.050 36.547 205.840 o
0 5 17 32.376 33.843 35.417 229.591 o
0 5 18 200.134 234.906 51.391 91.317 o
0 6 0 15431.300 15531.400 618.680 0.388 o
0 6 1 1599.750 1707.250 109.451 14.413 o
0 6 2 224.998 277.987 54.543 80.496 o
0 6 3 783.425 862.500 82.261 29.684 o
0 6 4 250.273 184.990 55.979 78.501 o
0 6 5 346.166 287.510 29.011 147.023 o
0 6 6 1096.280 1025.740 57.627 35.606 o
0 6 7 1420.110 1374.590 63.601 26.225 o
0 6 8 2503.580 2462.120 82.789 12.502 o
0 6 9 15.245 73.531 20.810 566.706 o
0 6 10 1105.870 1107.030 66.824 30.812 o
0 6 11 751.191 692.427 59.365 45.625 o
0 6 12 1.378 73.111 29.680 324.416 o
0 6 13 287.047 417.902 60.091 63.838 o
0 6 14 748.221 769.019 70.803 36.921 o
0 6 15 115.091 157.865 69.605 59.131 o
0 6 16 112.743 209.025 43.100 131.490 o
0 7 1 673.996 609.045 75.010 36.785 o
0 7 2 101.919 76.079 37.253 182.380 o
0 7 3 25.076 61.243 44.598 148.375 o
0 7 4 4870.710 5352.110 249.039 2.643 o
0 7 5 193.521 191.499 80.430 43.713 o
0 7 6 2125.400 1930.090 201.978 5.765 o
0 7 7 406.404 501.080 109.162 22.903 o
0 7 8 16.251 41.141 77.607 51.485 o
0 7 9 455.847 318.384 143.036 14.204 o
0 7 10 1015.600 1077.470 214.949 6.111 o
0 7 11 11.774 127.670 108.879 26.137 o
0 7 12 686.836 621.490 178.597 9.014 o
0 7 13 1.515 21.425 104.313 28.828 o
0 7 14 1393.570 1589.370 301.877 3.161 o
0 8 0 8409.390 8873.750 414.215 0.996 o
0 8 1 7.758 115.025 52.228 109.150 o
0 8 2 4.169 -14.075 49.962 125.512 o
0 8 3 190.025 116.870 52.625 92.891 o
0 8 4 37.972 -33.399 67.815 67.094 o
0 8 5 701.235 636.858 131.988 15.345 o
0 8 6 346.831 257.324 90.390 33.370 o
0 8 7 572.172 513.131 128.373 16.668 o
0 8 8 1780.080 2108.310 230.238 4.829 o
0 8 9 20.880 -16.248 75.642 54.505 o
0 8 10 523.058 551.240 137.332 14.873 o
0 8 11 63.399 -10.293 142.948 15.280 o
0 9 1 870.869 1008.300 117.627 17.165 o
0 9 2 483.945 584.617 108.606 22.456 o
0 9 3 501.782 379.115 89.017 31.924 o
0 9 4 1372.200 1390.920 193.026 6.989 o
0 9 5 12.137 -69.900 81.593 47.043 o
0 9 6 8.882 -2.514 161.782 12.007 o
1 0 3 9726.570 10929.200 251.213 1.217 o
1 0 5 5467.250 4670.840 206.871 3.051 o
1 0 7 335.796 209.066 58.654 68.500 o
1 0 9 21559.600 22541.800 610.690 0.263 o
1 0 11 509.208 482.493 109.318 22.347 o
1 0 13 1488.310 1592.180 208.890 5.987 o
1 0 15 291.654 151.465 87.455 36.613 o
1 0 17 1993.630 1983.360 287.740 3.280 o
1 0 19 1096.970 959.719 207.134 6.516 o
1 0 21 163.624 262.966 113.840 22.955 o
1 1 1 1768.660 1695.790 25.977 27.426 o
1 1 2 232.319 248.023 14.474 280.763 o
1 1 3 2176.080 2385.380 47.984 17.515 o
1 1 4 1229.550 986.884 43.377 39.712 o
1 1 5 30001.500 30331.400 254.459 0.198 o
1 1 6 1599.660 1921.660 71.591 20.178 o
1 1 7 8486.560 7536.640 270.774 1.528 o
1 1 8 1096.540 1024.340 88.801 23.479 o
1 1 9 3353.050 3175.390 164.371 5.680 o
1 1 10 3.013 44.389 43.105 164.089 o
1 1 11 1.049 -1.741 53.781 108.644 o
1 1 12 823.758 954.185 108.228 19.792 o
1 1 13 9573.740 9649.190 351.222 1.047 o
1 1 14 222.366 411.403 119.153 20.539 o
1 1 15 1195.740 1217.620 143.014 11.701 o
1 1 16 547.975 650.054 108.239 22.055 o
1 1 17 367.370 246.182 86.565 35.769 o
1 1 18 27.466 125.513 78.097 49.818 o
1 1 19 307.476 344.680 103.479 26.263 o
1 1 20 237.489 322.940 101.321 27.839 o
1 2 1 6053.650 6569.180 62.583 3.657 o
1 2 2 29574.000 30835.300 159.755 0.205 o
1 2 3 7532.820 7556.140 72.699 2.616 o
1 2 4 198.659 111.282 14.851 368.946 o
1 2 5 40.216 70.787 18.927 585.958 o
1 2 6 514.308 491.115 37.112 89.040 o
1 2 7 31.862 27.544 25.667 410.815 o
1 2 8 1049.320 1129.070 93.161 22.129 o
1 2 9 10223.700 10060.900 384.063 0.914 o
1 2 10 4881.590 4930.810 213.878 3.140 o
1 2 11 52.285 81.498 94.216 34.571 o
1 2 12 2603.020 2568.190 175.230 6.269 o
1 2 13 522.172 417.355 80.435 36.881 o
1 2 14 476.457 513.327 92.416 29.654 o
1 2 15 116.133 178.751 70.396 57.610 o
1 2 16 1422.980 1414.640 275.008 3.758 o
1 2 17 808.558 738.860 143.343 12.980 o
1 2 18 33.253 66.614 65.633 70.447 o
1 2 19 344.073 272.549 77.516 43.215 o
1 2 20 539.870 547.191 80.563 35.628 o
1 3 1 44.035 44.349 5.531 1686.630 o
1 3 2 788.588 826.314 25.600 70.964 o
1 3 3 637.708 602.939 22.819 95.278 o
1 3 4 641.998 593.362 38.208 74.205 o
1 3 5 1953.440 1946.490 81.511 16.257 o
1 3 6 25516.800 25169.100 311.416 0.264 o
1 3 7 549.782 485.910 49.950 66.056 o
1 3 8 3779.710 3522.740 134.253 6.033 o
1 3 9 468.142 425.248 65.585 50.772 o
1 3 10 15.618 56.726 42.630 163.792 o
1 3 11 396.042 393.591 70.493 47.785 o
1 3 12 4212.620 4376.520 221.782 3.404 o
1 3 13 228.753 363.427 80.676 41.530 o
1 3 14 2391.410 2520.360 183.846 6.109 o
1 3 15 25.331 72.119 52.168 109.745 o
1 3 16 1288.510 1322.460 151.513 10.450 o
1 3 17 24.340 -54.364 58.998 88.909 o
1 3 18 32.387 122.035 56.181 93.106 o
1 3 19 43.852 33.918 41.706 167.085 o
1 4 1 726.112 503.044 54.413 53.478 o
1 4 2 28130.400 27445.400 125.955 0.237 o
1 4 3 367.786 352.268 22.628 159.407 o
1 4 4 172.163 145.440 22.666 280.646 o
1 4 5 3.113 36.657 29.896 333.311 o
1 4 6 450.374 441.521 55.370 63.824 o
1 4 7 788.476 814.805 67.668 37.746 o
1 4 8 678.201 641.798 60.935 46.856 o
1 4 9 504.850 548.949 89.487 30.748 o
1 4 10 3241.760 3313.530 146.617 6.359 o
1 4 11 70.767 174.235 47.284 120.155 o
1 4 12 2581.770 2586.900 144.192 7.831 o
1 4 13 71.017 85.289 38.219 181.582 o
1 4 14 133.970 173.938 55.293 87.335 o
1 4 15 54.940 173.663 55.816 90.988 o
1 4 16 1721.380 1567.420 135.702 11.014 o
1 4 17 48.654 30.605 33.524 246.804 o
1 4 18 4.973 -3.396 35.234 251.021 o
1 4 19 2.338 83.039 42.043 168.166 o
1 5 1 838.643 721.716 65.607 38.963 o
1 5 2 265.026 317.763 44.925 100.755 o
1 5 3 607.694 551.070 19.354 106.435 o
1 5 4 641.377 604.630 23.686 93.670 o
1 5 5 2927.300 2914.860 98.726 9.469 o
1 5 6 10423.600 10205.600 233.581 1.220 o
1 5 7 1841.450 1895.220 107.954 13.388 o
1 5 8 1631.020 1636.330 96.461 16.447 o
1 5 9 537.758 566.218 61.103 51.590 o
1 5 10 276.042 244.784 45.737 100.745 o
1 5 11 297.009 341.406 53.902 76.024 o
1 5 12 1725.330 1677.700 155.905 9.040 o
1 5 13 1622.350 1699.230 94.442 16.669 o
1 5 14 697.675 656.367 62.946 44.543 o
1 5 15 298.902 254.779 42.484 107.890 o
1 5 16 936.825 829.528 75.201 31.315 o
1 5 17 17.471 23.841 33.648 261.944 o
1 6 1 2792.420 2899.090 140.234 7.497 o
1 6 2 6376.120 6185.100 204.116 2.501 o
1 6 3 1224.600 1268.620 112.594 16.239 o
1 6 4 1277.110 1296.990 117.920 15.031 o
1 6 5 177.279 151.542 16.345 351.110 o
1 6 6 75.433 64.448 17.461 560.170 o
1 6 7 1762.470 1747.570 66.846 20.451 o
1 6 8 1317.250 1283.310 62.605 28.321 o
1 6 9 4423.140 4236.370 120.066 5.311 o
1 6 10 759.327 773.626 57.329 45.953 o
1 6 11 254.350 272.413 40.319 119.447 o
1 6 12 133.680 153.902 45.077 123.385 o
1 6 13 322.985 314.031 45.786 93.484 o
1 6 14 268.782 251.329 43.775 107.166 o
1 6 15 18.700 23.224 30.753 309.456 o
1 6 16 166.943 216.282 48.934 102.046 o
1 7 1 168.511 94.243 39.568 150.077 o
1 7 2 0.045 7.318 36.882 229.759 o
1 7 3 570.580 652.902 109.746 21.434 o
1 7 4 174.079 82.022 43.653 129.202 o
1 7 5 5486.300 5418.610 335.246 1.768 o
1 7 6 289.447 521.109 121.526 19.356 o
1 7 7 1980.950 2087.090 219.092 5.128 o
1 7 8 625.343 823.116 152.056 11.976 o
1 7 9 671.265 608.495 152.343 12.040 o
1 7 10 166.186 -9.307 97.816 31.543 o
1 7 11 0.104 -52.157 107.211 27.362 o
1 7 12 28.584 -68.928 103.787 29.018 o
1 7 13 2626.320 2744.640 369.838 2.002 o
1 7 14 12.409 72.791 128.636 18.876 o
1 8 1 1212.110 1225.600 111.829 16.527 o
1 8 2 507.576 582.665 104.409 23.847 o
1 8 3 1655.860 1728.780 159.863 8.789 o
1 8 4 593.043 671.969 156.558 11.540 o
1 8 5 216.624 225.939 86.290 37.974 o
1 8 6 99.093 136.354 73.229 54.526 o
1 8 7 112.866 141.872 84.864 41.114 o
1 8 8 178.048 184.329 75.114 49.791 o
1 8 9 2897.570 2978.780 284.437 3.013 o
1 8 10 72.405 13.172 217.056 6.649 o
1 8 11 1.593 -8.404 77.817 51.906 o
1 9 1 79.654 37.858 70.039 61.191 o
1 9 2 3.917 43.939 84.845 43.327 o
1 9 3 37.959 119.661 67.254 66.135 o
1 9 4 7.213 154.774 91.420 36.751 o
1 9 5 879.148 786.654 167.986 9.743 o
1 9 6 1112.110 1041.370 189.663 7.562 o
2 0 2 165.963 60.175 13.348 478.401 o
2 0 4 92653.800 87797.100 872.527 0.022 o
2 0 6 247.207 227.769 60.762 68.134 o
2 0 8 7378.170 7290.520 335.331 1.415 o
2 0 10 5891.820 5560.590 450.752 1.142 o
2 0 12 5945.650 6326.770 392.405 1.352 o
2 0 14 885.804 745.121 152.870 11.490 o
2 0 16 45.037 15.542 78.323 50.254 o
2 0 18 1843.300 1640.740 259.115 4.021 o
2 0 20 85.709 -12.205 82.450 44.924 o
2 1 2 656.798 654.109 26.384 86.424 o
2 1 3 34.961 31.111 16.623 796.817 o
2 1 4 51.032 9.866 11.982 1143.910 o
2 1 5 63.469 126.084 22.874 380.598 o
2 1 6 1160.290 1111.410 58.094 33.529 o
2 1 7 7114.950 7005.500 151.621 2.501 o
2 1 8 15135.800 15658.300 239.440 0.660 o
2 1 9 293.640 315.762 45.866 95.668 o
2 1 10 738.457 705.657 59.794 45.441 o
2 1 11 34.454 -1.305 44.598 151.982 o
2 1 12 261.719 254.519 62.477 64.102 o
2 1 13 0.041 -27.509 59.796 87.958 o
2 1 14 2297.900 2303.710 184.766 6.245 o
2 1 15 1243.520 1222.130 141.904 11.733 o
2 1 16 1101.230 1118.370 143.878 11.892 o
2 1 17 41.909 39.834 121.040 21.256 o
2 1 18 959.311 966.177 149.319 11.618 o
2 1 19 0.352 91.043 61.312 81.340 o
2 1 20 18.185 -137.493 88.380 40.048 o
2 2 2 25.484 18.615 8.301 2095.880 o
2 2 3 11427.600 11145.200 138.253 1.214 o
2 2 4 31769.900 30841.900 202.190 0.185 o
2 2 5 2534.130 2887.070 66.857 12.767 o
2 2 6 290.973 271.524 24.219 185.221 o
2 2 7 333.973 259.814 28.325 155.505 o
2 2 8 824.623 875.784 52.560 46.364 o
2 2 9 790.868 777.384 59.965 43.175 o
2 2 10 1307.170 1365.880 118.405 14.722 o
2 2 11 9246.930 8789.660 308.148 1.230 o
2 2 12 2131.420 2254.040 165.698 7.427 o
2 2 13 32.184 105.775 58.818 85.909 o
2 2 14 390.191 354.428 84.762 36.076 o
2 2 15 835.380 939.152 129.330 15.033 o
2 2 16 133.536 207.286 127.801 18.588 o
2 2 17 244.775 277.618 82.440 40.405 o
2 2 18 644.070 561.495 114.757 19.783 o
2 2 19 996.742 1045.970 159.104 10.337 o
2 2 20 15.929 -2.623 67.011 69.467 o
2 3 2 2755.800 2517.050 54.432 13.431 o
2 3 3 396.329 385.938 22.500 149.224 o
2 3 4 1.421 13.232 13.871 1490.620 o
2 3 5 8022.070 8087.490 131.120 2.153 o
2 3 6 46.662 42.873 17.127 693.128 o
2 3 7 9444.890 9887.450 164.211 1.542 o
2 3 8 966.750 923.288 54.466 40.951 o
2 3 9 649.934 650.736 64.456 44.508 o
2 3 10 15.478 12.857 28.849 356.122 o
2 3 11 321.067 276.530 49.305 86.456 o
2 3 12 290.735 291.585 67.837 54.775 o
2 3 13 5.635 15.652 32.946 281.652 o
2 3 14 773.211 723.407 86.165 28.753 o
2 3 15 3580.190 3446.850 184.654 4.775 o
2 3 16 47.492 -41.555 41.873 168.675 o
2 3 17 498.071 563.064 89.453 30.763 o
2 3 18 113.020 165.211 60.037 77.037 o
2 3 19 79.085 102.056 54.648 95.350 o
2 4 2 1713.510 1622.900 35.492 27.316 o
2 4 3 11643.200 11553.700 132.512 1.172 o
2 4 4 277.053 304.839 23.890 186.082 o
2 4 5 5102.580 5107.630 105.065 4.531 o
2 4 6 1602.540 1496.640 83.906 19.291 o
2 4 7 76.571 63.161 29.117 284.471 o
2 4 8 181.787 166.821 37.375 152.831 o
2 4 9 109.294 130.306 35.968 183.120 o
2 4 10 22.206 4.354 31.124 306.717 o
2 4 11 9177.040 9268.790 262.032 1.350 o
2 4 12 7.319 -14.907 35.182 250.665 o
2 4 13 23.169 69.268 39.375 186.524 o
2 4 14 39.643 120.385 49.933 115.174 o
2 4 15 213.284 344.754 67.433 56.762 o
2 4 16 74.138 111.768 63.560 72.272 o
2 4 17 278.025 395.801 79.164 41.807 o
2 4 18 42.830 99.136 54.823 97.528 o
2 5 2 707.668 684.598 22.642 84.964 o
2 5 3 50.370 40.827 13.734 884.688 o
2 5 4 55.771 85.320 18.743 537.401 o
2 5 5 783.708 795.457 58.135 44.448 o
2 5 6 66.748 97.408 26.224 326.428 o
2 5 7 5026.450 4932.330 161.063 3.826 o
2 5 8 1739.050 1602.650 96.771 15.958 o
2 5 9 2103.850 2168.610 120.029 10.912 o
2 5 10 391.898 430.926 60.336 59.358 o
2 5 11 229.288 229.379 48.995 95.983 o
2 5 12 328.940 428.303 68.643 50.972 o
2 5 13 93.822 91.094 42.562 146.504 o
2 5 14 532.577 758.886 94.241 27.197 o
2 5 15 2153.620 2216.560 157.699 7.905 o
2 5 16 168.178 372.602 82.133 41.105 o
2 5 17 90.971 80.530 37.297 184.361 o
2 6 2 97.204 84.042 100.249 30.286 o
2 6 3 1094.850 972.196 55.885 36.968 o
2 6 4 17401.400 17626.500 202.016 0.544 o
2 6 5 584.470 527.856 43.603 72.147 o
2 6 6 569.002 565.522 50.250 62.966 o
2 6 7 53.834 74.463 21.319 469.091 o
2 6 8 401.687 411.759 50.945 73.931 o
2 6 9 108.363 68.644 27.309 288.732 o
2 6 10 796.816 716.557 75.011 34.114 o
2 6 11 1456.090 1516.900 112.326 14.882 o
2 6 12 2188.920 2250.280 106.507 11.816 o
2 6 13 111.687 113.757 35.442 188.894 o
2 6 14 97.051 56.474 43.348 144.323 o
2 6 15 248.625 294.666 49.287 91.108 o
2 7 2 32.177 28.818 60.408 83.687 o
2 7 3 594.057 431.545 77.686 37.621 o
2 7 4 389.980 273.296 64.772 56.127 o
2 7 5 1717.160 1738.540 196.114 6.409 o
2 7 6 59.660 15.573 68.595 64.659 o
2 7 7 108.671 61.305 96.016 32.919 o
2 7 8 2779.360 2875.070 258.446 3.539 o
2 7 9 262.260 265.193 96.568 30.402 o
2 7 10 406.401 313.028 136.011 15.711 o
2 7 11 24.457 100.977 106.245 27.432 o
2 7 12 25.103 -35.649 94.830 34.748 o
2 7 13 178.818 55.054 87.191 38.789 o
2 8 2 30.178 -18.538 76.821 52.665 o
2 8 3 125.213 119.450 63.411 70.335 o
2 8 4 4577.500 4982.020 347.275 1.833 o
2 8 5 37.063 -13.851 77.483 51.642 o
2 8 6 65.288 54.177 94.567 34.327 o
2 8 7 8.288 12.725 213.324 6.906 o
2 8 8 345.134 490.236 137.077 15.421 o
2 8 9 379.783 224.710 135.660 15.959 o
2 8 10 362.290 348.506 157.041 12.050 o
2 9 2 626.651 786.338 126.863 16.406 o
2 9 3 307.990 340.885 94.348 30.941 o
2 9 4 103.902 249.584 145.275 14.514 o
2 9 5 660.850 491.121 144.586 13.345 o
3 0 3 36696.300 36259.000 489.167 0.128 o
3 0 5 3284.480 3800.010 121.216 6.940 o
3 0 7 3311.710 3626.650 232.071 3.748 o
3 0 9 245.682 329.086 65.547 58.675 o
3 0 11 998.889 953.883 109.168 18.680 o
3 0 13 10555.100 11125.700 557.216 0.596 o
3 0 15 8.421 -41.532 105.455 28.232 o
3 0 17 58.991 11.766 89.211 38.774 o
3 0 19 189.785 107.562 82.889 42.080 o
3 1 3 2858.660 3607.260 84.233 9.546 o
3 1 4 410.717 315.843 34.318 115.850 o
3 1 5 602.837 569.464 46.974 65.492 o
3 1 6 2004.650 1901.390 68.224 17.931 o
3 1 7 2368.980 2541.450 84.145 12.744 o
3 1 8 3.203 2.478 18.735 870.558 o
3 1 9 13984.900 14020.400 251.712 0.753 o
3 1 10 1573.700 1679.100 92.659 17.281 o
3 1 11 2510.090 2635.480 120.541 9.378 o
3 1 12 835.586 897.779 77.557 31.061 o
3 1 13 293.857 284.899 95.972 30.387 o
3 1 14 69.445 73.745 66.017 68.200 o
3 1 15 30.718 -35.632 57.873 91.938 o
3 1 16 460.199 413.589 96.984 27.945 o
3 1 17 3681.080 4087.050 282.225 2.720 o
3 1 18 110.261 55.041 50.712 108.342 o
3 1 19 106.507 29.673 105.674 27.450 o
3 2 3 11105.600 10627.500 186.021 1.211 o
3 2 4 86.490 120.165 16.362 506.476 o
3 2 5 834.857 955.006 37.267 56.024 o
3 2 6 18134.600 18232.200 173.720 0.517 o
3 2 7 3426.670 3512.740 82.367 8.410 o
3 2 8 62.488 54.608 15.891 675.778 o
3 2 9 30.144 17.751 22.180 539.395 o
3 2 10 1847.960 1876.960 85.903 16.380 o
3 2 11 1.633 48.936 26.642 408.169 o
3 2 12 147.814 123.033 43.215 132.081 o
3 2 13 3905.340 3876.520 180.548 4.506 o
3 2 14 1614.130 1605.100 120.641 13.003 o
3 2 15 15.292 55.203 42.002 168.687 o
3 2 16 213.336 201.502 56.006 80.024 o
3 2 17 29.598 57.556 50.716 116.089 o
3 2 18 36.086 80.674 44.923 143.050 o
3 2 19 133.012 146.128 58.429 80.248 o
3 3 3 796.860 867.485 42.658 55.064 o
3 3 4 441.222 435.245 30.799 113.509 o
3 3 5 637.438 583.437 33.534 81.296 o
3 3 6 1674.000 1708.610 58.599 22.944 o
3 3 7 90.832 107.241 18.588 453.548 o
3 3 8 884.723 793.710 54.112 44.759 o
3 3 9 706.497 776.797 56.493 48.009 o
3 3 10 12060.300 12091.200 219.593 0.990 o
3 3 11 97.300 112.042 37.902 174.072 o
3 3 12 365.879 287.685 54.251 73.138 o
3 3 13 11.505 90.401 46.862 135.028 o
3 3 14 450.086 465.831 72.170 44.241 o
3 3 15 9.310 325.857 76.139 50.602 o
3 3 16 2305.510 2288.250 160.199 7.508 o
3 3 17 239.694 289.805 64.175 61.560 o
3 3 18 696.959 837.850 105.766 21.502 o
3 4 3 294.605 355.300 27.071 159.021 o
3 4 4 589.091 634.327 36.778 78.339 o
3 4 5 266.458 290.317 28.531 167.131 o
3 4 6 17167.900 17060.700 219.152 0.556 o
3 4 7 5.770 10.671 16.384 1069.120 o
3 4 8 108.935 150.904 26.609 271.770 o
3 4 9 17.869 25.862 26.449 407.759 o
3 4 10 1556.300 1568.580 108.349 15.015 o
3 4 11 323.553 386.570 61.418 61.062 o
3 4 12 1456.380 1336.310 109.122 15.769 o
3 4 13 267.567 305.401 58.588 69.499 o
3 4 14 2235.050 2291.810 152.541 8.063 o
3 4 15 39.975 74.285 43.899 149.110 o
3 4 16 351.626 354.569 73.760 45.876 o
3 4 17 49.808 89.606 50.521 113.256 o
3 5 3 243.913 269.960 29.886 168.415 o
3 5 4 516.955 462.310 31.269 101.678 o
3 5 5 225.846 238.241 27.375 193.149 o
3 5 6 695.156 662.500 52.578 53.624 o
3 5 7 995.418 857.247 71.326 32.151 o
3 5 8 291.773 262.071 58.121 70.231 o
3 5 9 2093.220 1974.830 118.792 11.309 o
3 5 10 4981.470 4859.280 193.385 3.395 o
3 5 11 90.267 45.622 31.075 254.552 o
3 5 12 17.265 20.575 32.225 285.248 o
3 5 13 15.089 110.869 51.437 111.845 o
3 5 14 31.771 -61.337 43.781 157.981 o
3 5 15 116.946 57.843 53.124 99.098 o
3 5 16 1038.540 859.619 105.299 19.689 o
3 6 3 7580.130 7652.010 147.322 2.273 o
3 6 4 22.898 8.571 37.666 212.219 o
3 6 5 215.066 102.460 61.403 70.927 o
3 6 6 3499.390 3475.740 126.869 6.660 o
3 6 7 486.106 492.063 56.905 59.337 o
3 6 8 461.865 402.710 55.160 64.463 o
3 6 9 62.467 111.435 34.733 211.240 o
3 6 10 35.367 12.770 37.088 213.500 o
3 6 11 259.468 156.674 47.022 102.445 o
3 6 12 543.162 538.542 81.466 35.061 o
3 6 13 1910.530 1808.120 137.659 10.163 o
3 6 14 581.483 589.800 84.102 32.661 o
3 7 3 2373.980 2367.660 171.287 6.787 o
3 7 4 210.235 115.699 61.549 70.565 o
3 7 5 11.391 -78.970 68.183 67.269 o
3 7 6 228.147 284.051 85.201 38.313 o
3 7 7 1018.270 1074.120 167.446 9.443 o
3 7 8 124.034 186.418 105.945 26.747 o
3 7 9 4051.090 4453.850 363.955 1.804 o
3 7 10 149.518 29.327 91.582 35.801 o
3 7 11 635.168 928.986 234.969 5.368 o
3 7 12 30.174 240.852 146.548 14.401 o
3 8 3 1602.580 1898.160 167.651 8.165 o
3 8 4 69.568 30.182 63.742 73.769 o
3 8 5 1764.280 1844.290 223.658 5.136 o
3 8 6 217.829 256.867 102.579 27.576 o
3 8 7 1135.540 1218.690 186.116 7.712 o
3 8 8 412.537 349.607 120.638 19.476 o
3 8 9 31.101 185.656 112.750 24.176 o
3 9 3 939.144 893.598 123.942 15.809 o
4 0 4 6313.810 6222.680 141.578 3.040 o
4 0 6 395.725 396.586 41.355 94.549 o
4 0 8 24605.000 24376.700 313.546 0.280 o
4 0 10 354.422 300.906 44.079 95.732 o
4 0 12 2124.710 2223.500 119.106 10.872 o
4 0 14 2336.320 2468.940 158.003 7.478 o
4 0 16 2681.330 3127.120 345.955 2.215 o
4 0 18 33.077 247.788 142.860 15.129 o
4 1 4 16217.600 16622.400 366.020 0.517 o
4 1 5 3339.150 3059.210 108.440 7.972 o
4 1 6 29.130 28.148 31.032 295.581 o
4 1 7 13.995 24.556 14.509 1157.760 o
4 1 8 3476.780 3542.360 108.107 7.328 o
4 1 9 1958.730 2056.630 86.085 15.342 o
4 1 10 17.327 33.397 32.026 284.620 o
4 1 11 2174.110 2355.130 102.285 12.098 o
4 1 12 5001.670 5199.790 154.210 3.862 o
4 1 13 363.348 440.836 48.245 80.402 o
4 1 14 42.098 15.695 38.628 195.450 o
4 1 15 52.650 19.660 33.167 252.211 o
4 1 16 333.920 376.745 70.835 49.045 o
4 1 17 7.965 -2.477 68.207 67.337 o
4 1 18 1354.270 1520.810 192.237 6.998 o
4 2 4 3039.510 2972.620 112.393 8.432 o
4 2 5 10221.900 10344.000 215.118 1.277 o
4 2 6 122.965 108.521 26.244 280.892 o
4 2 7 5049.970 5068.020 132.267 4.197 o
4 2 8 5884.620 5858.080 98.960 3.741 o
4 2 9 1133.280 1114.490 49.450 37.749 o
4 2 10 94.784 97.813 28.062 277.464 o
4 2 11 90.261 46.760 27.371 308.197 o
4 2 12 1391.720 1504.300 86.339 20.169 o
4 2 13 91.056 98.025 31.765 233.662 o
4 2 14 673.552 739.601 84.695 30.424 o
4 2 15 3109.700 2855.770 169.793 5.868 o
4 2 16 801.771 699.752 95.923 24.609 o
4 2 17 0.296 38.706 82.118 46.326 o
4 2 18 51.963 115.985 77.928 49.646 o
4 3 4 723.591 867.918 65.759 39.678 o
4 3 5 4151.830 4334.280 111.625 5.743 o
4 3 6 372.124 324.399 35.386 117.190 o
4 3 7 3.911 3.471 13.796 1546.420 o
4 3 8 88.163 101.275 17.361 495.146 o
4 3 9 4288.910 4333.690 151.064 4.719 o
4 3 10 158.382 111.800 25.900 262.672 o
4 3 11 6411.530 6498.750 174.401 2.677 o
4 3 12 1221.670 1206.210 80.311 24.242 o
4 3 13 479.118 379.294 62.502 54.595 o
4 3 14 10.759 15.365 43.221 164.588 o
4 3 15 63.901 94.139 49.268 116.829 o
4 3 16 0.187 8.827 62.016 81.549 o
4 3 17 7.615 -90.287 91.533 37.459 o
4 4 4 91.319 117.646 20.603 399.773 o
4 4 5 10616.300 10682.800 178.350 1.282 o
4 4 6 801.091 874.960 55.574 44.850 o
4 4 7 5198.760 4971.290 133.170 4.113 o
4 4 8 175.782 182.447 32.417 183.206 o
4 4 9 1161.010 1146.830 70.166 28.552 o
4 4 10 1086.070 1065.410 71.797 29.364 o
4 4 11 149.029 108.889 40.576 146.634 o
4 4 12 103.205 102.400 45.313 129.625 o
4 4 13 221.832 196.154 52.784 87.469 o
4 4 14 17.614 -6.128 48.578 131.006 o
4 4 15 3986.090 3743.740 204.782 3.967 o
4 4 16 0.613 -56.312 43.194 168.443 o
4 5 4 3125.060 3226.180 85.075 9.316 o
4 5 5 2832.520 2803.450 88.921 10.439 o
4 5 6 261.754 217.395 30.537 167.031 o
4 5 7 227.513 232.418 33.367 158.137 o
4 5 8 879.474 974.007 70.581 33.344 o
4 5 9 493.074 487.689 66.680 48.206 o
4 5 10 1.286 13.475 34.332 262.689 o
4 5 11 3183.370 3181.290 170.505 5.625 o
4 5 12 682.354 771.622 91.119 27.206 o
4 5 13 672.623 720.445 90.472 27.808 o
4 5 14 116.063 50.904 69.938 60.114 o
4 5 15 12.308 83.721 50.623 116.925 o
4 6 4 782.477 703.902 50.668 51.734 o
4 6 5 1903.100 1849.420 121.401 11.728 o
4 6 6 150.535 211.902 40.681 137.178 o
4 6 7 240.924 233.094 40.535 122.999 o
4 6 8 4794.500 4535.330 179.644 3.780 o
4 6 9 404.661 345.164 54.358 69.602 o
4 6 10 64.889 65.134 42.899 151.800 o
4 6 11 67.767 -5.593 46.945 133.072 o
4 6 12 1381.590 1563.410 127.584 12.826 o
4 6 13 5.324 -47.391 43.930 161.940 o
4 7 4 2946.380 2699.790 183.646 5.571 o
4 7 5 546.041 572.420 123.449 17.828 o
4 7 6 0.343 67.950 209.241 7.170 o
4 7 7 384.036 492.129 285.896 3.768 o
4 7 8 893.861 934.089 168.085 9.624 o
4 7 9 1.968 -97.489 79.875 49.261 o
4 7 10 8.263 -22.356 67.598 68.541 o
4 7 11 1.965 331.292 156.119 12.692 o
4 8 4 927.828 602.802 282.515 3.757 o
4 8 5 440.035 431.295 145.714 13.648 o
4 8 6 75.604 -85.629 80.030 47.774 o
4 8 7 195.233 201.307 98.562 30.073 o
4 8 8 2604.550 2538.950 274.973 3.312 o
5 0 5 843.820 882.371 59.483 41.108 o
5 0 7 28605.400 28251.300 475.659 0.198 o
5 0 9 1022.630 927.952 66.960 33.283 o
5 0 11 1327.760 1232.440 83.641 22.295 o
5 0 13 338.168 351.081 53.667 74.015 o
5 0 15 502.685 660.037 167.621 10.312 o
5 0 17 2465.610 2666.230 332.960 2.426 o
5 1 5 2566.760 2406.330 103.681 10.727 o
5 1 6 1276.430 1364.950 82.474 22.485 o
5 1 7 2925.260 2847.280 96.434 9.687 o
5 1 8 74.424 52.511 20.242 484.474 o
5 1 9 1286.690 1162.210 58.914 30.822 o
5 1 10 108.946 53.366 29.896 257.873 o
5 1 11 2161.170 2117.270 75.296 15.494 o
5 1 12 31.725 -17.873 25.120 446.141 o
5 1 13 4634.980 4566.310 152.694 4.338 o
5 1 14 660.608 625.648 61.806 46.769 o
5 1 15 476.225 593.775 111.992 21.334 o
5 1 16 2.563 -118.756 67.002 69.965 o
5 1 17 96.534 73.280 122.533 20.510 o
5 1 18 108.834 275.459 103.543 27.753 o
5 2 5 274.921 182.121 32.223 159.154 o
5 2 6 3226.440 3188.960 133.786 6.964 o
5 2 7 5705.870 6010.700 145.650 3.346 o
5 2 8 526.732 470.734 44.857 75.339 o
5 2 9 2040.740 2068.110 107.165 12.508 o
5 2 10 3972.040 4022.690 135.008 5.528 o
5 2 11 696.374 692.991 64.932 42.625 o
5 2 12 16.280 55.581 29.268 327.710 o
5 2 13 136.481 109.581 44.588 128.109 o
5 2 14 1373.770 1198.480 86.343 21.378 o
5 2 15 94.460 27.785 42.167 154.449 o
5 2 16 456.738 417.421 75.887 41.370 o
5 2 17 1376.350 1459.060 346.702 2.454 o
5 3 5 25.748 10.245 31.389 297.489 o
5 3 6 5776.970 5812.950 143.856 3.379 o
5 3 7 345.044 296.383 35.765 121.593 o
5 3 8 3.176 4.331 27.959 396.062 o
5 3 9 188.407 175.715 33.746 171.911 o
5 3 10 2126.150 2121.710 100.979 12.783 o
5 3 11 139.604 174.185 39.421 148.845 o
5 3 12 188.919 130.128 42.340 129.761 o
5 3 13 231.585 224.849 43.954 111.997 o
5 3 14 3504.070 3451.760 188.902 4.712 o
5 3 15 164.969 197.543 56.898 80.758 o
5 3 16 19.534 117.435 50.960 113.059 o
5 3 17 3.543 -6.782 47.169 140.840 o
5 4 5 176.612 178.947 29.434 205.593 o
5 4 6 4150.070 4235.250 125.903 5.461 o
5 4 7 375.631 380.084 43.452 92.069 o
5 4 8 856.725 873.471 64.031 38.135 o
5 4 9 27.318 21.498 26.642 393.794 o
5 4 10 5912.920 6102.220 173.313 2.953 o
5 4 11 1.470 52.337 30.149 323.143 o
5 4 12 12.073 -25.815 30.473 328.792 o
5 4 13 0.341 -10.499 41.176 185.410 o
5 4 14 1447.110 1583.760 133.438 11.889 o
5 4 15 84.253 91.242 48.900 116.369 o
5 4 16 317.341 198.141 61.947 63.938 o
5 5 5 894.819 868.804 54.925 43.015 o
5 5 6 1377.790 1358.000 73.567 24.015 o
5 5 7 187.941 171.137 31.411 188.337 o
5 5 8 340.185 337.395 42.671 99.050 o
5 5 9 5.980 5.495 25.727 461.091 o
5 5 10 2045.900 1957.620 116.965 11.643 o
5 5 11 832.410 793.568 89.612 26.393 o
5 5 12 12.522 -31.354 64.674 74.675 o
5 5 13 870.908 865.943 101.908 21.578 o
5 5 14 1547.180 1600.660 141.631 10.733 o
5 6 5 1.171 18.454 23.800 532.607 o
5 6 6 617.974 551.181 52.195 58.883 o
5 6 7 4079.690 3770.820 118.878 5.979 o
5 6 8 56.358 18.498 29.290 310.674 o
5 6 9 988.091 931.287 114.466 17.546 o
5 6 10 1346.500 1325.410 111.960 15.745 o
5 6 11 84.422 116.183 68.239 62.907 o
5 6 12 280.196 161.310 49.323 93.712 o
5 7 5 472.273 544.675 124.715 17.811 o
5 7 6 1.088 99.359 88.157 39.858 o
5 7 7 791.431 848.389 157.946 10.928 o
5 7 8 547.685 546.370 136.314 15.016 o
5 7 9 125.818 210.051 97.378 31.287 o
5 7 10 0.331 13.183 80.616 48.275 o
5 8 5 133.966 88.904 79.633 46.419 o
5 8 6 21.272 33.601 153.090 13.369 o
6 0 6 131.517 213.017 89.211 36.796 o
6 0 8 2330.560 2297.540 133.010 9.216 o
6 0 10 69.232 10.935 24.039 417.011 o
6 0 12 5376.690 6685.720 423.444 1.247 o
6 0 14 60.173 20.856 56.463 93.758 o
6 0 16 2047.460 2476.480 331.994 2.510 o
6 1 6 6160.210 6157.220 178.662 2.796 o
6 1 7 11.273 -2.211 22.698 581.009 o
6 1 8 4845.810 5013.180 138.321 4.271 o
6 1 9 122.643 200.078 34.224 182.883 o
6 1 10 1.022 6.744 27.069 423.364 o
6 1 11 88.871 95.730 33.557 216.197 o
6 1 12 3612.340 3614.460 134.915 6.155 o
6 1 13 418.668 322.262 78.002 41.079 o
6 1 14 8.909 -102.321 48.204 134.161 o
6 1 15 528.049 473.395 71.156 43.473 o
6 1 16 1496.310 1732.310 385.687 1.990 o
6 1 17 1.041 204.302 92.752 35.543 o
6 2 6 5.373 8.544 31.706 306.052 o
6 2 7 4.951 -14.924 28.548 380.565 o
6 2 8 2692.320 2593.160 106.109 9.980 o
6 2 9 6613.650 7140.170 180.124 2.458 o
6 2 10 484.580 522.087 55.243 60.964 o
6 2 11 1460.900 1544.960 92.341 18.344 o
6 2 12 1588.860 1575.560 95.703 16.940 o
6 2 13 51.868 72.628 38.431 186.548 o
6 2 14 12.494 11.295 38.096 210.599 o
6 2 15 216.946 243.372 59.574 71.312 o
6 2 16 511.976 546.491 117.963 19.467 o
6 3 6 352.514 400.538 57.799 65.130 o
6 3 7 226.947 225.091 36.055 145.360 o
6 3 8 115.046 65.579 27.338 284.927 o
6 3 9 669.981 687.237 59.521 47.684 o
6 3 10 131.385 156.342 35.194 179.426 o
6 3 11 340.455 215.664 37.946 120.308 o
6 3 12 140.624 146.750 39.968 148.129 o
6 3 13 2526.040 2524.350 130.443 8.804 o
6 3 14 0.095 -30.634 33.912 273.422 o
6 3 15 1929.380 1878.600 149.611 9.059 o
6 4 6 84.132 64.510 27.779 299.599 o
6 4 7 308.969 365.607 43.084 99.550 o
6 4 8 0.656 15.617 32.287 296.127 o
6 4 9 7264.870 7678.150 198.286 2.089 o
6 4 10 2.762 42.707 33.337 269.408 o
6 4 11 1353.730 1241.810 87.218 21.148 o
6 4 12 55.707 71.701 33.618 233.431 o
6 4 13 292.373 274.724 49.173 88.891 o
6 4 14 145.266 91.856 54.593 91.236 o
6 5 6 780.892 831.216 59.852 42.860 o
6 5 7 699.813 776.717 64.422 42.024 o
6 5 8 1388.260 1404.700 84.770 20.903 o
6 5 9 890.545 881.795 69.095 34.644 o
6 5 10 180.745 121.036 35.407 169.912 o
6 5 11 346.298 332.090 61.105 61.684 o
6 5 12 722.821 655.052 102.731 22.883 o
6 5 13 899.790 726.916 97.883 23.117 o
6 6 6 122.664 53.201 53.315 98.205 o
6 6 7 643.999 674.280 63.602 45.069 o
6 6 8 1296.080 1296.880 81.272 22.926 o
6 6 9 933.122 924.076 70.268 33.074 o
6 6 10 205.620 115.448 40.061 139.107 o
6 6 11 59.371 120.162 48.875 117.599 o
6 7 6 1779.030 1732.590 219.088 5.334 o
6 7 7 98.246 69.991 88.278 38.766 o
6 7 8 1042.470 744.650 142.900 12.542 o
6 7 9 97.103 -165.291 100.664 30.346 o
7 0 7 10.162 107.035 88.157 39.703 o
7 0 9 361.003 502.084 90.796 31.715 o
7 0 11 8388.220 8756.490 489.123 0.824 o
7 0 13 1031.080 1033.010 144.791 12.004 o
7 0 15 41.404 71.362 69.890 62.073 o
7 1 7 7516.260 7120.920 206.263 2.052 o
7 1 8 318.098 379.775 44.116 95.365 o
7 1 9 398.352 398.257 51.480 73.531 o
7 1 10 355.690 275.134 41.089 104.981 o
7 1 11 429.856 425.666 65.109 52.335 o
7 1 12 1.654 -19.300 67.080 69.835 o
7 1 13 509.133 505.996 72.865 42.093 o
7 1 14 726.584 868.870 95.951 24.528 o
7 1 15 1273.270 1346.630 121.227 14.414 o
7 2 7 446.421 372.211 54.923 66.151 o
7 2 8 155.183 116.594 30.228 218.689 o
7 2 9 167.980 232.602 42.788 123.668 o
7 2 10 2808.820 2908.230 126.012 8.204 o
7 2 11 2993.960 3177.420 134.353 7.279 o
7 2 12 321.127 379.531 55.455 70.903 o
7 2 13 340.860 396.783 67.996 51.812 o
7 2 14 856.141 938.636 100.610 21.838 o
7 2 15 185.332 117.546 50.424 99.925 o
7 3 7 864.917 882.289 67.668 35.830 o
7 3 8 2089.260 1948.750 98.323 13.524 o
7 3 9 40.688 83.530 31.378 266.619 o
7 3 10 1719.910 1774.380 102.162 14.854 o
7 3 11 120.310 95.221 38.780 164.571 o
7 3 12 7.217 67.363 35.483 232.178 o
7 3 13 113.048 113.150 38.195 168.149 o
7 3 14 1651.180 1489.310 120.027 13.148 o
7 4 7 53.903 49.287 25.713 371.424 o
7 4 8 118.236 41.140 28.338 276.645 o
7 4 9 136.760 174.412 37.624 159.860 o
7 4 10 3164.840 3134.270 137.129 6.947 o
7 4 11 89.094 78.609 32.850 226.763 o
7 4 12 478.777 491.247 63.100 52.261 o
7 4 13 95.660 87.224 51.712 104.519 o
7 5 7 1744.380 1853.370 95.363 15.560 o
7 5 8 2141.050 2077.910 107.823 12.103 o
7 5 9 291.089 288.164 44.998 99.501 o
7 5 10 419.814 387.417 53.201 69.769 o
7 5 11 2.577 37.831 33.605 266.698 o
7 5 12 43.471 46.939 36.099 215.301 o
7 6 7 199.659 193.243 53.318 87.663 o
7 6 8 18.243 15.433 43.352 162.136 o
7 6 9 0.107 51.625 28.371 363.508 o
7 6 10 522.155 467.612 55.371 60.392 o
7 7 7 2401.330 2672.150 278.910 3.272 o
8 0 8 1004.740 998.880 185.973 7.936 o
8 0 10 471.985 528.377 95.674 28.008 o
8 0 12 3093.880 3269.690 246.908 3.598 o
8 0 14 322.828 378.912 101.967 26.739 o
8 1 8 3467.650 3735.240 230.026 3.701 o
8 1 9 1143.850 1090.110 94.781 21.162 o
8 1 10 2347.930 2346.770 138.442 8.760 o
8 1 11 176.224 101.746 51.816 96.922 o
8 1 12 570.108 546.968 80.469 35.273 o
8 1 13 2.566 11.747 53.174 110.471 o
8 1 14 11.182 21.199 50.543 120.724 o
8 2 8 84.476 47.561 30.750 261.311 o
8 2 9 130.298 110.834 37.181 171.386 o
8 2 10 60.584 52.371 35.119 218.583 o
8 2 11 15.437 24.292 43.850 158.283 o
8 2 12 923.687 797.050 89.250 25.713 o
8 2 13 2553.350 2722.320 163.815 6.762 o
8 2 14 108.093 91.565 50.028 109.415 o
8 3 8 274.842 218.976 52.535 83.876 o
8 3 9 6157.190 6354.310 191.261 2.652 o
8 3 10 170.965 181.943 41.353 133.133 o
8 3 11 82.625 75.289 32.993 228.528 o
8 3 12 8.203 20.870 62.139 80.549 o
8 3 13 40.803 8.098 45.517 144.486 o
8 4 8 163.119 168.653 39.409 145.151 o
8 4 9 106.533 124.996 38.964 163.107 o
8 4 10 144.488 185.530 43.156 128.411 o
8 4 11 63.150 77.683 36.258 201.961 o
8 4 12 23.193 44.298 37.487 208.095 o
8 5 8 334.543 385.982 51.564 77.279 o
8 5 9 2453.140 2309.860 130.767 9.125 o
8 5 10 335.992 285.571 60.952 63.160 o
8 6 8 363.863 319.607 80.442 39.963 o
9 0 9 93.233 342.364 94.644 32.706 o
9 0 11 13.912 -98.843 73.274 58.228 o
9 0 13 63.229 10.367 54.703 99.730 o
9 1 9 235.694 304.141 63.328 62.777 o
9 1 10 497.014 574.962 77.921 37.848 o
9 1 11 3721.310 4216.250 200.886 4.063 o
9 1 12 357.504 381.510 87.727 34.296 o
9 1 13 34.780 16.597 53.572 105.871 o
9 2 9 156.899 131.827 53.238 92.964 o
9 2 10 191.418 82.556 48.173 108.625 o
9 2 11 18.048 -74.969 53.937 106.574 o
9 2 12 319.645 321.202 62.874 60.229 o
9 3 9 0.279 13.899 34.372 262.495 o
9 3 10 1185.770 1243.730 111.236 16.716 o
9 3 11 201.075 228.889 58.587 74.353 o
9 3 12 604.329 556.190 81.514 34.104 o
9 4 9 49.786 45.725 37.125 202.959 o
9 4 10 80.976 64.659 38.431 179.986 o
9 5 9 224.048 205.727 40.884 125.789 o
10 0 10 2649.970 3053.310 242.728 3.899 o
10 1 10 765.800 804.034 101.795 22.457 o
10 1 11 84.409 23.857 67.563 65.609 o
10 2 10 795.035 852.822 108.702 20.069 o
10 2 11 16.235 6.711 61.147 83.105 o
10 3 10 20.432 34.816 93.316 35.755 o
